# Supplementary material for: Mechanical loading of desmosomes depends on the magnitude and orientation of external stress
Source: Nat Commun. 2018 Dec 11;9:5284. doi: 10.1038/s41467-018-07523-0 (PMC6290003; doi:10.1038/s41467-018-07523-0)
Supplement: Supplementary file 5 — Source Data [file 41467_2018_7523_MOESM5_ESM.xlsx]

## Sheet: DPI-F40_metaInfo_Fig2a-b
DPI with F40-based tension sensor displayed in Figure 2a-b
DPI with F40-based tension sensor		confluent MDCK		migrating edge				cytochalasin-D
				one cell on edge		both cells on edge		cytochalasin-D		DMSO control
		TS	Ctrl	TS	Ctrl	TS	Ctrl	TS	Ctrl	TS	Ctrl
median E [%]		23.2286	23.3305	22.8453	22.596	23.3716	22.5853	22.7786	22.9803	22.3033	22.7686
# experiments		3	3	4	3	4	3	3	3	3	3
# images		30	30	40	28	37	26	30	30	30	30
# puncta		10947	11856	2497	1951	1397	1222	3992	2992	4608	3821
p-values: KS-test of median per image		confluent MDCK		one cell on edge		both cells on edge		cytochalasin-D		DMSO control
		TS	Ctrl	TS	Ctrl	TS	Ctrl	TS	Ctrl	TS	Ctrl
confl. MDCK	TS	1	0.200325	0.146459	0.087159	0.00378675	0.0326243	0.189929	0.0213526	0.000114676	0.00174595
	Ctrl	0.200325	1	0.0877068	0.0832352	0.00378675	0.015139	0.145238	0.0213526	3.41761e-05	0.00174595
one cell on edge	TS	0.146459	0.0877068	1	0.742607	0.432258	0.195003	0.45721	0.148279	0.00154513	0.233375
	Ctrl	0.087159	0.0832352	0.742607	1	0.409421	0.486077	0.50598	0.586579	0.0221055	0.631711
both cells on edge	TS	0.00378675	0.00378675	0.432258	0.409421	1	0.0647821	0.0822888	0.0934151	9.7627e-05	0.0253352
	Ctrl	0.0326243	0.015139	0.195003	0.486077	0.0647821	1	0.296421	0.947343	0.0824687	0.639147
cytochalasin-D	TS	0.189929	0.145238	0.45721	0.50598	0.0822888	0.296421	1	0.497342	0.140625	0.860764
	Ctrl	0.0213526	0.0213526	0.148279	0.586579	0.0934151	0.947343	0.497342	1	0.32278	0.771757
DMSO control	TS	0.000114676	3.41761e-05	0.00154513	0.0221055	9.7627e-05	0.0824687	0.140625	0.32278	1	0.157027
	Ctrl	0.00174595	0.00174595	0.233375	0.631711	0.0253352	0.639147	0.860764	0.771757	0.157027	1
KS-test: Kolmogorov-Smirnov-Test
lmer calculations for DPI		lmer Mean of control					lmer Mean of TS					lmer Mean difference between TS and all control data						lmer Mean difference drug and control
		2. 5 % CI	16 % CI	Mean	84 % CI	97.5 % CI	2. 5 % CI	16 % CI	Mean	84 % CI	97.5 % CI	2. 5 % CI	16 % CI	Mean	84 % CI	97.5 % CI	p-Value	2. 5 % CI	16 % CI	Mean	84 % CI	97.5 % CI	p-Value
confluent MDCK		22.9777	23.159	23.3405	23.5222	23.703	22.7113	22.8953	23.0775	23.2611	23.4416	-0.250713	0.00470345	0.262966	0.520156	0.778459	0.321437
migrating edge	one cell	21.5991	21.9187	22.2424	22.5651	22.8875	21.887	22.1645	22.4391	22.7165	22.9865	-1.04067	-0.623824	-0.196692	0.226589	0.65393	0.650558
	both cells	21.6001	22.0465	22.4918	22.9383	23.3815	22.1677	22.5444	22.9148	23.2898	23.6548	-1.58008	-1.00555	-0.423008	0.156278	0.739634	0.478079
cytochalasin-D	cyto.-D	22.7184	22.9554	23.2035	23.4459	23.6971	22.065	22.2994	22.5332	22.7675	23.0002	-0.00198986	0.327978	0.670282	1.00651	1.3527	0.0571868	-1.53312	-1.28978	-0.582584	0.137264	0.369733	0.235751
	DMSO	22.8408	23.0834	23.3259	23.5683	23.811	22.7702	22.9952	23.2353	23.4671	23.7136	-0.592839	-0.243514	0.0906364	0.432877	0.760685	0.793303

## Sheet: DPII-F40_metaInfo_Fig2d
DPII with YF40C tension sensor - Figure 2d
DPII with YF40C tension sensor		MEK-wt						MEK-KO
		3h		1 d		3d		1d
		TS	Ctrl	TS	Ctrl	TS	Ctrl	TS	Ctrl
median E [%]		21.762	20.079	21.843	22.232	20.659	21.082	27.464	27.33
# experiments		5	5	5	5	6	5	5	5
# images		103	98	95	93	119	103	49	70
# puncta		6986	6246	6956	7463	10718	10265	2140	3201
p-values: KS-test of median per image		MEK-wt, 3h		MEK-wt, 1d		MEK-wt, 3d		MEK-KO, 1d
		TS	Ctrl	TS	Ctrl	TS	Ctrl	TS	Ctrl
MEK-wt 3h	TS	1	3.01589e-05	0.384702	0.270092	0.0101629	0.0355008	1.04294e-14	8.49911e-25
	Ctrl	3.01589e-05	1	0.00014619	1.06911e-06	0.0381233	0.0960498	7.29469e-18	1.00299e-29
MEK-wt 1d	TS	0.384702	0.00014619	1	0.154387	0.0591576	0.0152694	2.47122e-11	1.39859e-19
	Ctrl	0.270092	1.06911e-06	0.154387	1	0.00030478	0.00473424	6.77492e-12	2.19257e-20
MEK-wt 3d	TS	0.0101629	0.0381233	0.0591576	0.00030478	1	0.862727	2.27374e-15	1.36335e-26
	Ctrl	0.0355008	0.0960498	0.0152694	0.00473424	0.862727	1	6.05025e-16	1.35011e-26
MEK-KO 1d	TS	1.04294e-14	7.29469e-18	2.47122e-11	6.77492e-12	2.27374e-15	6.05025e-16	1	0.409192
	Ctrl	8.49911e-25	1.00299e-29	1.39859e-19	2.19257e-20	1.36335e-26	1.35011e-26	0.409192	1
KS-test: Kolmogorov-Smirnov-Test
lmer calculations for DPII with YF40C		lmer Mean of control					lmer Mean of TS					lmer Mean difference between TS and all control data
		2. 5 % CI	16 % CI	Mean	84 % CI	97.5 % CI	2. 5 % CI	16 % CI	Mean	84 % CI	97.5 % CI	2. 5 % CI	16 % CI	Mean	84 % CI	97.5 % CI	p-Value
MEK-wt	3 h	19.454	19.704	19.9588	20.214	20.463	21.3771	21.7424	22.1173	22.4912	22.8591	1.11413	1.63824	2.17564	2.71194	3.23908	8.97e-05
	1 d	21.2233	21.7776	22.3441	22.9105	23.465	20.617	21.075	21.5433	22.0114	22.4698	-2.1154	-1.46445	-0.799095	-0.13382	0.517357	0.235798
	3 d	20.2748	20.5054	20.7412	20.977	21.2075	20.1758	20.4083	20.6465	20.8846	21.1176	-0.782338	-0.442353	-0.0940784	0.25397	0.594588	0.789125
MEK-KO	1 d	26.2103	26.5054	26.8083	27.1101	27.4084	25.0546	25.4432	25.8385	26.2338	26.6223	-2.00225	-1.49265	-0.976721	-0.459462	0.0464607	0.0642301

## Sheet: DPII-FL_metaInfo_Fig2e
DPII with YFLC tension sensor - Figure 2e
DPII with YFLC tension sensor		MEK-wt
		3h		1 d
		TS	Ctrl	TS	Ctrl
median E [%]		27.986	27.727	29.161	29.113
# experiments		4	5	5	5
# images		78	95	100	99
# puncta		4858	5047	6627	6718
p-values: KS-test of median per image		MEK-wt, 3h		MEK-wt, 1d
		TS	Ctrl	TS	Ctrl
MEK-wt 3h	TS	1	0.233361	0.0313731	0.116782
	Ctrl	0.233361	1	0.0047669	0.000872396
MEK-wt 1d	TS	0.0313731	0.0047669	1	0.993526
	Ctrl	0.116782	0.000872396	0.993526	1
KS-test: Kolmogorov-Smirnov-Test
lmer calculations for DPII with YFLC		lmer Mean of control					lmer Mean of TS					lmer Mean difference between TS and all control data
		2. 5 % CI	16 % CI	Mean	84 % CI	97.5 % CI	2. 5 % CI	16 % CI	Mean	84 % CI	97.5 % CI	2. 5 % CI	16 % CI	Mean	84 % CI	97.5 % CI	p-Value
MEK-wt	3 h	28.2414	28.5365	28.8384	29.1402	29.4355	28.2392	28.5408	28.8489	29.1572	29.4584	-0.852868	-0.42585	0.0104095	0.446849	0.873366	0.98117
	1 d	26.508	26.8607	27.2212	27.5817	27.9345	27.0093	27.3821	27.7633	28.1442	28.5178	-0.478727	0.0268352	0.543498	1.05993	1.56613	0.299117

## Sheet: DPI-F40_edge_data_Fig2a-b
DPI in confluent MDCK or in MDCK at a migrating edge - Figure 2a-b
experiment No.	image Number	isTensionSensor	cells on edge	isWound	photon count	lifetime [ns]	FRET eff. [%]	area	puncta Index
1	201	1	0	0	1377	1.93544	23.742	29	1
1	201	1	0	0	1772	2.08032	17.3875	31	2
1	201	1	0	0	948	1.7924	28.8214	24	3
1	201	1	0	0	833	1.97001	21.7681	17	4
1	201	1	0	0	948	2.01985	19.7889	20	5
1	201	1	0	0	604	1.78259	29.2106	12	6
1	201	1	0	0	737	1.8197	27.7372	16	7
1	201	1	0	0	1118	1.85028	26.5225	18	8
1	201	1	0	0	756	1.91437	23.9777	20	9
1	201	1	0	0	1274	1.86021	26.1285	27	10
1	201	1	0	0	1184	1.89742	24.6506	25	11
1	201	1	0	0	868	1.80691	28.245	22	12
1	201	1	0	0	534	1.89119	24.898	15	13
1	201	1	0	0	965	1.89695	24.6694	16	14
1	201	1	0	0	844	1.96349	22.027	26	15
1	201	1	0	0	2020	1.85327	26.4041	40	16
1	201	1	0	0	705	2.05543	18.376	21	17
1	201	1	0	0	695	1.85428	26.3638	20	18
1	201	1	0	0	3865	1.96684	21.894	36	19
1	201	1	0	0	1774	1.95676	22.2942	33	20
1	201	1	0	0	1217	1.93583	23.1255	22	21
1	201	1	0	0	1139	1.95467	22.3774	29	22
1	201	1	0	0	678	1.9107	24.1233	18	23
1	201	1	0	0	841	2.05799	18.2744	18	24
1	201	1	0	0	2935	1.94643	22.7043	52	25
1	201	1	0	0	272	1.8675	25.8389	11	26
1	201	1	0	0	3189	1.95695	22.2865	46	27
1	201	1	0	0	695	1.72377	31.5466	21	28
1	201	1	0	0	888	1.91646	23.8944	26	29
1	201	1	0	0	293	2.02149	19.7238	10	30
1	201	1	0	0	1384	1.89734	24.6539	31	31
1	201	1	0	0	397	1.77541	29.4957	10	32
1	201	1	0	0	579	1.91601	23.9124	12	33
1	201	1	0	0	381	1.95679	22.293	10	34
1	201	1	0	0	3007	1.98797	21.0549	47	35
1	201	1	0	0	1241	1.90942	24.1741	20	36
1	201	1	0	0	1019	1.95325	22.4337	15	37
1	201	1	0	0	526	1.84519	26.7249	17	38
1	201	1	0	0	3648	1.89433	24.7735	43	39
1	201	1	0	0	2005	1.99368	20.8281	28	40
1	201	1	0	0	1587	1.78586	29.0807	40	41
1	201	1	0	0	420	1.85043	26.5165	11	42
1	201	1	0	0	867	2.00724	20.2896	23	43
1	201	1	0	0	1048	1.96185	22.092	18	44
1	201	1	0	0	2005	1.97241	21.6728	49	45
1	201	1	0	0	1633	2.02281	19.6713	25	46
1	201	1	0	0	1272	1.95794	22.2473	24	47
1	201	1	0	0	1300	1.99183	20.9015	23	48
1	201	1	0	0	1870	1.90181	24.4764	42	49
1	201	1	0	0	2041	1.94863	22.6172	35	50
1	201	1	0	0	914	1.94787	22.6473	20	51
1	201	1	0	0	3996	1.8866	25.0805	35	52
1	201	1	0	0	1520	1.90609	24.3063	30	53
1	201	1	0	0	4550	1.95247	22.4647	63	54
1	201	1	0	0	2450	1.96092	22.1291	39	55
1	201	1	0	0	1134	1.94349	22.821	20	56
1	201	1	0	0	1508	2.0808	17.3685	30	57
1	201	1	0	0	2389	1.93191	23.2812	39	58
1	201	1	0	0	937	1.79819	28.5914	22	59
1	201	1	0	0	1329	1.85705	26.254	35	60
1	201	1	0	0	4521	1.91645	23.8949	53	61
1	201	1	0	0	1697	1.91512	23.9479	30	62
1	201	1	0	0	463	1.67245	33.5845	14	63
1	201	1	0	0	1715	1.9672	21.8795	41	64
1	201	1	0	0	1597	1.83243	27.2315	32	65
1	201	1	0	0	3503	1.96384	22.0131	50	66
1	201	1	0	0	6384	1.99736	20.6821	55	67
1	201	1	0	0	3065	1.94936	22.5882	43	68
1	201	1	0	0	695	1.83806	27.0078	13	69
1	201	1	0	0	1484	1.97269	21.6616	32	70
1	201	1	0	0	1690	1.92143	23.697	28	71
1	201	1	0	0	1148	1.98417	21.2055	27	72
1	201	1	0	0	284	1.71561	31.8705	10	73
1	201	1	0	0	1690	1.90076	24.518	36	74
1	201	1	0	0	4051	1.93184	23.2838	36	75
1	201	1	0	0	3425	1.92498	23.5563	38	76
1	201	1	0	0	734	2.10829	16.2766	18	77
1	201	1	0	0	3353	1.97123	21.7195	39	78
1	201	1	0	0	3338	1.90904	24.1893	44	79
1	201	1	0	0	1593	1.94445	22.7831	28	80
1	201	1	0	0	239	1.9358	23.1264	11	81
1	201	1	0	0	3034	1.9508	22.5309	47	82
1	201	1	0	0	1074	1.99003	20.9731	20	83
1	201	1	0	0	787	1.97309	21.6457	17	84
1	201	1	0	0	1083	1.97491	21.5735	21	85
1	201	1	0	0	4592	1.96679	21.8958	49	86
1	201	1	0	0	1862	1.88084	25.3093	42	87
1	201	1	0	0	769	1.69847	32.5514	22	88
1	201	1	0	0	626	1.78554	29.0935	13	89
1	201	1	0	0	638	1.95209	22.4797	18	90
1	201	1	0	0	2860	1.98741	21.0772	35	91
1	201	1	0	0	365	1.8712	25.6921	15	92
1	201	1	0	0	3047	1.91939	23.7781	47	93
1	201	1	0	0	2431	2.0308	19.354	37	94
1	201	1	0	0	1833	1.80054	28.498	35	95
1	201	1	0	0	2528	2.01019	20.1724	39	96
1	201	1	0	0	2996	1.92719	23.4684	41	97
1	201	1	0	0	1001	1.8012	28.4718	32	98
1	201	1	0	0	2258	1.87883	25.3889	46	99
1	201	1	0	0	685	1.73851	30.9613	25	100
1	201	1	0	0	1771	1.97254	21.6674	41	101
1	201	1	0	0	990	1.97671	21.5019	24	102
1	201	1	0	0	3768	1.91094	24.1137	47	103
1	201	1	0	0	687	2.07893	17.4425	20	104
1	201	1	0	0	2896	1.86852	25.7984	35	105
1	201	1	0	0	3743	1.95675	22.2947	30	106
1	201	1	0	0	1111	1.8929	24.8301	32	107
1	201	1	0	0	793	1.78405	29.1528	19	108
1	201	1	0	0	1349	1.89665	24.6813	21	109
1	201	1	0	0	562	1.93993	22.9626	14	110
1	201	1	0	0	536	2.13557	15.1934	14	111
1	201	1	0	0	735	1.97566	21.5436	15	112
1	201	1	0	0	468	1.77582	29.4797	20	113
1	201	1	0	0	1344	1.84087	26.8964	27	114
1	201	1	0	0	364	2.01247	20.0819	11	115
1	201	1	0	0	1247	1.89493	24.7494	27	116
1	201	1	0	0	942	1.86228	26.0463	18	117
1	201	1	0	0	3512	1.96339	22.0308	48	118
1	201	1	0	0	2212	1.95375	22.4138	35	119
1	201	1	0	0	792	1.75228	30.4143	20	120
1	201	1	0	0	925	1.85462	26.3505	17	121
1	201	1	0	0	1239	1.9872	21.0854	16	122
1	201	1	0	0	866	1.92902	23.396	20	123
1	201	1	0	0	2031	2.02176	19.713	35	124
1	201	1	0	0	639	1.81867	27.7781	18	125
1	201	1	0	0	2182	1.95153	22.502	31	126
1	201	1	0	0	4290	1.91352	24.0113	57	127
1	201	1	0	0	782	1.83495	27.1316	21	128
1	201	1	0	0	420	1.81819	27.797	12	129
1	201	1	0	0	1680	1.88861	25.0006	30	130
1	201	1	0	0	1834	1.95193	22.486	42	131
1	201	1	0	0	1953	1.9063	24.2982	41	132
1	201	1	0	0	1452	1.89549	24.7274	25	133
1	201	1	0	0	2388	1.91292	24.0354	38	134
1	201	1	0	0	1652	1.92551	23.5351	21	135
1	201	1	0	0	1826	1.91268	24.0446	45	136
1	201	1	0	0	912	1.859	26.1764	21	137
1	201	1	0	0	273	1.99225	20.8849	10	138
1	201	1	0	0	702	1.91822	23.8246	17	139
1	201	1	0	0	1331	2.03861	19.0437	30	140
1	201	1	0	0	1773	1.914	23.9925	35	141
1	201	1	0	0	1249	1.9004	24.5323	32	142
1	201	1	0	0	2013	1.88808	25.0216	39	143
1	201	1	0	0	1996	1.87289	25.6249	37	144
1	201	1	0	0	2523	1.95507	22.3613	46	145
1	201	1	0	0	2786	1.91873	23.8044	52	146
1	201	1	0	0	2014	1.92148	23.6953	35	147
1	201	1	0	0	1890	1.85956	26.154	37	148
1	201	1	0	0	1336	1.82846	27.3893	33	149
1	201	1	0	0	2682	1.87261	25.6358	54	150
1	201	1	0	0	2495	1.99244	20.8771	46	151
1	201	1	0	0	1311	1.95191	22.4869	27	152
1	201	1	0	0	1269	1.86111	26.0927	24	153
1	201	1	0	0	1925	2.05417	18.426	23	154
1	201	1	0	0	2490	2.02864	19.4396	39	155
1	201	1	0	0	1910	1.89498	24.7477	33	156
1	201	1	0	0	731	1.81866	27.7785	27	157
1	201	1	0	0	2744	1.90281	24.4367	40	158
1	201	1	0	0	937	1.92527	23.5448	15	159
1	201	1	0	0	5048	1.96024	22.156	54	160
1	201	1	0	0	2389	1.91331	24.0198	43	161
1	201	1	0	0	1929	1.90142	24.4918	44	162
1	201	1	0	0	1056	1.84698	26.6537	21	163
1	201	1	0	0	5875	1.96102	22.1249	43	164
1	201	1	0	0	897	1.97703	21.4892	13	165
1	201	1	0	0	1288	1.86028	26.1256	33	166
1	201	1	0	0	2203	2.03595	19.1494	46	167
1	201	1	0	0	4536	1.95166	22.4967	58	168
1	201	1	0	0	2465	1.9286	23.4126	52	169
1	201	1	0	0	1214	1.97853	21.4297	18	170
1	201	1	0	0	723	1.75076	30.4748	17	171
1	201	1	0	0	2700	1.96699	21.888	35	172
1	201	1	0	0	797	1.84649	26.6734	22	173
1	201	1	0	0	2491	1.86482	25.9452	35	174
1	201	1	0	0	1428	1.91843	23.8162	34	175
1	201	1	0	0	2253	2.06505	17.994	31	176
1	201	1	0	0	770	1.85188	26.459	23	177
1	201	1	0	0	1953	1.87975	25.3526	24	178
1	201	1	0	0	7942	2	20.5772	54	179
1	201	1	0	0	1026	1.89382	24.7938	21	180
1	201	1	0	0	1298	1.85165	26.4683	33	181
1	201	1	0	0	1259	1.90015	24.5424	22	182
1	201	1	0	0	4683	1.94061	22.9357	61	183
1	201	1	0	0	4528	1.9409	22.9239	43	184
1	201	1	0	0	3213	1.90427	24.3787	51	185
1	201	1	0	0	2503	1.9374	23.0631	50	186
1	201	1	0	0	2527	1.90441	24.3732	38	187
1	201	1	0	0	411	1.7772	29.4249	16	188
1	201	1	0	0	1577	1.98026	21.3608	31	189
1	201	1	0	0	706	1.84601	26.6924	15	190
1	201	1	0	0	2687	1.80445	28.3428	56	191
1	201	1	0	0	1719	1.96975	21.7783	28	192
1	201	1	0	0	792	1.85649	26.2762	23	193
1	201	1	0	0	3623	1.98254	21.2705	43	194
1	201	1	0	0	1245	2.05029	18.5799	35	195
1	201	1	0	0	1807	1.95063	22.5376	31	196
1	201	1	0	0	1172	1.89255	24.8439	22	197
1	201	1	0	0	659	1.95201	22.4828	11	198
1	201	1	0	0	695	1.75131	30.4528	13	199
1	201	1	0	0	3823	1.97535	21.5558	50	200
1	201	1	0	0	979	1.86033	26.1235	20	201
1	201	1	0	0	3949	2.0317	19.3183	46	202
1	201	1	0	0	1750	1.90829	24.2191	32	203
1	201	1	0	0	496	1.72102	31.6558	20	204
1	201	1	0	0	1994	1.97274	21.6594	34	205
1	201	1	0	0	1232	2.0288	19.4332	26	206
1	201	1	0	0	3101	1.95542	22.3472	56	207
1	201	1	0	0	1724	1.91199	24.0722	38	208
1	201	1	0	0	1603	1.93617	23.1118	35	209
1	201	1	0	0	876	1.97712	21.4857	27	210
1	201	1	0	0	2870	1.90302	24.4283	49	211
1	201	1	0	0	2063	1.96939	21.7927	26	212
1	201	1	0	0	1656	2.02482	19.5913	35	213
1	201	1	0	0	3997	1.93095	23.3192	51	214
1	201	1	0	0	423	1.87768	25.4346	13	215
1	201	1	0	0	2052	1.90937	24.1761	41	216
1	201	1	0	0	2084	1.96307	22.0436	30	217
1	201	1	0	0	1054	1.78566	29.0889	26	218
1	201	1	0	0	654	2.00727	20.2882	18	219
1	201	1	0	0	4783	1.97703	21.4894	43	220
1	201	1	0	0	566	1.84431	26.7599	10	221
1	201	1	0	0	1608	1.94804	22.6406	33	222
1	201	1	0	0	3716	1.96298	22.0473	48	223
1	201	1	0	0	257	1.71896	31.7376	12	224
1	201	1	0	0	546	2.00618	20.3315	11	225
1	201	1	0	0	420	1.82581	27.4945	11	226
1	201	1	0	0	2201	1.93223	23.2682	39	227
1	201	1	0	0	285	2.06069	18.1671	10	228
1	201	1	0	0	2164	1.92706	23.4735	31	229
1	201	1	0	0	3743	1.90315	24.423	59	230
1	201	1	0	0	3320	1.97142	21.7119	40	231
1	201	1	0	0	1467	1.95915	22.1994	21	232
1	201	1	0	0	2897	2.01723	19.8928	45	233
1	201	1	0	0	3499	1.98258	21.269	39	234
1	201	1	0	0	316	1.99317	20.8482	10	235
1	201	1	0	0	1371	1.85082	26.5014	27	236
1	201	1	0	0	1733	1.82864	27.382	27	237
1	201	1	0	0	2335	1.8924	24.85	43	238
1	201	1	0	0	1937	1.90024	24.5385	31	239
1	201	1	0	0	1464	1.92434	23.5817	28	240
1	201	1	0	0	796	1.86692	25.8619	23	241
1	201	1	0	0	3876	1.90942	24.174	50	242
1	201	1	0	0	1014	1.93522	23.1496	21	243
1	201	1	0	0	559	1.97214	21.6836	13	244
1	201	1	0	0	2197	2.0431	18.8656	36	245
1	201	1	0	0	1169	1.7412	30.8543	24	246
1	201	1	0	0	541	1.97324	21.6398	15	247
1	201	1	0	0	775	1.96633	21.9142	21	248
1	201	1	0	0	798	2.0699	17.8013	20	249
1	201	1	0	0	821	1.8673	25.8466	22	250
1	201	1	0	0	1035	1.72796	31.3802	24	251
1	201	1	0	0	4041	1.91351	24.0117	52	252
1	201	1	0	0	2709	1.99433	20.8023	47	253
1	201	1	0	0	2146	2.0022	20.4898	41	254
1	201	1	0	0	1751	1.9041	24.3853	27	255
1	201	1	0	0	2958	1.99845	20.6385	33	256
1	201	1	0	0	373	1.89084	24.912	13	257
1	201	1	0	0	968	1.96521	21.9584	22	258
1	201	1	0	0	2300	1.95702	22.2838	27	259
1	201	1	0	0	410	1.69348	32.7495	12	260
1	201	1	0	0	1071	1.90988	24.156	29	261
1	201	1	0	0	3602	2.11926	15.8413	46	262
1	201	1	0	0	2764	1.93121	23.3088	46	263
1	201	1	0	0	715	1.91885	23.7998	21	264
1	201	1	0	0	317	1.92294	23.6373	11	265
1	201	1	0	0	560	1.97422	21.6009	11	266
1	201	1	0	0	876	1.97824	21.4413	19	267
1	201	1	0	0	1741	1.96928	21.7969	30	268
1	201	1	0	0	1273	2.04238	18.894	24	269
1	201	1	0	0	851	1.88368	25.1964	20	270
1	201	1	0	0	408	1.8071	28.2373	13	271
1	201	1	0	0	1172	1.86732	25.8459	36	272
1	201	1	0	0	1456	1.89043	24.9284	33	273
1	201	1	0	0	906	1.82654	27.4653	22	274
1	201	1	0	0	1568	2.05296	18.4741	34	275
1	201	1	0	0	4696	1.9723	21.677	60	276
1	201	1	0	0	1245	1.92902	23.3957	21	277
1	201	1	0	0	359	1.92557	23.5329	10	278
1	201	1	0	0	2353	1.91402	23.9915	38	279
1	201	1	0	0	2450	1.9498	22.5705	31	280
1	201	1	0	0	602	1.83355	27.1869	10	281
1	201	1	0	0	3174	1.90725	24.2604	42	282
1	201	1	0	0	2594	1.92262	23.6499	38	283
1	201	1	0	0	1482	1.99632	20.7233	25	284
1	201	1	0	0	1020	1.95271	22.4551	22	285
1	201	1	0	0	575	1.86028	26.1256	18	286
1	201	1	0	0	1877	2.03801	19.0677	32	287
1	201	1	0	0	2113	2.03416	19.2204	27	288
1	201	1	0	0	1111	1.91744	23.8557	21	289
1	201	1	0	0	2983	1.94984	22.5691	36	290
1	201	1	0	0	1867	1.99615	20.7299	30	291
1	201	1	0	0	1064	1.79708	28.6354	18	292
1	201	1	0	0	459	1.77153	29.6498	21	293
1	201	1	0	0	1761	1.88468	25.1566	40	294
1	201	1	0	0	2543	1.94703	22.6807	35	295
1	201	1	0	0	2445	1.92619	23.5083	39	296
1	201	1	0	0	2180	2.01597	19.943	30	297
1	201	1	0	0	1087	1.88586	25.1099	23	298
1	201	1	0	0	1495	1.91325	24.0222	25	299
1	201	1	0	0	838	1.97221	21.6808	13	300
1	201	1	0	0	849	1.90215	24.4627	15	301
1	201	1	0	0	2821	1.80886	28.1677	45	302
1	201	1	0	0	824	1.83045	27.3103	18	303
1	201	1	0	0	684	2.05976	18.2041	12	304
1	201	1	0	0	1435	1.88668	25.0772	31	305
1	201	1	0	0	905	1.87844	25.4044	25	306
1	201	1	0	0	1022	1.85903	26.1754	28	307
1	201	1	0	0	3383	1.90313	24.4239	53	308
1	201	1	0	0	1374	1.90683	24.2771	32	309
1	201	1	0	0	1330	1.95422	22.395	37	310
1	201	1	0	0	2554	1.97281	21.657	33	311
1	201	1	0	0	1257	1.82084	27.6916	31	312
1	201	1	0	0	1722	1.93764	23.0534	22	313
1	201	1	0	0	1492	1.97403	21.6083	29	314
1	201	1	0	0	1137	2.06842	17.86	24	315
1	201	1	0	0	899	1.74844	30.567	23	316
1	201	1	0	0	335	1.79869	28.5713	10	317
1	201	1	0	0	2015	1.93192	23.2808	36	318
1	201	1	0	0	1299	1.7834	29.1785	32	319
1	201	1	0	0	439	1.80133	28.4665	12	320
1	201	1	0	0	314	1.72044	31.6788	16	321
1	201	1	0	0	3669	1.95698	22.2855	43	322
1	201	1	0	0	1057	1.96216	22.0796	19	323
1	201	1	0	0	4876	1.96093	22.1286	56	324
1	201	1	0	0	1561	1.93115	23.3113	29	325
1	201	1	0	0	937	1.91587	23.9181	21	326
1	201	1	0	0	3338	1.99713	20.691	57	327
1	201	1	0	0	814	1.88683	25.0712	24	328
1	201	1	0	0	1514	1.83239	27.233	34	329
1	201	1	0	0	779	1.82051	27.7048	18	330
1	201	1	0	0	1643	1.87771	25.4336	41	331
1	201	1	0	0	925	1.87352	25.5999	18	332
1	201	1	0	0	2922	1.89429	24.775	45	333
1	201	1	0	0	539	1.82654	27.4655	16	334
1	201	1	0	0	410	1.72196	31.6186	11	335
1	201	1	0	0	387	1.61881	35.7146	17	336
1	201	1	0	0	445	2.06644	17.9387	11	337
1	201	1	0	0	758	2.00321	20.4494	19	338
1	201	1	0	0	2730	1.84362	26.7872	36	339
1	201	1	0	0	3715	1.93447	23.1792	45	340
1	201	1	0	0	1583	1.97123	21.7195	27	341
1	201	1	0	0	2180	1.87978	25.3513	52	342
1	201	1	0	0	312	1.83856	26.9881	12	343
1	201	1	0	0	1949	1.87124	25.6905	44	344
1	201	1	0	0	1573	1.82466	27.5401	32	345
1	201	1	0	0	861	1.80869	28.1742	24	346
1	201	1	0	0	1359	1.99708	20.6932	24	347
1	201	1	0	0	896	1.9629	22.0504	28	348
1	201	1	0	0	1687	1.9844	21.1965	33	349
1	201	1	0	0	3176	1.95909	22.2017	50	350
1	201	1	0	0	2573	1.85746	26.2376	47	351
1	201	1	0	0	440	1.90594	24.3124	15	352
1	201	1	0	0	2025	1.95877	22.2145	26	353
1	201	1	0	0	7549	1.98024	21.3617	77	354
1	201	1	0	0	839	1.96405	22.0048	21	355
1	201	1	0	0	2319	1.88139	25.2873	42	356
1	201	1	0	0	2831	2.00473	20.3894	36	357
1	201	1	0	0	594	1.74391	30.7469	18	358
1	201	1	0	0	2124	1.93778	23.0479	35	359
1	201	1	0	0	2088	1.8913	24.8936	45	360
1	201	1	0	0	2864	1.9184	23.8177	46	361
1	201	1	0	0	1850	1.99968	20.5896	33	362
1	201	1	0	0	503	1.6925	32.7882	10	363
1	201	1	0	0	4206	1.92888	23.4014	57	364
1	201	1	0	0	844	1.94865	22.6164	30	365
1	201	1	0	0	2131	1.8719	25.664	34	366
1	201	1	0	0	1248	1.80454	28.339	28	367
1	201	1	0	0	2534	1.97018	21.7612	37	368
1	201	1	0	0	417	1.95788	22.2499	10	369
1	201	1	0	0	1614	1.87591	25.5049	27	370
1	201	1	0	0	280	1.81322	27.9946	14	371
1	201	1	0	0	3102	1.99196	20.8962	38	372
1	201	1	0	0	328	1.83806	27.0079	15	373
1	201	1	0	0	2868	1.9009	24.5124	48	374
1	201	1	0	0	2307	1.90732	24.2576	33	375
1	201	1	0	0	1760	1.87019	25.7321	48	376
1	201	1	0	0	2403	1.95701	22.2843	40	377
1	201	1	0	0	2721	2.01801	19.8619	35	378
1	201	1	0	0	2640	1.92444	23.5777	37	379
1	201	1	0	0	1232	1.94844	22.6244	20	380
1	201	1	0	0	1487	1.93758	23.0559	22	381
1	201	1	0	0	1749	1.91081	24.1189	28	382
1	201	1	0	0	3947	1.95428	22.3925	53	383
1	201	1	0	0	5779	1.97188	21.6938	51	384
1	202	1	0	0	577	2.04634	18.7368	14	1
1	202	1	0	0	4685	1.95162	22.4985	39	2
1	202	1	0	0	6891	1.96491	21.9706	50	3
1	202	1	0	0	172	1.8718	25.6681	9	4
1	202	1	0	0	2360	1.99584	20.7422	39	5
1	202	1	0	0	687	1.9582	22.237	20	6
1	202	1	0	0	4747	1.93737	23.0642	62	7
1	202	1	0	0	969	1.97559	21.5465	20	8
1	202	1	0	0	715	1.87034	25.726	19	9
1	202	1	0	0	8050	1.97982	21.3784	60	10
1	202	1	0	0	584	1.94557	22.7384	21	11
1	202	1	0	0	573	1.8003	28.5075	16	12
1	202	1	0	0	253	1.8083	28.1896	12	13
1	202	1	0	0	3037	1.97814	21.4451	36	14
1	202	1	0	0	433	1.83164	27.263	22	15
1	202	1	0	0	859	1.93653	23.0977	30	16
1	202	1	0	0	1124	1.79994	28.5219	28	17
1	202	1	0	0	2158	1.89168	24.8786	39	18
1	202	1	0	0	1073	1.86255	26.0355	25	19
1	202	1	0	0	230	1.59397	36.701	11	20
1	202	1	0	0	9318	1.94734	22.6682	68	21
1	202	1	0	0	741	1.78933	28.9429	17	22
1	202	1	0	0	4709	2.03944	19.0109	56	23
1	202	1	0	0	266	1.61125	36.015	14	24
1	202	1	0	0	336	1.78726	29.0254	14	25
1	202	1	0	0	362	1.90689	24.2747	13	26
1	202	1	0	0	900	2.02507	19.5816	17	27
1	202	1	0	0	447	1.76494	29.9116	19	28
1	202	1	0	0	3527	1.96814	21.8422	39	29
1	202	1	0	0	1796	1.95787	22.25	26	30
1	202	1	0	0	280	2.085	17.2017	10	31
1	202	1	0	0	6536	1.99827	20.6456	42	32
1	202	1	0	0	1670	1.99162	20.9097	28	33
1	202	1	0	0	1013	2.02601	19.5443	27	34
1	202	1	0	0	801	1.8583	26.2044	17	35
1	202	1	0	0	933	2.00593	20.3414	31	36
1	202	1	0	0	1275	2.06599	17.9566	19	37
1	202	1	0	0	3450	1.93624	23.1089	39	38
1	202	1	0	0	486	1.89071	24.9171	18	39
1	202	1	0	0	244	1.84341	26.7955	12	40
1	202	1	0	0	4127	1.97683	21.4971	49	41
1	202	1	0	0	2462	1.97915	21.4051	31	42
1	202	1	0	0	815	1.79682	28.6455	30	43
1	202	1	0	0	1356	2.09669	16.7374	30	44
1	202	1	0	0	3159	1.97969	21.3835	50	45
1	202	1	0	0	1982	1.97881	21.4186	42	46
1	202	1	0	0	1244	1.95871	22.2168	30	47
1	202	1	0	0	3296	2.00195	20.4997	41	48
1	202	1	0	0	2305	1.91236	24.0572	45	49
1	202	1	0	0	319	1.73066	31.2729	11	50
1	202	1	0	0	2589	1.94492	22.7642	47	51
1	202	1	0	0	2572	2.06201	18.1146	44	52
1	202	1	0	0	3805	1.93477	23.1675	51	53
1	202	1	0	0	708	1.91332	24.0193	15	54
1	202	1	0	0	746	1.77788	29.398	29	55
1	202	1	0	0	203	1.99799	20.6569	12	56
1	202	1	0	0	327	1.80492	28.3238	15	57
1	202	1	0	0	2429	1.97433	21.5967	26	58
1	202	1	0	0	1926	1.98744	21.0757	34	59
1	202	1	0	0	378	1.65285	34.363	17	60
1	202	1	0	0	649	1.80864	28.1763	29	61
1	202	1	0	0	309	1.8937	24.7986	17	62
1	202	1	0	0	218	1.79376	28.7672	11	63
1	202	1	0	0	429	2.10431	16.4348	15	64
1	202	1	0	0	396	2.11233	16.1164	16	65
1	202	1	0	0	2409	1.96952	21.7875	41	66
1	202	1	0	0	3420	1.99013	20.969	45	67
1	202	1	0	0	609	1.65639	34.2221	14	68
1	202	1	0	0	461	1.89715	24.6613	17	69
1	202	1	0	0	1151	1.86822	25.8104	34	70
1	202	1	0	0	191	1.67209	33.599	9	71
1	202	1	0	0	899	1.87922	25.3733	20	72
1	202	1	0	0	386	1.71161	32.0296	18	73
1	202	1	0	0	499	1.92911	23.3921	22	74
1	202	1	0	0	605	1.88718	25.0571	24	75
1	202	1	0	0	239	1.73061	31.2749	13	76
1	202	1	0	0	224	1.66248	33.9806	10	77
1	202	1	0	0	1801	1.96202	22.0855	38	78
1	202	1	0	0	418	2.13369	15.2682	15	79
1	202	1	0	0	1894	2.04297	18.8706	36	80
1	202	1	0	0	369	1.60976	36.0739	19	81
1	202	1	0	0	677	1.81612	27.8791	27	82
1	202	1	0	0	2532	1.84627	26.6819	41	83
1	202	1	0	0	2367	1.92332	23.622	42	84
1	202	1	0	0	737	1.82896	27.3693	30	85
1	202	1	0	0	2633	2.01433	20.0079	35	86
1	202	1	0	0	546	1.87893	25.385	19	87
1	202	1	0	0	2359	1.87971	25.3541	39	88
1	202	1	0	0	246	1.81665	27.8583	12	89
1	202	1	0	0	207	1.53027	39.2306	10	90
1	202	1	0	0	1207	1.99544	20.7582	33	91
1	202	1	0	0	1494	2.04031	18.9762	30	92
1	202	1	0	0	507	2.03022	19.3772	16	93
1	202	1	0	0	647	2.10664	16.3422	16	94
1	202	1	0	0	746	1.7989	28.563	27	95
1	202	1	0	0	297	1.686	33.0465	14	96
1	202	1	0	0	2477	1.91995	23.756	35	97
1	202	1	0	0	487	1.70291	32.3749	20	98
1	202	1	0	0	471	1.74888	30.5493	16	99
1	202	1	0	0	1692	1.99323	20.8461	32	100
1	202	1	0	0	963	1.98603	21.1319	19	101
1	202	1	0	0	691	2.06859	17.8533	18	102
1	202	1	0	0	1587	1.7914	28.861	29	103
1	202	1	0	0	400	1.90099	24.5087	13	104
1	202	1	0	0	1230	1.94832	22.6296	14	105
1	202	1	0	0	1280	1.9191	23.7896	30	106
1	202	1	0	0	561	1.98133	21.3184	20	107
1	202	1	0	0	1032	2.00222	20.489	25	108
1	202	1	0	0	2737	1.95569	22.3367	40	109
1	202	1	0	0	361	1.90546	24.3316	20	110
1	202	1	0	0	1567	1.90257	24.446	41	111
1	202	1	0	0	4446	1.96049	22.1462	56	112
1	202	1	0	0	442	2.02673	19.5156	19	113
1	202	1	0	0	2581	1.97749	21.471	32	114
1	202	1	0	0	609	1.89983	24.5549	17	115
1	202	1	0	0	263	1.79359	28.774	12	116
1	202	1	0	0	310	1.78898	28.9571	14	117
1	202	1	0	0	171	1.67701	33.4036	9	118
1	202	1	0	0	311	1.88534	25.1304	17	119
1	202	1	0	0	829	1.92197	23.6758	26	120
1	202	1	0	0	652	1.87876	25.3918	24	121
1	202	1	0	0	5581	1.97863	21.4258	50	122
1	202	1	0	0	386	1.97161	21.7044	15	123
1	202	1	0	0	477	2.05034	18.5779	23	124
1	202	1	0	0	708	1.95247	22.4644	16	125
1	202	1	0	0	5434	2.02472	19.5954	35	126
1	202	1	0	0	360	1.8799	25.3463	17	127
1	202	1	0	0	405	1.71077	32.0627	18	128
1	202	1	0	0	167	1.77281	29.5992	9	129
1	202	1	0	0	1738	1.97444	21.5921	31	130
1	202	1	0	0	917	1.91467	23.9659	32	131
1	202	1	0	0	221	1.98053	21.3503	11	132
1	202	1	0	0	677	1.98364	21.2269	11	133
1	202	1	0	0	2119	2.04406	18.8275	28	134
1	202	1	0	0	446	1.96258	22.0631	18	135
1	202	1	0	0	246	1.67975	33.2946	12	136
1	202	1	0	0	1151	1.86054	26.1154	25	137
1	202	1	0	0	1092	2.1535	14.4814	23	138
1	202	1	0	0	1378	1.95585	22.3305	26	139
1	202	1	0	0	3648	1.99721	20.6878	54	140
1	202	1	0	0	1817	2.00349	20.4384	31	141
1	202	1	0	0	1256	1.89108	24.9024	27	142
1	202	1	0	0	5981	1.96226	22.0756	45	143
1	202	1	0	0	862	1.76932	29.7377	33	144
1	202	1	0	0	873	1.94171	22.8917	32	145
1	202	1	0	0	321	1.7996	28.5352	13	146
1	202	1	0	0	818	1.81603	27.8829	33	147
1	202	1	0	0	1051	1.90323	24.4201	30	148
1	202	1	0	0	207	1.81096	28.0843	9	149
1	202	1	0	0	501	2.07496	17.6002	16	150
1	202	1	0	0	7448	2.00202	20.4968	64	151
1	202	1	0	0	411	1.68615	33.0404	19	152
1	202	1	0	0	747	1.75452	30.3254	24	153
1	202	1	0	0	509	1.87067	25.7129	13	154
1	202	1	0	0	2253	2.06981	17.805	36	155
1	202	1	0	0	897	1.78321	29.1862	17	156
1	202	1	0	0	319	1.78772	29.0069	13	157
1	202	1	0	0	336	1.63379	35.1198	13	158
1	202	1	0	0	252	1.79905	28.5573	9	159
1	202	1	0	0	7302	1.98184	21.2982	64	160
1	202	1	0	0	273	2.02073	19.7537	11	161
1	202	1	0	0	745	2.11542	15.9934	23	162
1	202	1	0	0	708	1.87468	25.5538	26	163
1	202	1	0	0	1078	1.96185	22.0922	19	164
1	202	1	0	0	468	2.04171	18.9208	16	165
1	202	1	0	0	2315	1.87734	25.4481	38	166
1	202	1	0	0	257	1.75356	30.3637	13	167
1	202	1	0	0	519	1.86943	25.762	18	168
1	202	1	0	0	543	1.75415	30.3402	24	169
1	202	1	0	0	724	1.87667	25.4745	23	170
1	202	1	0	0	368	1.78118	29.2668	15	171
1	202	1	0	0	206	1.57399	37.4946	14	172
1	202	1	0	0	2421	1.85167	26.4675	37	173
1	202	1	0	0	694	2.00895	20.2216	22	174
1	202	1	0	0	1325	1.85852	26.1954	28	175
1	202	1	0	0	739	2.06227	18.1044	32	176
1	202	1	0	0	2350	1.89661	24.6829	41	177
1	202	1	0	0	341	1.74015	30.896	17	178
1	202	1	0	0	1276	1.95999	22.1661	34	179
1	202	1	0	0	426	1.86931	25.767	15	180
1	202	1	0	0	2474	1.97326	21.639	33	181
1	202	1	0	0	1013	2.09185	16.9296	20	182
1	202	1	0	0	635	1.8988	24.5958	24	183
1	202	1	0	0	7571	1.96639	21.9117	63	184
1	202	1	0	0	430	1.74715	30.6182	17	185
1	202	1	0	0	314	2.01523	19.9723	12	186
1	202	1	0	0	2035	1.8972	24.6593	39	187
1	202	1	0	0	334	1.86905	25.7774	13	188
1	202	1	0	0	338	1.74369	30.7556	10	189
1	202	1	0	0	444	1.6942	32.7207	16	190
1	202	1	0	0	427	2.01845	19.8445	12	191
1	202	1	0	0	391	1.78633	29.0621	15	192
1	202	1	0	0	702	1.9215	23.6943	23	193
1	202	1	0	0	683	1.90748	24.2511	24	194
1	202	1	0	0	2394	2.06343	18.0581	39	195
1	202	1	0	0	424	1.89607	24.7042	23	196
1	202	1	0	0	1215	1.91062	24.1267	30	197
1	202	1	0	0	810	1.87818	25.4147	22	198
1	202	1	0	0	391	2.13097	15.376	16	199
1	202	1	0	0	10856	2.03116	19.3398	67	200
1	202	1	0	0	920	1.99433	20.8023	29	201
1	202	1	0	0	393	2.07642	17.5421	13	202
1	202	1	0	0	1799	2.08043	17.3832	22	203
1	202	1	0	0	1829	1.92042	23.7372	35	204
1	202	1	0	0	614	1.95272	22.4547	17	205
1	202	1	0	0	3438	1.93068	23.3298	47	206
1	202	1	0	0	1712	1.91881	23.8011	28	207
1	202	1	0	0	1617	1.95386	22.4092	38	208
1	202	1	0	0	1587	1.94804	22.6407	26	209
1	202	1	0	0	367	1.83264	27.2233	14	210
1	202	1	0	0	2082	1.92791	23.4398	38	211
1	202	1	0	0	437	1.80681	28.2491	12	212
1	202	1	0	0	764	2.07809	17.4761	32	213
1	202	1	0	0	1700	1.96687	21.8929	50	214
1	202	1	0	0	368	1.83534	27.1159	14	215
1	202	1	0	0	240	1.63069	35.2428	9	216
1	202	1	0	0	1104	1.90933	24.1777	26	217
1	202	1	0	0	490	1.98325	21.2422	25	218
1	202	1	0	0	853	1.91115	24.1056	23	219
1	202	1	0	0	1077	2.11686	15.9364	20	220
1	202	1	0	0	257	1.72847	31.3599	11	221
1	202	1	0	0	161	2.02271	19.6753	10	222
1	202	1	0	0	5319	1.96133	22.1128	42	223
1	202	1	0	0	2084	1.97322	21.6405	35	224
1	202	1	0	0	1840	1.99124	20.925	37	225
1	202	1	0	0	944	2.15544	14.4045	28	226
1	202	1	0	0	2645	1.98014	21.3657	43	227
1	202	1	0	0	378	1.73341	31.1636	14	228
1	202	1	0	0	2091	1.88887	24.9903	40	229
1	202	1	0	0	1516	1.91041	24.1348	27	230
1	202	1	0	0	1087	1.86729	25.8474	21	231
1	202	1	0	0	1003	1.98362	21.2275	32	232
1	202	1	0	0	659	1.74138	30.8472	29	233
1	202	1	0	0	478	1.85324	26.4052	10	234
1	202	1	0	0	208	2.06039	18.179	10	235
1	202	1	0	0	184	1.9323	23.2655	11	236
1	202	1	0	0	1007	1.8807	25.3147	23	237
1	202	1	0	0	269	1.6864	33.0308	9	238
1	202	1	0	0	440	1.74502	30.7027	16	239
1	202	1	0	0	417	1.72439	31.522	17	240
1	202	1	0	0	969	1.89608	24.704	30	241
1	202	1	0	0	493	2.02004	19.7813	22	242
1	202	1	0	0	399	2.01136	20.1258	16	243
1	202	1	0	0	988	1.82077	27.6945	19	244
1	202	1	0	0	368	1.79898	28.5597	14	245
1	202	1	0	0	333	2.13626	15.1662	11	246
1	202	1	0	0	392	2.06788	17.8815	15	247
1	202	1	0	0	1345	1.99814	20.6508	35	248
1	202	1	0	0	1623	1.92252	23.6538	35	249
1	202	1	0	0	316	2.18297	13.3111	16	250
1	202	1	0	0	222	1.9452	22.7534	10	251
1	202	1	0	0	1127	1.9254	23.5398	26	252
1	202	1	0	0	1062	1.92737	23.4615	20	253
1	202	1	0	0	2313	2.00262	20.4732	41	254
1	202	1	0	0	539	1.8749	25.5449	24	255
1	202	1	0	0	1392	1.89474	24.7571	29	256
1	202	1	0	0	3756	2.10824	16.2785	42	257
1	202	1	0	0	1856	1.93835	23.0253	38	258
1	202	1	0	0	2468	1.91457	23.9695	42	259
1	202	1	0	0	2011	1.89944	24.5703	36	260
1	202	1	0	0	1142	1.78792	28.999	26	261
1	202	1	0	0	396	1.97551	21.5496	16	262
1	202	1	0	0	447	1.78731	29.0232	17	263
1	203	1	0	0	1196	1.96884	21.8144	33	1
1	203	1	0	0	1356	2.06238	18.0997	31	2
1	203	1	0	0	1241	1.99879	20.6253	29	3
1	203	1	0	0	1341	2.04871	18.6426	36	4
1	203	1	0	0	415	1.80297	28.4013	16	5
1	203	1	0	0	1646	2.02519	19.5767	32	6
1	203	1	0	0	2525	2.15235	14.5271	40	7
1	203	1	0	0	1863	1.98686	21.099	39	8
1	203	1	0	0	1269	1.96621	21.919	39	9
1	203	1	0	0	562	1.81345	27.9853	21	10
1	203	1	0	0	936	2.13843	15.0799	20	11
1	203	1	0	0	484	1.93461	23.1738	19	12
1	203	1	0	0	1597	1.846	26.6928	47	13
1	203	1	0	0	612	1.79704	28.637	21	14
1	203	1	0	0	403	1.84752	26.6325	13	15
1	203	1	0	0	1810	1.99678	20.7051	31	16
1	203	1	0	0	557	1.79517	28.7112	18	17
1	203	1	0	0	1888	1.8388	26.9785	39	18
1	203	1	0	0	1495	1.83695	27.0521	35	19
1	203	1	0	0	669	1.92796	23.4377	25	20
1	203	1	0	0	596	1.87948	25.363	17	21
1	203	1	0	0	351	2.14143	14.9609	13	22
1	203	1	0	0	464	1.83057	27.3054	24	23
1	203	1	0	0	737	1.83949	26.9512	28	24
1	203	1	0	0	1795	1.94772	22.6531	40	25
1	203	1	0	0	364	1.69629	32.638	13	26
1	203	1	0	0	1068	1.89585	24.7132	24	27
1	203	1	0	0	827	1.96266	22.0599	30	28
1	203	1	0	0	872	2.03171	19.3179	21	29
1	203	1	0	0	1912	2.07746	17.5011	41	30
1	203	1	0	0	779	1.8825	25.2432	21	31
1	203	1	0	0	2310	1.88072	25.3137	33	32
1	203	1	0	0	1583	1.82554	27.5052	32	33
1	203	1	0	0	733	1.83194	27.2508	27	34
1	203	1	0	0	817	1.90572	24.3211	29	35
1	203	1	0	0	256	1.76609	29.8659	10	36
1	203	1	0	0	784	1.83508	27.1264	25	37
1	203	1	0	0	775	1.95032	22.5499	27	38
1	203	1	0	0	361	1.85037	26.5193	15	39
1	203	1	0	0	919	1.95947	22.1866	30	40
1	203	1	0	0	200	1.74349	30.7634	12	41
1	203	1	0	0	2053	2.00069	20.5498	44	42
1	203	1	0	0	1082	1.87188	25.6649	29	43
1	203	1	0	0	1291	2.00061	20.553	27	44
1	203	1	0	0	399	1.91737	23.8583	12	45
1	203	1	0	0	669	1.87434	25.5673	21	46
1	203	1	0	0	663	1.96095	22.128	30	47
1	203	1	0	0	438	1.90416	24.3831	17	48
1	203	1	0	0	1674	1.87444	25.5633	28	49
1	203	1	0	0	1659	1.96691	21.8913	32	50
1	203	1	0	0	774	1.7625	30.0084	27	51
1	203	1	0	0	2128	1.90541	24.3333	43	52
1	203	1	0	0	1152	2.01282	20.0679	26	53
1	203	1	0	0	603	2.04411	18.8252	22	54
1	203	1	0	0	992	2.00395	20.4204	25	55
1	203	1	0	0	956	2.022	19.7033	23	56
1	203	1	0	0	3174	1.86584	25.9047	48	57
1	203	1	0	0	755	2.15536	14.4077	20	58
1	203	1	0	0	605	1.86656	25.8764	20	59
1	203	1	0	0	2182	1.9834	21.2362	37	60
1	203	1	0	0	778	1.92968	23.3694	25	61
1	203	1	0	0	1609	2	20.5769	28	62
1	203	1	0	0	574	1.92738	23.4609	15	63
1	203	1	0	0	1067	2.06225	18.1052	30	64
1	203	1	0	0	200	1.90072	24.5198	10	65
1	203	1	0	0	2251	1.93544	23.1408	42	66
1	203	1	0	0	1421		23.8093	43	67
1	203	1	0	0	1172	1903.57	24.4065	27	68
1	203	1	0	0	1068	1884.75	25.1538	38	69
1	203	1	0	0	777	1830.31	27.3156	20	70
1	203	1	0	0	632	1949.78	22.5712	17	71
1	203	1	0	0	805	1830.03	27.327	27	72
1	203	1	0	0	2334	2127.31	15.5212	41	73
1	203	1	0	0	1004	1902.87	24.4341	23	74
1	203	1	0	0	1562	2000.64	20.5517	29	75
1	203	1	0	0	1444	1990.65	20.9483	36	76
1	203	1	0	0	2459	1876.64	25.4758	50	77
1	203	1	0	0	2839	1970.04	21.7668	35	78
1	203	1	0	0	1590	2022.96	19.6654	23	79
1	203	1	0	0	565	1791.11	28.8724	16	80
1	203	1	0	0	2836	1972.48	21.6697	52	81
1	203	1	0	0	1515	1941.14	22.9143	44	82
1	203	1	0	0	998	1920.62	23.7295	30	83
1	203	1	0	0	1414	1908.43	24.2133	26	84
1	203	1	0	0	212	1684	33.126	10	85
1	203	1	0	0	503	1751.05	30.4631	21	86
1	203	1	0	0	1221	1869.4	25.7635	29	87
1	203	1	0	0	229	1995.84	20.7424	10	88
1	203	1	0	0	2000	1949.57	22.5796	36	89
1	203	1	0	0	3436	2045.4	18.7742	55	90
1	203	1	0	0	2708	2076.82	17.5264	36	91
1	203	1	0	0	831	1943.42	22.8238	19	92
1	203	1	0	0	702	1850.19	26.5263	24	93
1	203	1	0	0	1134	1986.95	21.0953	28	94
1	203	1	0	0	1372	1885.2	25.1359	30	95
1	203	1	0	0	2736	1998.19	20.649	39	96
1	203	1	0	0	2382	1941.58	22.897	39	97
1	203	1	0	0	191	2009.37	20.2051	9	98
1	203	1	0	0	899	1976.51	21.5099	35	99
1	203	1	0	0	622	1916.49	23.8934	21	100
1	203	1	0	0	843	2003.42	20.4413	27	101
1	203	1	0	0	553	1908.65	24.2047	22	102
1	203	1	0	0	635	1894.04	24.785	21	103
1	203	1	0	0	617	1984.95	21.1748	23	104
1	203	1	0	0	999	1968.77	21.8173	33	105
1	203	1	0	0	2452	1966.59	21.904	40	106
1	203	1	0	0	263	2007.11	20.2947	15	107
1	203	1	0	0	552	1870.75	25.7099	23	108
1	203	1	0	0	2497	2096.94	16.7276	40	109
1	203	1	0	0	1095	1886.65	25.0784	25	110
1	203	1	0	0	763	1953.97	22.4048	24	111
1	203	1	0	0	1049	1884.5	25.1639	27	112
1	203	1	0	0	305	1709.44	32.1157	17	113
1	203	1	0	0	341	1805.37	28.3063	15	114
1	203	1	0	0	1082	2033.35	19.2528	24	115
1	203	1	0	0	518	1955.46	22.3459	10	116
1	203	1	0	0	741	1979.76	21.3807	28	117
1	203	1	0	0	934	1860.61	26.1125	30	118
1	203	1	0	0	1227	1888.2	25.0166	27	119
1	203	1	0	0	1913	2061.91	18.1185	30	120
1	203	1	0	0	741	1731.31	31.2471	31	121
1	203	1	0	0	2153	2019.82	19.7898	41	122
1	203	1	0	0	1140	2048.26	18.6606	38	123
1	203	1	0	0	2241	1916.63	23.8879	38	124
1	203	1	0	0	883	1865.41	25.9217	29	125
1	203	1	0	0	904	1905.12	24.3449	23	126
1	203	1	0	0	865	1900.59	24.5249	26	127
1	203	1	0	0	2398	1939.42	22.9828	37	128
1	203	1	0	0	714	1892.31	24.8536	25	129
1	203	1	0	0	2182	1994.41	20.7992	28	130
1	203	1	0	0	822	1904.43	24.3721	30	131
1	203	1	0	0	545	1736.78	31.03	24	132
1	203	1	0	0	992	1831.53	27.2672	35	133
1	203	1	0	0	210	2126.14	15.5677	9	134
1	203	1	0	0	882	2053.94	18.4352	24	135
1	203	1	0	0	672	1763.63	29.9637	27	136
1	203	1	0	0	2243	1968.3	21.8358	39	137
1	203	1	0	0	1408	2027.18	19.4976	21	138
1	203	1	0	0	1814	1930.33	23.3439	40	139
1	203	1	0	0	936	1995.28	20.7643	27	140
1	203	1	0	0	1749	2063.2	18.0673	39	141
1	203	1	0	0	1724	1957.06	22.2823	37	142
1	203	1	0	0	757	2011.6	20.1163	27	143
1	203	1	0	0	420	1587.5	36.9582	20	144
1	203	1	0	0	886	1932.82	23.2448	24	145
1	203	1	0	0	1698	1880.93	25.3057	45	146
1	203	1	0	0	411	1883.43	25.2061	16	147
1	203	1	0	0	2357	2083.48	17.2621	39	148
1	203	1	0	0	666	1828.45	27.3896	18	149
1	203	1	0	0	2088	2037.52	19.0873	40	150
1	203	1	0	0	236	1789.69	28.9288	10	151
1	203	1	0	0	4398	1903.92	24.3926	73	152
1	203	1	0	0	648	2063.31	18.0629	21	153
1	203	1	0	0	2184	2014.02	20.0201	41	154
1	203	1	0	0	1640	1847.65	26.6271	33	155
1	203	1	0	0	506	2275.75	9.62671	19	156
1	203	1	0	0	735	1921.77	23.6836	18	157
1	203	1	0	0	683	1924.14	23.5897	23	158
1	203	1	0	0	417	1744.72	30.7146	24	159
1	203	1	0	0	846	1744.19	30.7356	23	160
1	203	1	0	0	217	2095.26	16.7943	12	161
1	203	1	0	0	1429	1886.94	25.0667	27	162
1	203	1	0	0	627	1984.78	21.1816	15	163
1	203	1	0	0	711	1981.39	21.3163	26	164
1	203	1	0	0	1600	2046.12	18.7455	27	165
1	203	1	0	0	473	1959.16	22.1989	16	166
1	203	1	0	0	192	2196.77	12.7632	9	167
1	203	1	0	0	1027	2003.46	20.4395	25	168
1	203	1	0	0	641	1817.96	27.806	23	169
1	203	1	0	0	1545	2028.83	19.4322	27	170
1	203	1	0	0	4261	2066.03	17.9548	42	171
1	203	1	0	0	733	1913	24.0319	18	172
1	203	1	0	0	239	1974.3	21.5975	15	173
1	203	1	0	0	1406	1919.18	23.7866	26	174
1	203	1	0	0	343	1685.61	33.062	19	175
1	203	1	0	0	486	2053.79	18.441	19	176
1	203	1	0	0	302	1804.04	28.3591	13	177
1	203	1	0	0	473	1937.01	23.0786	12	178
1	203	1	0	0	415	1775.92	29.4758	17	179
1	203	1	0	0	486	1862.66	26.0311	25	180
1	203	1	0	0	2995	2039.61	19.0039	53	181
1	203	1	0	0	914	1835.09	27.126	26	182
1	203	1	0	0	635	2076.56	17.5367	21	183
1	203	1	0	0	1455	1966	21.9272	36	184
1	203	1	0	0	1677	1943.3	22.8288	26	185
1	203	1	0	0	245	2031	19.3461	12	186
1	203	1	0	0	2641	1958.68	22.2178	42	187
1	203	1	0	0	856	1851.02	26.4933	26	188
1	203	1	0	0	5508	1956.06	22.3218	63	189
1	203	1	0	0	1214	1940.46	22.9415	28	190
1	203	1	0	0	582	1949.14	22.5967	13	191
1	203	1	0	0	1413	1882.58	25.2398	43	192
1	203	1	0	0	248	2138.61	15.0726	13	193
1	203	1	0	0	2936	1985.47	21.154	52	194
1	203	1	0	0	382	1956.48	22.3053	16	195
1	203	1	0	0	276	1668.67	33.7346	12	196
1	203	1	0	0	2286	1920.06	23.7515	35	197
1	203	1	0	0	521	1896.93	24.6702	16	198
1	203	1	0	0	1195	1988.47	21.035	40	199
1	203	1	0	0	231	1809.11	28.1576	10	200
1	203	1	0	0	708	1954.48	22.3848	30	201
1	203	1	0	0	659	2069.46	17.8187	24	202
1	203	1	0	0	2096	1961.21	22.1175	40	203
1	203	1	0	0	707	2031.15	19.3401	18	204
1	203	1	0	0	427	1789.94	28.919	17	205
1	203	1	0	0	795	2026.23	19.5354	18	206
1	203	1	0	0	172	1966.7	21.8996	11	207
1	203	1	0	0	1047	2006.84	20.3054	26	208
1	203	1	0	0	1050	2029.05	19.4235	19	209
1	203	1	0	0	561	1903.75	24.3993	21	210
1	203	1	0	0	551	1818.79	27.7733	16	211
1	203	1	0	0	1803	2071.87	17.7229	44	212
1	203	1	0	0	313	1777.71	29.4045	16	213
1	203	1	0	0	2693	1972.07	21.6863	44	214
1	203	1	0	0	1996	2009.98	20.1807	33	215
1	203	1	0	0	704	1826.51	27.4666	23	216
1	203	1	0	0	540	1862.71	26.029	17	217
1	203	1	0	0	893	1969.34	21.7947	25	218
1	203	1	0	0	1958	1963.55	22.0247	36	219
1	203	1	0	0	520	1878.96	25.3838	23	220
1	203	1	0	0	797	1938.36	23.0249	23	221
1	203	1	0	0	759	2059.59	18.2107	22	222
1	203	1	0	0	747	2037.23	19.0985	27	223
1	203	1	0	0	5939	2025.05	19.5824	57	224
1	203	1	0	0	1867	1935.74	23.129	32	225
1	203	1	0	0	1956	2047.09	18.7071	36	226
1	203	1	0	0	1119	1994.31	20.8029	27	227
1	203	1	0	0	1509	1878.59	25.3984	35	228
1	203	1	0	0	516	1886.26	25.0939	17	229
1	203	1	0	0	2063	1829.8	27.3359	40	230
1	203	1	0	0	2128	1930.79	23.3254	41	231
1	203	1	0	0	166	1683.2	33.1576	9	232
1	203	1	0	0	212	2008.04	20.2579	11	233
1	203	1	0	0	833	1878.07	25.4191	36	234
1	203	1	0	0	670	1923.61	23.6105	22	235
1	203	1	0	0	161	1648.04	34.5538	9	236
1	203	1	0	0	3766	2008.38	20.2442	40	237
1	203	1	0	0	1611	1863.85	25.9838	44	238
1	203	1	0	0	402	1907.59	24.2469	17	239
1	203	1	0	0	995	1842.87	26.8168	27	240
1	203	1	0	0	1161	1854.29	26.3636	25	241
1	203	1	0	0	402	1834.05	27.1672	18	242
1	203	1	0	0	339	1749.2	30.5366	15	243
1	203	1	0	0	249	1858.63	26.191	11	244
1	203	1	0	0	3101	2060.03	18.1932	67	245
1	203	1	0	0	404	1988.42	21.0368	18	246
1	203	1	0	0	226	1750.85	30.4712	12	247
1	203	1	0	0	2181	2042.04	18.9077	37	248
1	203	1	0	0	518	1833.43	27.1918	20	249
1	203	1	0	0	351	1848.23	26.6041	15	250
1	203	1	0	0	772	1862.64	26.032	23	251
1	203	1	0	0	2316	2096.72	16.7363	34	252
1	203	1	0	0	1499	1901.31	24.496	33	253
1	203	1	0	0	3171	1904.15	24.3834	64	254
1	203	1	0	0	549	2167.98	13.9064	12	255
1	203	1	0	0	1080	1978.83	21.4178	24	256
1	203	1	0	0	1426	1958.01	22.2447	27	257
1	203	1	0	0	848	1900.09	24.5446	25	258
1	203	1	0	0	1102	1968.38	21.8328	37	259
1	203	1	0	0	994	1927.34	23.4627	24	260
1	203	1	0	0	523	1927.4	23.4603	16	261
1	203	1	0	0	601	1864.72	25.9493	27	262
1	203	1	0	0	989	1981.33	21.3183	27	263
1	203	1	0	0	1435	1995.54	20.7543	35	264
1	203	1	0	0	3851	2005.09	20.3748	54	265
1	203	1	0	0	1279	1931.55	23.2955	30	266
1	203	1	0	0	980	1848.2	26.6054	29	267
1	203	1	0	0	2109	2039.29	19.017	39	268
1	203	1	0	0	481	1724.1	31.5335	13	269
1	203	1	0	0	1437	1937.2	23.0711	42	270
1	203	1	0	0	625	1978.02	21.45	20	271
1	203	1	0	0	1013	1887.19	25.0571	28	272
1	203	1	0	0	554	2031.18	19.3389	14	273
1	203	1	0	0	781	2007.44	20.2815	15	274
1	203	1	0	0	1786	2120.76	15.7815	38	275
1	203	1	0	0	2198	2053.41	18.4562	34	276
1	203	1	0	0	257	1914.7	23.9646	9	277
1	203	1	0	0	495	1979.4	21.395	22	278
1	203	1	0	0	971	1994	20.8154	17	279
1	203	1	0	0	1143	1973.85	21.6155	28	280
1	203	1	0	0	764	1998.29	20.6452	24	281
1	203	1	0	0	455	1897.18	24.6601	20	282
1	203	1	0	0	682	2081.63	17.3353	24	283
1	203	1	0	0	200	1581.4	37.2004	9	284
1	203	1	0	0	1728	1992.76	20.8647	34	285
1	203	1	0	0	380	1851.41	26.4776	15	286
1	203	1	0	0	679	1867.31	25.8462	25	287
1	203	1	0	0	1038	1898.81	24.5954	30	288
1	203	1	0	0	580	2048.23	18.6618	23	289
1	203	1	0	0	405	1838.21	27.0018	17	290
1	203	1	0	0	3086	2001.35	20.5234	45	291
1	203	1	0	0	1457	1987.25	21.0833	30	292
1	203	1	0	0	3145	1954.89	22.3685	59	293
1	203	1	0	0	484	1928.47	23.4178	22	294
1	203	1	0	0	2400	1908.87	24.1959	53	295
1	203	1	0	0	969	1949.94	22.5652	26	296
1	203	1	0	0	464	2122.86	15.6979	21	297
1	203	1	0	0	243	1850.47	26.5152	13	298
1	203	1	0	0	518	1809.65	28.1362	22	299
1	203	1	0	0	175	2462.38	2.21515	11	300
1	203	1	0	0	1879	1973.83	21.6163	36	301
1	203	1	0	0	2238	1988.12	21.0489	47	302
1	203	1	0	0	1414	1893.32	24.8136	44	303
1	203	1	0	0	240	1752.4	30.4095	11	304
1	203	1	0	0	1409	1949.56	22.58	21	305
1	203	1	0	0	162	1701.83	32.4178	9	306
1	203	1	0	0	1013	2117.04	15.9292	23	307
1	203	1	0	0	1530	1916.13	23.9077	39	308
1	203	1	0	0	252	1759.21	30.1391	12	309
1	203	1	0	0	328	1750.52	30.4843	13	310
1	203	1	0	0	1705	1913.54	24.0107	28	311
1	203	1	0	0	1239	1892.03	24.8646	34	312
1	203	1	0	0	708	1939.78	22.9684	24	313
1	203	1	0	0	742	1901.06	24.5063	26	314
1	203	1	0	0	1186	1818.63	27.7794	34	315
1	203	1	0	0	1767	2047.46	18.6923	31	316
1	203	1	0	0	3812	2024.11	19.6195	45	317
1	203	1	0	0	459	1904.22	24.3807	18	318
1	203	1	0	0	376	1877.71	25.4336	19	319
1	203	1	0	0	175	1827.22	27.4386	9	320
1	203	1	0	0	762	1824.88	27.5312	29	321
1	203	1	0	0	1167	2054	18.4325	23	322
1	203	1	0	0	548	1898.27	24.6168	21	323
1	203	1	0	0	843	1884.85	25.1499	13	324
1	203	1	0	0	908	1875.11	25.5367	36	325
1	203	1	0	0	294	1971.6	21.705	14	326
1	203	1	0	0	911	1916.52	23.8923	33	327
1	203	1	0	0	1011	1913.96	23.994	21	328
1	203	1	0	0	362	1988.32	21.0408	15	329
1	203	1	0	0	497	1915.14	23.9472	17	330
1	203	1	0	0	407	1830.66	27.3019	14	331
1	203	1	0	0	2430	1970.04	21.7667	29	332
1	203	1	0	0	1398	1954.89	22.3683	38	333
1	203	1	0	0	2539	1963.51	22.0262	56	334
1	203	1	0	0	1115	1934.13	23.1928	31	335
1	203	1	0	0	1941	1884.87	25.1491	35	336
1	203	1	0	0	1402	1950.46	22.5443	33	337
1	203	1	0	0	2358	2036.84	19.114	26	338
1	203	1	0	0	1493	1935.78	23.1274	29	339
1	203	1	0	0	572	1871.02	25.6989	15	340
1	203	1	0	0	1368	1905.34	24.3364	29	341
1	203	1	0	0	412	1686.8	33.0148	18	342
1	203	1	0	0	2645	1947.03	22.6807	37	343
1	203	1	0	0	837	1862.24	26.0476	22	344
1	203	1	0	0	337	2085.43	17.1844	17	345
1	203	1	0	0	1985	2083.34	17.2676	27	346
1	203	1	0	0	430	1775.71	29.4839	14	347
1	203	1	0	0	694	1878.54	25.4006	26	348
1	203	1	0	0	285	1796.16	28.672	10	349
1	203	1	0	0	2249	1870.09	25.7358	58	350
1	203	1	0	0	803	1778.62	29.3685	31	351
1	203	1	0	0	536	1915.67	23.926	21	352
1	203	1	0	0	349	1922.11	23.6704	13	353
1	203	1	0	0	1064	1944.09	22.7973	22	354
1	203	1	0	0	581	1910.25	24.1412	18	355
1	203	1	0	0	1388	1865.35	25.9241	40	356
1	203	1	0	0	2563	1868.55	25.7971	37	357
1	203	1	0	0	814	2056.76	18.3229	15	358
1	203	1	0	0	1212	2046.26	18.7399	36	359
1	203	1	0	0	740	2069.93	17.8	21	360
1	203	1	0	0	2027	1943.81	22.8083	41	361
1	203	1	0	0	532	2003.55	20.4361	13	362
1	203	1	0	0	2920	1997.23	20.6873	44	363
1	203	1	0	0	449	1875.39	25.5254	20	364
1	203	1	0	0	286	1782.71	29.2058	15	365
1	203	1	0	0	619	1910.17	24.1443	17	366
1	203	1	0	0	2143	1877.71	25.4333	37	367
1	203	1	0	0	2291	1918.04	23.8318	42	368
1	203	1	0	0	237	1819.96	27.7266	9	369
1	203	1	0	0	2671	1966.92	21.8907	46	370
1	203	1	0	0	274	1881.51	25.2827	12	371
1	203	1	0	0	2586	1999.2	20.6089	35	372
1	203	1	0	0	412	1957.45	22.2668	18	373
1	203	1	0	0	776	2017.33	19.889	21	374
1	203	1	0	0	2701	1995.89	20.7402	54	375
1	203	1	0	0	1982	1954.71	22.3757	37	376
1	203	1	0	0	557	1814.96	27.9255	24	377
1	203	1	0	0	1711	1959.21	22.1968	37	378
1	203	1	0	0	822	1898.46	24.6095	21	379
1	203	1	0	0	1372	2040.17	18.9819	31	380
1	203	1	0	0	618	1747.7	30.5965	29	381
1	203	1	0	0	1875	1874.43	25.5636	40	382
1	203	1	0	0	767	2107.7	16.3001	20	383
1	203	1	0	0	1280	2001.6	20.5136	32	384
1	203	1	0	0	1827	1956.27	22.3136	35	385
1	203	1	0	0	3310	2025.65	19.5586	47	386
1	203	1	0	0	1539	1977.19	21.4827	37	387
1	203	1	0	0	4787	2064.3	18.0236	45	388
1	203	1	0	0	1837	1983.24	21.2425	32	389
1	203	1	0	0	1399	1945.62	22.7366	23	390
1	203	1	0	0	914	2101.13	16.5611	28	391
1	203	1	0	0	241	2258.83	10.2987	11	392
1	203	1	0	0	691	1848.61	26.5891	24	393
1	203	1	0	0	1244	1855.42	26.3187	42	394
1	203	1	0	0	1037	2009.75	20.19	25	395
1	203	1	0	0	505	1947.25	22.6718	19	396
1	203	1	0	0	2776	1999.45	20.5991	31	397
1	203	1	0	0	153	2148.2	14.6918	10	398
1	203	1	0	0	814	1727.43	31.4013	20	399
1	203	1	0	0	270	1877.85	25.4277	11	400
1	204	1	0	0	332	1603.57	36.3198	16	1
1	204	1	0	0	735	1801.69	28.4522	25	2
1	204	1	0	0	1347	1798.36	28.5846	41	3
1	204	1	0	0	333	1711.38	32.0385	14	4
1	204	1	0	0	2123	1904.46	24.3712	40	5
1	204	1	0	0	1466	1795.07	28.7151	25	6
1	204	1	0	0	2233	1951.86	22.4886	28	7
1	204	1	0	0	1084	1869.25	25.7692	21	8
1	204	1	0	0	1953	1857.13	26.2506	36	9
1	204	1	0	0	2484	1935.29	23.1468	52	10
1	204	1	0	0	1647	1843.65	26.7858	39	11
1	204	1	0	0	3934	2026.39	19.529	48	12
1	204	1	0	0	284	1703.02	32.3704	14	13
1	204	1	0	0	597	1896.14	24.7016	14	14
1	204	1	0	0	9956	1998.21	20.6482	64	15
1	204	1	0	0	614	1954.01	22.4033	14	16
1	204	1	0	0	250	1553.84	38.2949	13	17
1	204	1	0	0	159	1954.25	22.3939	11	18
1	204	1	0	0	701	1967.99	21.8484	18	19
1	204	1	0	0	2902	1951.02	22.522	52	20
1	204	1	0	0	677	2072.92	17.6813	21	21
1	204	1	0	0	869	2021.04	19.7417	27	22
1	204	1	0	0	677	1969.94	21.7709	13	23
1	204	1	0	0	2504	1905.39	24.3343	37	24
1	204	1	0	0	1374	1941.3	22.908	23	25
1	204	1	0	0	939	2106.39	16.352	24	26
1	204	1	0	0	341	2235.92	11.2082	9	27
1	204	1	0	0	1048	2015.41	19.965	21	28
1	204	1	0	0	435	1754.22	30.3373	20	29
1	204	1	0	0	606	1994.29	20.8037	21	30
1	204	1	0	0	956	1974.26	21.5991	20	31
1	204	1	0	0	1862	1980.73	21.3424	24	32
1	204	1	0	0	4839	1926.65	23.4898	61	33
1	204	1	0	0	1498	1935.23	23.1491	31	34
1	204	1	0	0	380	1958.03	22.2439	20	35
1	204	1	0	0	527	1830.68	27.3009	23	36
1	204	1	0	0	1516	2016.47	19.9231	26	37
1	204	1	0	0	1257	1913.03	24.0309	32	38
1	204	1	0	0	315	1842.62	26.8268	17	39
1	204	1	0	0	2295	1951.69	22.4956	45	40
1	204	1	0	0	1850	1874.19	25.5731	27	41
1	204	1	0	0	1002	1918.38	23.8184	25	42
1	204	1	0	0	1122	1781.38	29.2589	21	43
1	204	1	0	0	5289	1973.34	21.6356	41	44
1	204	1	0	0	316	1646.54	34.6135	17	45
1	204	1	0	0	1791	1845.74	26.703	29	46
1	204	1	0	0	300	1900.18	24.5411	16	47
1	204	1	0	0	1052	1938.39	23.0238	22	48
1	204	1	0	0	255	1872.07	25.6574	9	49
1	204	1	0	0	366	1632.86	35.1567	18	50
1	204	1	0	0	2314	1978.62	21.4259	47	51
1	204	1	0	0	1661	1976.41	21.5139	24	52
1	204	1	0	0	506	1915.25	23.9428	15	53
1	204	1	0	0	285	1761.19	30.0606	13	54
1	204	1	0	0	3987	1972.75	21.6594	40	55
1	204	1	0	0	1540	1874.74	25.5512	31	56
1	204	1	0	0	2150	2024.36	19.6096	37	57
1	204	1	0	0	890	1838.16	27.0039	27	58
1	204	1	0	0	1078	1793.77	28.7667	31	59
1	204	1	0	0	727	1812.57	28.0203	18	60
1	204	1	0	0	659	1933.57	23.215	14	61
1	204	1	0	0	2378	1826.76	27.4566	48	62
1	204	1	0	0	2025	1912.58	24.0486	39	63
1	204	1	0	0	2418	1928.32	23.4237	32	64
1	204	1	0	0	6290	2036.32	19.1346	36	65
1	204	1	0	0	648	1976.61	21.506	16	66
1	204	1	0	0	2437	1978.36	21.4363	42	67
1	204	1	0	0	269	1733.38	31.1648	13	68
1	204	1	0	0	5905	2010.25	20.1702	57	69
1	204	1	0	0	163	1691.63	32.8228	9	70
1	204	1	0	0	1649	1876.17	25.4947	29	71
1	204	1	0	0	415	1861.07	26.0941	18	72
1	204	1	0	0	619	1833.93	27.172	15	73
1	204	1	0	0	264	1798.13	28.5938	10	74
1	204	1	0	0	576	1782.75	29.2044	16	75
1	204	1	0	0	982	1920.1	23.7501	13	76
1	204	1	0	0	4392	1992.97	20.8562	34	77
1	204	1	0	0	2054	1900.5	24.5286	41	78
1	204	1	0	0	1390	1869.67	25.7526	32	79
1	204	1	0	0	479	1831.84	27.2548	23	80
1	204	1	0	0	269	1857.67	26.2291	9	81
1	204	1	0	0	1339	1783.27	29.1837	35	82
1	204	1	0	0	1165	1983.36	21.2379	18	83
1	204	1	0	0	1671	1904.77	24.3588	22	84
1	204	1	0	0	1279	1870.96	25.7014	24	85
1	204	1	0	0	737	1955.23	22.3549	19	86
1	204	1	0	0	1181	2016.02	19.9408	21	87
1	204	1	0	0	3411	1951.3	22.5109	36	88
1	204	1	0	0	454	2005.25	20.3687	12	89
1	204	1	0	0	6846	2018.35	19.8485	51	90
1	204	1	0	0	2062	1880.77	25.3119	34	91
1	204	1	0	0	326	1620.49	35.6481	15	92
1	204	1	0	0	2331	1824.28	27.5552	39	93
1	204	1	0	0	4872	1952.45	22.4655	49	94
1	204	1	0	0	695	1952.41	22.4669	18	95
1	204	1	0	0	1081	1935.22	23.1497	18	96
1	204	1	0	0	1680	2029.48	19.4063	24	97
1	204	1	0	0	988	1851.94	26.4566	19	98
1	204	1	0	0	1647	1998.61	20.6325	28	99
1	204	1	0	0	813	1870.27	25.729	23	100
1	204	1	0	0	1230	1861.57	26.0745	27	101
1	204	1	0	0	401	1775.68	29.4852	11	102
1	204	1	0	0	491	2100.77	16.5752	12	103
1	204	1	0	0	461	1872.86	25.6258	16	104
1	204	1	0	0	4073	2053.02	18.4717	44	105
1	204	1	0	0	1831	1955.48	22.345	33	106
1	204	1	0	0	1163	2021.66	19.717	23	107
1	204	1	0	0	1162	1834.92	27.1327	30	108
1	204	1	0	0	1249	1909.52	24.1701	27	109
1	204	1	0	0	904	1894.64	24.761	17	110
1	204	1	0	0	430	1709.7	32.1053	19	111
1	204	1	0	0	468	2011.11	20.1359	20	112
1	204	1	0	0	2424	1949.12	22.5976	37	113
1	204	1	0	0	3783	2036.39	19.1318	44	114
1	204	1	0	0	2228	1934.33	23.1851	41	115
1	204	1	0	0	1122	1920.4	23.7382	31	116
1	204	1	0	0	5853	2005.69	20.3511	37	117
1	204	1	0	0	774	1875.94	25.5039	18	118
1	204	1	0	0	1854	1842.14	26.846	29	119
1	204	1	0	0	302	1480.18	41.2199	15	120
1	204	1	0	0	1124	1876.26	25.4908	20	121
1	204	1	0	0	1632	1879.26	25.372	35	122
1	204	1	0	0	188	1765.93	29.8722	11	123
1	204	1	0	0	202	1687.86	32.9727	12	124
1	204	1	0	0	653	1926.31	23.5033	26	125
1	204	1	0	0	2311	1878.37	25.4072	30	126
1	204	1	0	0	775	1848.92	26.5769	18	127
1	204	1	0	0	443	1796.46	28.6601	16	128
1	204	1	0	0	499	1699.48	32.5113	21	129
1	204	1	0	0	4060	1892.65	24.8402	59	130
1	204	1	0	0	2178	2086.4	17.1461	26	131
1	204	1	0	0	6513	1991.62	20.9097	48	132
1	204	1	0	0	978	1788.25	28.9862	35	133
1	204	1	0	0	1578	1959.34	22.1916	32	134
1	204	1	0	0	3493	1957.91	22.2484	45	135
1	204	1	0	0	373	1972.57	21.6663	17	136
1	204	1	0	0	1152	1804.02	28.3597	23	137
1	204	1	0	0	5394	1971.69	21.7012	47	138
1	204	1	0	0	1349	1991.63	20.9096	25	139
1	204	1	0	0	232	2072.67	17.6914	10	140
1	204	1	0	0	1446	1877.82	25.4289	27	141
1	204	1	0	0	165	1635.68	35.0447	9	142
1	204	1	0	0	1032	1797.61	28.6143	28	143
1	204	1	0	0	302	1935.89	23.1231	16	144
1	204	1	0	0	1246	1730.53	31.278	36	145
1	204	1	0	0	1497	1797.93	28.6014	38	146
1	204	1	0	0	659	1789.58	28.9333	16	147
1	204	1	0	0	3710	2000.31	20.5649	49	148
1	204	1	0	0	519	1925.6	23.5316	23	149
1	204	1	0	0	671	1858.19	26.2087	17	150
1	204	1	0	0	5904	1972.12	21.6841	42	151
1	204	1	0	0	1837	1920.18	23.7467	28	152
1	204	1	0	0	932	1839.71	26.9425	32	153
1	204	1	0	0	2157	1925.16	23.5491	48	154
1	204	1	0	0	4565	1991.28	20.9232	46	155
1	204	1	0	0	497	1814.07	27.9605	13	156
1	204	1	0	0	1009	2035.97	19.1488	19	157
1	204	1	0	0	2632	1847.41	26.6367	47	158
1	204	1	0	0	2433	1939.76	22.9692	46	159
1	204	1	0	0	1151	1854.56	26.3526	29	160
1	204	1	0	0	3935	1956.65	22.2987	40	161
1	204	1	0	0	619	1959.31	22.193	15	162
1	204	1	0	0	2260	1888.83	24.9917	39	163
1	204	1	0	0	383	1894.52	24.766	12	164
1	204	1	0	0	2044	2012.32	20.0876	36	165
1	204	1	0	0	1085	1970.12	21.7637	20	166
1	204	1	0	0	2116	1981.67	21.3052	27	167
1	204	1	0	0	611	1826.52	27.4662	20	168
1	204	1	0	0	2301	1982.36	21.2775	31	169
1	204	1	0	0	2015	1910.79	24.1198	23	170
1	204	1	0	0	613	1921.74	23.6848	22	171
1	204	1	0	0	1013	1841.19	26.8838	24	172
1	204	1	0	0	717	1958.43	22.2279	11	173
1	204	1	0	0	1362	1872.97	25.6215	36	174
1	204	1	0	0	5811	1950.76	22.5323	53	175
1	204	1	0	0	914	1855.93	26.2981	23	176
1	204	1	0	0	1354	1906.72	24.2812	33	177
1	204	1	0	0	516	1799.01	28.5586	19	178
1	204	1	0	0	796	2098.95	16.6477	26	179
1	204	1	0	0	1075	1906.3	24.298	28	180
1	204	1	0	0	329	1792.82	28.8046	19	181
1	204	1	0	0	1139	1909.7	24.1632	22	182
1	204	1	0	0	818	1830.41	27.3119	23	183
1	204	1	0	0	2605	1878.72	25.3932	44	184
1	204	1	0	0	332	1832.65	27.2227	16	185
1	204	1	0	0	2188	1984.07	21.2096	31	186
1	204	1	0	0	841	1967.83	21.8547	20	187
1	204	1	0	0	438	1847.3	26.6412	15	188
1	204	1	0	0	2087	1915.81	23.9205	39	189
1	204	1	0	0	1278	1894.24	24.7769	23	190
1	204	1	0	0	3203	2009.42	20.2032	36	191
1	204	1	0	0	420	1702.06	32.4087	20	192
1	204	1	0	0	1792	1877.81	25.4295	28	193
1	204	1	0	0	530	1681.67	33.2184	13	194
1	204	1	0	0	1018	1835.08	27.1261	29	195
1	204	1	0	0	2085	1973.74	21.6199	37	196
1	204	1	0	0	380	1973.45	21.6315	19	197
1	204	1	0	0	274	1944.37	22.7863	11	198
1	204	1	0	0	1054	1972.65	21.6633	25	199
1	204	1	0	0	299	1998.97	20.6181	9	200
1	204	1	0	0	463	1921.28	23.703	16	201
1	204	1	0	0	2658	1899.63	24.5629	40	202
1	204	1	0	0	478	1816.76	27.8537	12	203
1	204	1	0	0	1226	1877.86	25.4275	29	204
1	204	1	0	0	423	1705.23	32.2827	14	205
1	204	1	0	0	1668	1912.38	24.0566	33	206
1	204	1	0	0	128	1405.61	44.1811	9	207
1	204	1	0	0	4518	1961.68	22.0987	50	208
1	204	1	0	0	496	1992.45	20.877	16	209
1	204	1	0	0	4112	1975.02	21.569	43	210
1	204	1	0	0	1278	1881.2	25.2947	33	211
1	204	1	0	0	1806	1864.23	25.9685	40	212
1	204	1	0	0	1068	2011.92	20.1035	18	213
1	204	1	0	0	470	1947.91	22.6456	20	214
1	204	1	0	0	559	1950.48	22.5435	17	215
1	204	1	0	0	482	1881.86	25.2685	18	216
1	204	1	0	0	966	2130.39	15.3992	20	217
1	204	1	0	0	678	1943.99	22.8012	15	218
1	204	1	0	0	1414	1928.84	23.4031	28	219
1	204	1	0	0	2390	1982.95	21.2542	45	220
1	204	1	0	0	1162	1858.72	26.1875	31	221
1	204	1	0	0	341	1887.99	25.0251	16	222
1	204	1	0	0	7092	1976.01	21.5296	59	223
1	204	1	0	0	1127	1858.82	26.1835	20	224
1	204	1	0	0	1815	1997.22	20.6873	41	225
1	204	1	0	0	1205	1926.25	23.5059	18	226
1	204	1	0	0	356	2029.08	19.4224	13	227
1	204	1	0	0	2470	1957.45	22.2667	31	228
1	204	1	0	0	623	1869.57	25.7567	23	229
1	204	1	0	0	531	1749.72	30.516	17	230
1	204	1	0	0	277	1830.3	27.3163	12	231
1	204	1	0	0	1072	1823.88	27.5711	20	232
1	204	1	0	0	316	1783.41	29.1783	12	233
1	204	1	0	0	8503	1939.45	22.9818	47	234
1	204	1	0	0	3029	1896.44	24.6896	52	235
1	204	1	0	0	473	1665.89	33.845	12	236
1	204	1	0	0	4224	1946.17	22.7147	39	237
1	204	1	0	0	3058	1921.24	23.7047	34	238
1	204	1	0	0	865	1710.05	32.0913	31	239
1	204	1	0	0	5486	1953.18	22.4362	41	240
1	204	1	0	0	964	1956.15	22.3184	25	241
1	204	1	0	0	656	2004.86	20.384	17	242
1	204	1	0	0	1462	1804.89	28.3253	36	243
1	204	1	0	0	1821	1919.13	23.7886	26	244
1	204	1	0	0	2585	1929.55	23.3749	46	245
1	204	1	0	0	2678	2003.22	20.4492	39	246
1	204	1	0	0	281	1861.61	26.0729	14	247
1	204	1	0	0	1925	1972.19	21.6813	27	248
1	204	1	0	0	6559	1998.15	20.6507	58	249
1	204	1	0	0	394	1912.89	24.0362	18	250
1	204	1	0	0	3948	1965.29	21.9556	43	251
1	204	1	0	0	1107	1883.9	25.1877	20	252
1	204	1	0	0	2803	1980.9	21.3354	32	253
1	204	1	0	0	748	1968.88	21.8129	22	254
1	204	1	0	0	2611	1948.62	22.6173	34	255
1	204	1	0	0	505	2020.65	19.7571	16	256
1	204	1	0	0	1106	1868.99	25.7798	27	257
1	204	1	0	0	1182	1906.22	24.3013	24	258
1	204	1	0	0	268	1761.97	30.0295	14	259
1	204	1	0	0	5466	1983.16	21.2458	45	260
1	204	1	0	0	910	1874.24	25.5712	20	261
1	204	1	0	0	1846	1875.8	25.5092	33	262
1	204	1	0	0	2080	1983.87	21.2177	26	263
1	204	1	0	0	363	1789.74	28.9268	17	264
1	204	1	0	0	4703	1934.14	23.1926	36	265
1	204	1	0	0	1847	1935.47	23.1396	30	266
1	204	1	0	0	1288	1785.62	29.0904	31	267
1	204	1	0	0	4094	1951.85	22.489	53	268
1	204	1	0	0	2116	1883.83	25.1903	41	269
1	204	1	0	0	941	1850.33	26.5207	25	270
1	204	1	0	0	529	1683.33	33.1523	13	271
1	204	1	0	0	164	2205.54	12.4147	9	272
1	204	1	0	0	741	1987.21	21.0849	12	273
1	204	1	0	0	3571	2013.2	20.0528	43	274
1	204	1	0	0	477	1873.34	25.607	14	275
1	204	1	0	0	3534	1931.25	23.3073	60	276
1	204	1	0	0	144	1810.45	28.1042	9	277
1	204	1	0	0	2077	1949.14	22.5969	46	278
1	204	1	0	0	1679	1818.7	27.7767	31	279
1	204	1	0	0	2048	1866.52	25.8778	45	280
1	204	1	0	0	531	1951.26	22.5126	10	281
1	204	1	0	0	1071	1893.97	24.7877	26	282
1	204	1	0	0	500	1788.17	28.9892	18	283
1	204	1	0	0	282	2151.71	14.5526	9	284
1	204	1	0	0	1792	1913.5	24.0119	36	285
1	204	1	0	0	169	1741.45	30.8443	9	286
1	204	1	0	0	201	1736.96	31.0228	10	287
1	204	1	0	0	827	1967.85	21.8539	20	288
1	204	1	0	0	2174	1972.05	21.687	42	289
1	204	1	0	0	653	1721.75	31.627	29	290
1	204	1	0	0	250	1857.17	26.249	12	291
1	204	1	0	0	717	1872.46	25.6419	22	292
1	204	1	0	0	537	1871.21	25.6916	13	293
1	204	1	0	0	799	2037.7	19.08	16	294
1	204	1	0	0	592	1932.74	23.2482	10	295
1	204	1	0	0	1870	1887.44	25.0469	26	296
1	204	1	0	0	6131	2007.36	20.2849	34	297
1	204	1	0	0	815	1805.63	28.2957	27	298
1	204	1	0	0	1565	2036.45	19.1295	36	299
1	204	1	0	0	1425	1995.31	20.7634	32	300
1	204	1	0	0	3005	1971.94	21.6913	30	301
1	204	1	0	0	1030	1864.68	25.9507	24	302
1	204	1	0	0	2225	2016.97	19.9033	27	303
1	204	1	0	0	5017	1946.43	22.7043	41	304
1	204	1	0	0	1383	1874.4	25.5647	21	305
1	204	1	0	0	601	1901.73	24.4796	15	306
1	204	1	0	0	887	1888.47	25.0062	31	307
1	204	1	0	0	570	1890.73	24.9163	17	308
1	204	1	0	0	1430	1927.34	23.4626	29	309
1	204	1	0	0	2039	1954.04	22.4022	41	310
1	204	1	0	0	1252	1935.24	23.149	25	311
1	204	1	0	0	3090	1916.25	23.903	57	312
1	204	1	0	0	2153	2009.04	20.2183	30	313
1	204	1	0	0	2354	1936.24	23.109	40	314
1	204	1	0	0	259	1593.56	36.7172	11	315
1	204	1	0	0	445	1737.01	31.021	21	316
1	204	1	0	0	3225	1960.1	22.1617	40	317
1	204	1	0	0	1879	1972.18	21.6819	27	318
1	204	1	0	0	1416	1927.62	23.4515	34	319
1	204	1	0	0	1149	1686.65	33.0206	30	320
1	204	1	0	0	1145	1794.53	28.7364	23	321
1	204	1	0	0	499	2056.97	18.3145	17	322
1	204	1	0	0	656	1917.6	23.8494	22	323
1	204	1	0	0	1147	1762.74	29.9992	24	324
1	204	1	0	0	249	2049.37	18.6166	11	325
1	204	1	0	0	718	2080.32	17.3876	20	326
1	204	1	0	0	3343	2023.22	19.6551	40	327
1	204	1	0	0	2895	1953.19	22.4361	38	328
1	204	1	0	0	10284	1976.05	21.528	64	329
1	204	1	0	0	786	1946.15	22.7154	16	330
1	204	1	0	0	1619	1952.23	22.4742	31	331
1	204	1	0	0	1193	2040.52	18.968	18	332
1	204	1	0	0	335	1678.66	33.3379	17	333
1	204	1	0	0	1811	1974.3	21.5978	32	334
1	204	1	0	0	1582	1995.72	20.7469	22	335
1	204	1	0	0	3027	1971.25	21.7186	35	336
1	204	1	0	0	1444	1788.24	28.9862	28	337
1	204	1	0	0	183	1539.56	38.8619	11	338
1	204	1	0	0	318	1846.31	26.6804	12	339
1	204	1	0	0	959	1839.97	26.9319	21	340
1	204	1	0	0	1071	1847.94	26.6154	28	341
1	204	1	0	0	1174	1780.34	29.3001	23	342
1	204	1	0	0	2060	1905.98	24.3107	33	343
1	204	1	0	0	2052	1902.02	24.4678	35	344
1	204	1	0	0	1754	1915.75	23.9229	26	345
1	204	1	0	0	806	1987.99	21.0538	24	346
1	204	1	0	0	1940	2004.21	20.41	33	347
1	204	1	0	0	4107	1926.9	23.48	47	348
1	204	1	0	0	6333	1986.2	21.125	52	349
1	204	1	0	0	344	1966.81	21.8951	11	350
1	204	1	0	0	1271	1929.46	23.3784	24	351
1	204	1	0	0	1626	1897.92	24.6307	29	352
1	204	1	0	0	1678	2004.21	20.41	35	353
1	204	1	0	0	623	1829.2	27.36	18	354
1	204	1	0	0	436	2019.61	19.7984	11	355
1	204	1	0	0	926	1724.9	31.5018	27	356
1	204	1	0	0	2175	1959.55	22.1833	32	357
1	204	1	0	0	390	1576.39	37.3994	22	358
1	204	1	0	0	504	1716.38	31.84	21	359
1	204	1	0	0	1428	1869.9	25.7435	36	360
1	204	1	0	0	1448	1904.26	24.3789	34	361
1	204	1	0	0	397	1942.63	22.8552	9	362
1	204	1	0	0	801	1950.82	22.5302	30	363
1	204	1	0	0	1526	1853.9	26.3791	28	364
1	204	1	0	0	1898	2019.51	19.8024	36	365
1	204	1	0	0	884	2029.6	19.4017	19	366
1	204	1	0	0	276	1823.9	27.5703	14	367
1	204	1	0	0	515	1732.33	31.2066	24	368
1	204	1	0	0	1882	2078.93	17.4426	31	369
1	204	1	0	0	374	1592.88	36.7445	10	370
1	204	1	0	0	417	1760.17	30.101	16	371
1	204	1	0	0	1795	1881.72	25.2742	33	372
1	204	1	0	0	736	1979.17	21.4042	14	373
1	204	1	0	0	3232	1935.4	23.1423	53	374
1	204	1	0	0	832	1872.47	25.6415	17	375
1	204	1	0	0	2295	1913.1	24.0282	43	376
1	204	1	0	0	629	1843.94	26.7743	13	377
1	204	1	0	0	341	1816.63	27.8592	10	378
1	204	1	0	0	1012	1931.7	23.2895	27	379
1	204	1	0	0	653	1915.39	23.937	26	380
1	204	1	0	0	1825	1933.35	23.2239	32	381
1	204	1	0	0	200	1896.28	24.696	10	382
1	204	1	0	0	1584	2000.4	20.5611	33	383
1	204	1	0	0	1519	1898.06	24.6251	26	384
1	204	1	0	0	551	1763.59	29.9654	20	385
1	204	1	0	0	857	1896.26	24.6967	26	386
1	204	1	0	0	242	1801.34	28.466	12	387
1	204	1	0	0	1921	1970.54	21.7472	29	388
1	204	1	0	0	720	1918.57	23.811	20	389
1	204	1	0	0	360	1714.55	31.9127	12	390
1	204	1	0	0	1606	1920.16	23.7476	32	391
1	204	1	0	0	577	1927.29	23.4646	20	392
1	204	1	0	0	1025	1972.92	21.6524	18	393
1	204	1	0	0	632	1964.35	21.9928	19	394
1	204	1	0	0	722	1872.58	25.6371	17	395
1	204	1	0	0	5999	1962.67	22.0597	59	396
1	204	1	0	0	7297	1966.72	21.8986	63	397
1	204	1	0	0	673	1709.74	32.1039	22	398
1	204	1	0	0	1066	1790.69	28.8893	22	399
1	204	1	0	0	674	2118.23	15.8818	19	400
1	204	1	0	0	884	1949.36	22.588	22	401
1	204	1	0	0	782	1866.14	25.8928	17	402
1	204	1	0	0	293	1599.21	36.4928	15	403
1	204	1	0	0	790	1811.6	28.0589	20	404
1	204	1	0	0	2484	1933.18	23.2305	29	405
1	204	1	0	0	790	2028.91	19.429	13	406
1	204	1	0	0	1788	1936.35	23.1046	32	407
1	204	1	0	0	393	2125.09	15.6095	12	408
1	204	1	0	0	1147	1898.24	24.618	26	409
1	204	1	0	0	1232	1898.66	24.6016	27	410
1	204	1	0	0	1643	1998.89	20.621	31	411
1	204	1	0	0	4919	1982.98	21.2529	59	412
1	204	1	0	0	5108	1916.87	23.8785	41	413
1	204	1	0	0	245	1946.86	22.6875	13	414
1	204	1	0	0	6356	1975.47	21.5513	48	415
1	204	1	0	0	508	1781.97	29.2354	22	416
1	204	1	0	0	3888	1892.69	24.8385	45	417
1	204	1	0	0	863	1980.94	21.3341	17	418
1	204	1	0	0	3686	1993.65	20.8292	40	419
1	204	1	0	0	2482	1910.4	24.1354	39	420
1	204	1	0	0	1054	1934.55	23.176	29	421
1	204	1	0	0	1063	1939.03	22.9982	25	422
1	204	1	0	0	1404	1999.75	20.5872	29	423
1	204	1	0	0	586	1996.49	20.7167	18	424
1	204	1	0	0	937	1947.8	22.6499	23	425
1	204	1	0	0	315	1668.44	33.7439	15	426
1	204	1	0	0	1018	1971.76	21.6985	19	427
1	204	1	0	0	426	1749.04	30.5432	21	428
1	204	1	0	0	4000	2011.52	20.1196	56	429
1	204	1	0	0	454	1683.35	33.1518	14	430
1	204	1	0	0	425	1747.84	30.5906	14	431
1	204	1	0	0	1067	1853.3	26.4028	25	432
1	204	1	0	0	1929	1945.26	22.7509	36	433
1	204	1	0	0	598	1791.72	28.8481	24	434
1	204	1	0	0	1238	1968.32	21.8352	31	435
1	204	1	0	0	989	1923.25	23.625	20	436
1	204	1	0	0	2404	1963.04	22.0449	43	437
1	204	1	0	0	331	1699.08	32.527	9	438
1	204	1	0	0	745	1863.74	25.9882	26	439
1	204	1	0	0	1389	2005.09	20.375	27	440
1	204	1	0	0	930	1916.78	23.8817	26	441
1	204	1	0	0	1059	2058.9	18.2381	13	442
1	204	1	0	0	2383	1898.26	24.6174	42	443
1	204	1	0	0	457	1662.1	33.9955	18	444
1	204	1	0	0	5414	1974.79	21.5784	43	445
1	204	1	0	0	444	1849.83	26.5407	13	446
1	204	1	0	0	393	1862.9	26.0214	15	447
1	204	1	0	0	1430	1940.5	22.9398	24	448
1	204	1	0	0	1787	1857.25	26.2458	32	449
1	204	1	0	0	279	1919.6	23.77	14	450
1	204	1	0	0	899	1809.97	28.1234	22	451
1	204	1	0	0	3044	1878.71	25.3935	54	452
1	205	1	0	0	1746	1897.98	24.6283	33	1
1	205	1	0	0	1711	2013.27	20.0503	34	2
1	205	1	0	0	2101	1955.9	22.3285	39	3
1	205	1	0	0	684	2006.46	20.3207	12	4
1	205	1	0	0	603	1860.16	26.1305	22	5
1	205	1	0	0	675	2091.12	16.9584	31	6
1	205	1	0	0	213	1596.65	36.5948	15	7
1	205	1	0	0	577	1929.56	23.3743	22	8
1	205	1	0	0	1783	2048.83	18.6378	34	9
1	205	1	0	0	740	1906.43	24.2928	21	10
1	205	1	0	0	275	2227.52	11.5419	13	11
1	205	1	0	0	897	2013.55	20.039	28	12
1	205	1	0	0	221	2105.21	16.3992	9	13
1	205	1	0	0	261	1785.81	29.0827	9	14
1	205	1	0	0	805	2081.08	17.3571	14	15
1	205	1	0	0	1575	1936.79	23.0872	31	16
1	205	1	0	0	1291	1868.48	25.8001	27	17
1	205	1	0	0	415	1967.05	21.8857	17	18
1	205	1	0	0	445	1754.56	30.3239	16	19
1	205	1	0	0	3724	1967.47	21.869	71	20
1	205	1	0	0	708	2006.25	20.3289	22	21
1	205	1	0	0	2060	2001.11	20.5331	37	22
1	205	1	0	0	2877	1969.8	21.7766	38	23
1	205	1	0	0	609	1916.84	23.8796	20	24
1	205	1	0	0	1457	1932.3	23.2654	30	25
1	205	1	0	0	586	2000.32	20.5644	14	26
1	205	1	0	0	175	2099.76	16.6156	11	27
1	205	1	0	0	395	1814.45	27.9455	17	28
1	205	1	0	0	2177	1909.25	24.1808	47	29
1	205	1	0	0	1210	1898.59	24.6043	34	30
1	205	1	0	0	477	1622.24	35.5786	23	31
1	205	1	0	0	2172	1938.46	23.0211	40	32
1	205	1	0	0	235	1797.73	28.6096	11	33
1	205	1	0	0	2702	1969.71	21.7799	39	34
1	205	1	0	0	955	2014.23	20.0121	19	35
1	205	1	0	0	442	1932.79	23.2459	9	36
1	205	1	0	0	139	1520.93	39.6017	9	37
1	205	1	0	0	948	1821.07	27.6827	28	38
1	205	1	0	0	1150	1985.35	21.1588	42	39
1	205	1	0	0	153	1580.2	37.2481	11	40
1	205	1	0	0	1021	1934.69	23.1705	17	41
1	205	1	0	0	2157	1816.13	27.8788	33	42
1	205	1	0	0	463	1706.45	32.2343	26	43
1	205	1	0	0	9074	1971.12	21.7241	73	44
1	205	1	0	0	1621	1930.25	23.3468	31	45
1	205	1	0	0	1170	2005.76	20.3484	25	46
1	205	1	0	0	1789	2025.28	19.5732	33	47
1	205	1	0	0	392	1896.59	24.6836	14	48
1	205	1	0	0	316	1902.03	24.4676	12	49
1	205	1	0	0	384	1884.81	25.1513	15	50
1	205	1	0	0	701	2040.51	18.9683	12	51
1	205	1	0	0	290	1842.26	26.8411	18	52
1	205	1	0	0	1796	1949.19	22.5947	43	53
1	205	1	0	0	181	1908.6	24.2068	9	54
1	205	1	0	0	2436	1851.66	26.4679	39	55
1	205	1	0	0	719	1918.92	23.7968	23	56
1	205	1	0	0	544	2091.83	16.9305	13	57
1	205	1	0	0	493	1711.4	32.0377	22	58
1	205	1	0	0	210	1911.51	24.0912	13	59
1	205	1	0	0	330	2074.49	17.619	14	60
1	205	1	0	0	618	1745.81	30.6714	23	61
1	205	1	0	0	1304	1999.91	20.5807	27	62
1	205	1	0	0	547	2003.3	20.4458	29	63
1	205	1	0	0	838	1618.46	35.7285	38	64
1	205	1	0	0	677	1864.87	25.9433	21	65
1	205	1	0	0	499	1846.1	26.6885	18	66
1	205	1	0	0	1790	2063.3	18.0632	27	67
1	205	1	0	0	215	1895.52	24.7263	14	68
1	205	1	0	0	500	2048.82	18.6385	21	69
1	205	1	0	0	1104	2002.83	20.4647	29	70
1	205	1	0	0	640	1912.1	24.0676	27	71
1	205	1	0	0	1397	1867.68	25.8315	26	72
1	205	1	0	0	1389	1867.95	25.8208	36	73
1	205	1	0	0	112	1380.74	45.1687	10	74
1	205	1	0	0	260	1884.47	25.1649	12	75
1	205	1	0	0	581	1800.5	28.4994	18	76
1	205	1	0	0	980	1906.08	24.3069	35	77
1	205	1	0	0	2169	2033.92	19.2303	33	78
1	205	1	0	0	985	1942.69	22.8529	32	79
1	205	1	0	0	482	1911.72	24.0828	20	80
1	205	1	0	0	5428	1965.06	21.9648	52	81
1	205	1	0	0	3657	1973.34	21.6359	59	82
1	205	1	0	0	340	1878.65	25.3959	11	83
1	205	1	0	0	1118	1943.35	22.8269	26	84
1	205	1	0	0	726	1779.24	29.3438	35	85
1	205	1	0	0	1981	1889.99	24.9458	43	86
1	205	1	0	0	2366	1978.63	21.4259	35	87
1	205	1	0	0	6537	1910.81	24.1188	84	88
1	205	1	0	0	389	1889.67	24.9584	15	89
1	205	1	0	0	3270	2012.17	20.0938	45	90
1	205	1	0	0	703	1922.03	23.6733	27	91
1	205	1	0	0	1077	1963.79	22.0152	34	92
1	205	1	0	0	1657	2008.54	20.2381	24	93
1	205	1	0	0	3750	1951.82	22.4904	47	94
1	205	1	0	0	1177	1909.21	24.1825	13	95
1	205	1	0	0	261	2112.68	16.1025	13	96
1	205	1	0	0	328	1976.04	21.5287	12	97
1	205	1	0	0	546	1883.31	25.2109	20	98
1	205	1	0	0	287	1742.72	30.7941	14	99
1	205	1	0	0	486	1873.96	25.5824	15	100
1	205	1	0	0	326	1801.4	28.4636	15	101
1	205	1	0	0	461	2278.76	9.50729	23	102
1	205	1	0	0	1519	1924.74	23.5658	29	103
1	205	1	0	0	1237	1966.83	21.8943	26	104
1	205	1	0	0	185	2074.22	17.6298	10	105
1	205	1	0	0	1115	1839.35	26.9569	32	106
1	205	1	0	0	1309	1888.31	25.0126	36	107
1	205	1	0	0	1550	1873.53	25.5994	35	108
1	205	1	0	0	407	1816.03	27.8829	20	109
1	205	1	0	0	4519	1954.44	22.3864	65	110
1	205	1	0	0	1432	1998.12	20.6516	30	111
1	205	1	0	0	409	2089.86	17.0086	16	112
1	205	1	0	0	1421	1992.7	20.8672	23	113
1	205	1	0	0	611	2018.34	19.8486	21	114
1	205	1	0	0	509	1742.5	30.8027	20	115
1	205	1	0	0	585	1848.52	26.5925	24	116
1	205	1	0	0	597	1911.31	24.099	22	117
1	205	1	0	0	348	1972.75	21.6592	12	118
1	205	1	0	0	963	1827.2	27.4392	30	119
1	205	1	0	0	363	1954.39	22.3885	12	120
1	205	1	0	0	527	2082.43	17.3035	15	121
1	205	1	0	0	314	1933.66	23.2117	13	122
1	205	1	0	0	597	1933.23	23.2286	18	123
1	205	1	0	0	1010	1955.96	22.3259	34	124
1	205	1	0	0	2027	1980.65	21.3454	41	125
1	205	1	0	0	722	2026.05	19.5426	20	126
1	205	1	0	0	505	1802.07	28.4371	17	127
1	205	1	0	0	501	2032.63	19.2811	21	128
1	205	1	0	0	490	1971.36	21.7143	24	129
1	205	1	0	0	2318	1909.26	24.1807	41	130
1	205	1	0	0	221	2091.66	16.937	10	131
1	205	1	0	0	914	1764.39	29.9335	24	132
1	205	1	0	0	851	1942.09	22.8768	24	133
1	205	1	0	0	498	1967.17	21.8808	20	134
1	205	1	0	0	2270	1966.28	21.9162	29	135
1	205	1	0	0	485	1781.88	29.239	26	136
1	205	1	0	0	520	1861.51	26.0765	20	137
1	205	1	0	0	340	1905.64	24.3241	13	138
1	205	1	0	0	369	1630.73	35.2412	18	139
1	205	1	0	0	930	1955.57	22.3413	17	140
1	205	1	0	0	510	1897.82	24.6348	20	141
1	205	1	0	0	207	1561.88	37.9754	11	142
1	205	1	0	0	573	2068.25	17.8669	22	143
1	205	1	0	0	955	1947.67	22.6553	31	144
1	205	1	0	0	172	1696.01	32.6491	11	145
1	205	1	0	0	544	1910.56	24.1288	19	146
1	205	1	0	0	861	1843.28	26.8008	16	147
1	205	1	0	0	475	1940.8	22.9282	18	148
1	205	1	0	0	504	1867.01	25.8584	18	149
1	205	1	0	0	3920	1961.03	22.1248	56	150
1	205	1	0	0	2393	2077.4	17.5033	44	151
1	205	1	0	0	1126	1983.93	21.2154	29	152
1	205	1	0	0	425	1814.61	27.9391	14	153
1	205	1	0	0	1774	2011.26	20.1301	36	154
1	205	1	0	0	353	1658.69	34.1309	13	155
1	205	1	0	0	1199	1932.6	23.2538	30	156
1	205	1	0	0	2233	1986.49	21.1134	42	157
1	205	1	0	0	407	1843.53	26.7908	19	158
1	205	1	0	0	216	1801.02	28.4787	11	159
1	205	1	0	0	2811	1958.25	22.2352	44	160
1	205	1	0	0	1430	1898.91	24.5913	42	161
1	205	1	0	0	474	1880.76	25.3122	13	162
1	205	1	0	0	1782	1904.84	24.3558	46	163
1	205	1	0	0	3025	1908.51	24.2104	80	164
1	205	1	0	0	3243	2018.23	19.853	45	165
1	205	1	0	0	609	2017.33	19.8889	19	166
1	205	1	0	0	559	1869	25.7792	18	167
1	205	1	0	0	509	1899.62	24.5632	15	168
1	205	1	0	0	399	1747.16	30.6179	19	169
1	205	1	0	0	202	1608.84	36.1105	10	170
1	205	1	0	0	639	1913.71	24.0038	22	171
1	205	1	0	0	3575	1928.74	23.4071	40	172
1	205	1	0	0	339	1914.29	23.9808	16	173
1	205	1	0	0	784	2061.25	18.1447	19	174
1	205	1	0	0	1019	1948.42	22.6252	22	175
1	205	1	0	0	2283	2016.96	19.9035	38	176
1	205	1	0	0	798	1834.77	27.1385	29	177
1	205	1	0	0	1309	1899.05	24.5857	27	178
1	205	1	0	0	617	1798.1	28.5946	10	179
1	205	1	0	0	257	1884.17	25.1768	15	180
1	205	1	0	0	2188	1995.68	20.7485	37	181
1	205	1	0	0	1511	1976.57	21.5074	34	182
1	205	1	0	0	556	2041.24	18.9396	19	183
1	205	1	0	0	1453	1917.39	23.8577	26	184
1	205	1	0	0	287	1714.18	31.9275	13	185
1	205	1	0	0	1196	1920.22	23.7451	37	186
1	205	1	0	0	780	2058.5	18.2539	25	187
1	205	1	0	0	4632	1953.03	22.4422	52	188
1	205	1	0	0	2695	1946.93	22.6844	35	189
1	205	1	0	0	266	1825.13	27.5216	15	190
1	205	1	0	0	719	1824.55	27.5446	25	191
1	205	1	0	0	2936	1907.66	24.2442	45	192
1	205	1	0	0	2166	1982.95	21.254	41	193
1	205	1	0	0	176	1968.84	21.8144	10	194
1	205	1	0	0	1885	1998.42	20.64	24	195
1	205	1	0	0	724	2136.22	15.1675	24	196
1	205	1	0	0	2017	1950.67	22.5361	38	197
1	205	1	0	0	254	1718.67	31.749	12	198
1	205	1	0	0	341	1918.19	23.8261	11	199
1	205	1	0	0	375	1905.1	24.3456	15	200
1	205	1	0	0	599	1934.17	23.1913	16	201
1	205	1	0	0	1216	1894.09	24.7828	27	202
1	205	1	0	0	822	1959.96	22.1672	27	203
1	205	1	0	0	407	1909.21	24.1824	21	204
1	205	1	0	0	308	1766.03	29.8682	16	205
1	205	1	0	0	396	1992.24	20.8854	11	206
1	205	1	0	0	611	1972.9	21.6531	21	207
1	205	1	0	0	445	2007.65	20.2732	15	208
1	205	1	0	0	798	1966.17	21.9205	23	209
1	205	1	0	0	188	1934.46	23.1797	9	210
1	205	1	0	0	621	2012.85	20.0668	19	211
1	205	1	0	0	556	1836.84	27.0563	21	212
1	205	1	0	0	1683	1857.44	26.2384	35	213
1	205	1	0	0	1070	1811.77	28.0518	29	214
1	205	1	0	0	318	1625.47	35.4503	14	215
1	205	1	0	0	320	1848.42	26.5966	13	216
1	205	1	0	0	1844	1928.57	23.4137	49	217
1	205	1	0	0	230	1786.6	29.0514	11	218
1	205	1	0	0	1629	1945.92	22.7248	32	219
1	205	1	0	0	285	1843.95	26.7742	12	220
1	205	1	0	0	2133	1890.57	24.9227	39	221
1	205	1	0	0	326	1743.56	30.7605	18	222
1	205	1	0	0	516	1751.12	30.4603	20	223
1	205	1	0	0	698	1928.39	23.4208	27	224
1	205	1	0	0	614	2032.46	19.2881	21	225
1	205	1	0	0	212	1677.35	33.3901	10	226
1	205	1	0	0	1629	1966.11	21.9231	26	227
1	205	1	0	0	489	2199.99	12.635	15	228
1	205	1	0	0	220	1939.16	22.9931	13	229
1	205	1	0	0	711	2033.1	19.2625	26	230
1	205	1	0	0	234	1848.26	26.6029	9	231
1	205	1	0	0	163	1943.39	22.8251	9	232
1	205	1	0	0	1068	1873.62	25.5958	33	233
1	205	1	0	0	432	1737.7	30.9936	13	234
1	205	1	0	0	333	1943.37	22.8261	13	235
1	205	1	0	0	2846	1978.72	21.4223	40	236
1	205	1	0	0	395	2056.77	18.3228	19	237
1	205	1	0	0	225	1855.55	26.3133	12	238
1	205	1	0	0	3182	2043.18	18.8622	44	239
1	205	1	0	0	1016	1896.31	24.6948	33	240
1	205	1	0	0	382	1998.88	20.6216	20	241
1	205	1	0	0	416	1777.28	29.4216	15	242
1	205	1	0	0	538	1955.79	22.3328	19	243
1	205	1	0	0	354	1676.33	33.4305	17	244
1	205	1	0	0	3960	1999.26	20.6066	46	245
1	205	1	0	0	1313	1773.45	29.5737	28	246
1	205	1	0	0	173	2107.75	16.2983	11	247
1	205	1	0	0	2556	1922.44	23.6571	30	248
1	205	1	0	0	266	1733.56	31.1576	13	249
1	205	1	0	0	848	1897.59	24.6441	33	250
1	205	1	0	0	3224	1959.18	22.198	40	251
1	205	1	0	0	340	1959.13	22.1999	13	252
1	205	1	0	0	1344	1853.85	26.381	21	253
1	205	1	0	0	1170	1838.66	26.9841	22	254
1	205	1	0	0	947	1879.47	25.3634	24	255
1	205	1	0	0	996	1896.12	24.7023	23	256
1	205	1	0	0	523	2018.72	19.8337	24	257
1	205	1	0	0	1240	1862.51	26.0371	25	258
1	205	1	0	0	2192	1980.57	21.3485	34	259
1	205	1	0	0	1475	1857.95	26.2181	31	260
1	205	1	0	0	1350	1832.02	27.248	40	261
1	205	1	0	0	459	1980.8	21.3396	17	262
1	205	1	0	0	418	2054.24	18.423	16	263
1	205	1	0	0	1193	2001.28	20.5262	41	264
1	205	1	0	0	1076	1940.4	22.9438	29	265
1	205	1	0	0	533	2025.05	19.5822	23	266
1	205	1	0	0	911	1888.7	24.9971	13	267
1	205	1	0	0	891	1914.28	23.9812	24	268
1	205	1	0	0	686	1880.23	25.3333	26	269
1	205	1	0	0	550	1962.51	22.0657	18	270
1	205	1	0	0	479	1983.06	21.2497	21	271
1	205	1	0	0	436	1901.27	24.4978	10	272
1	205	1	0	0	5111	2081.34	17.3469	49	273
1	205	1	0	0	330	1751.15	30.4592	13	274
1	205	1	0	0	716	1875.45	25.5232	22	275
1	205	1	0	0	726	1849.28	26.5626	23	276
1	205	1	0	0	915	1827.29	27.4355	28	277
1	205	1	0	0	162	1966.56	21.9049	11	278
1	205	1	0	0	2433	1940.26	22.9494	32	279
1	205	1	0	0	1349	2038.3	19.0563	20	280
1	205	1	0	0	3950	1981.62	21.307	49	281
1	205	1	0	0	1713	1889.14	24.9796	30	282
1	205	1	0	0	1350	1864.66	25.9515	40	283
1	205	1	0	0	1689	1963.12	22.0417	26	284
1	205	1	0	0	575	2178.85	13.4746	24	285
1	205	1	0	0	264	1704.99	32.2923	11	286
1	205	1	0	0	317	1963.57	22.0236	19	287
1	205	1	0	0	986	1858.23	26.2068	27	288
1	205	1	0	0	254	1876.21	25.4929	15	289
1	205	1	0	0	2185	2069.99	17.7976	37	290
1	205	1	0	0	685	2082.16	17.3144	25	291
1	205	1	0	0	747	1903.98	24.3902	18	292
1	205	1	0	0	1598	1991.28	20.9235	29	293
1	205	1	0	0	504	1864.89	25.9424	22	294
1	205	1	0	0	1428	1970.82	21.736	23	295
1	205	1	0	0	1657	1922.17	23.6679	25	296
1	205	1	0	0	196	1480.67	41.2004	11	297
1	205	1	0	0	538	2000.95	20.5395	18	298
1	205	1	0	0	601	1879.82	25.3495	19	299
1	205	1	0	0	565	1861.32	26.0843	20	300
1	205	1	0	0	763	1898.88	24.5928	14	301
1	205	1	0	0	587	1738.71	30.9532	24	302
1	205	1	0	0	1212	1935.88	23.1232	27	303
1	205	1	0	0	5342	1952.25	22.4735	60	304
1	205	1	0	0	1855	1929.73	23.3675	32	305
1	205	1	0	0	320	1734.58	31.1171	17	306
1	205	1	0	0	1381	1812.29	28.0313	45	307
1	205	1	0	0	2240	2029.26	19.415	42	308
1	205	1	0	0	855	1596.88	36.5855	36	309
1	205	1	0	0	473	1956.81	22.2922	17	310
1	205	1	0	0	2940	2012.46	20.0823	43	311
1	205	1	0	0	557	1865.65	25.9123	27	312
1	205	1	0	0	1770	2102.51	16.5063	32	313
1	205	1	0	0	612	1933.16	23.2314	19	314
1	205	1	0	0	1068	1982.66	21.2658	32	315
1	205	1	0	0	1413	1874.95	25.5428	42	316
1	205	1	0	0	481	1984.32	21.1999	12	317
1	205	1	0	0	4469	2002.96	20.4594	51	318
1	205	1	0	0	986	2093.64	16.8584	25	319
1	205	1	0	0	312	2102.75	16.4968	14	320
1	205	1	0	0	1465	1900.72	24.5195	32	321
1	205	1	0	0	2968	2015.84	19.9479	52	322
1	205	1	0	0	3103	1987.28	21.0821	45	323
1	205	1	0	0	352	1795.14	28.7123	10	324
1	205	1	0	0	508	1982.28	21.2809	20	325
1	205	1	0	0	743	1943.91	22.8044	21	326
1	205	1	0	0	564	1706	32.2521	28	327
1	205	1	0	0	1058	1972.32	21.6761	33	328
1	205	1	0	0	310	1918.99	23.7942	15	329
1	205	1	0	0	784	2025.93	19.5475	20	330
1	205	1	0	0	568	1922.35	23.6606	22	331
1	205	1	0	0	1801	1918.01	23.833	38	332
1	205	1	0	0	2865	1966.32	21.9146	52	333
1	205	1	0	0	284	1818.1	27.8007	18	334
1	205	1	0	0	2797	1963.79	22.015	53	335
1	205	1	0	0	294	1769.34	29.7369	15	336
1	205	1	0	0	333	1784.8	29.1232	14	337
1	205	1	0	0	1253	1979.03	21.4097	20	338
1	205	1	0	0	812	1861.7	26.069	31	339
1	205	1	0	0	507	1811.96	28.0443	23	340
1	205	1	0	0	2756	1924.46	23.5769	55	341
1	205	1	0	0	1712	1941.56	22.8979	33	342
1	205	1	0	0	638	1989.8	20.9823	32	343
1	205	1	0	0	595	1966.63	21.9023	20	344
1	205	1	0	0	2010	1874.79	25.5493	28	345
1	205	1	0	0	567	1809.06	28.1595	23	346
1	205	1	0	0	1281	1972.33	21.6761	26	347
1	205	1	0	0	450	1826.76	27.4568	14	348
1	205	1	0	0	1323	2073.95	17.6403	28	349
1	205	1	0	0	216	1549.59	38.4633	11	350
1	205	1	0	0	1261	1903.13	24.4241	20	351
1	205	1	0	0	814	1855.39	26.3197	22	352
1	205	1	0	0	727	1766.55	29.8479	25	353
1	205	1	0	0	846	1949.77	22.5717	17	354
1	205	1	0	0	951	1969.59	21.7849	20	355
1	205	1	0	0	579	1852.6	26.4306	20	356
1	205	1	0	0	461	1867.15	25.8529	14	357
1	205	1	0	0	438	1756.23	30.2576	24	358
1	205	1	0	0	976	2046.86	18.7162	33	359
1	205	1	0	0	719	2142.19	14.9305	23	360
1	205	1	0	0	1253	1887.57	25.042	20	361
1	205	1	0	0	669	1807.71	28.2133	31	362
1	205	1	0	0	807	1997.93	20.6595	19	363
1	205	1	0	0	575	1875.8	25.5092	21	364
1	205	1	0	0	1377	1897.07	24.6645	45	365
1	205	1	0	0	353	1926	23.5156	12	366
1	205	1	0	0	661	1820.19	27.7178	19	367
1	205	1	0	0	2345	1949.49	22.5827	45	368
1	205	1	0	0	684	1796.3	28.6663	19	369
1	205	1	0	0	1621	1976.82	21.4978	32	370
1	205	1	0	0	206	1791.97	28.8382	10	371
1	205	1	0	0	648	1847.51	26.6328	14	372
1	205	1	0	0	526	1844.23	26.763	19	373
1	205	1	0	0	872	2114.38	16.035	27	374
1	205	1	0	0	428	1870.86	25.7053	15	375
1	205	1	0	0	795	1768.25	29.7802	27	376
1	205	1	0	0	568	1924.77	23.5646	17	377
1	205	1	0	0	489	1768.5	29.7704	15	378
1	205	1	0	0	2866	1952.16	22.4769	47	379
1	205	1	0	0	1285	1988.27	21.0428	24	380
1	205	1	0	0	1121	1790.01	28.9162	36	381
1	205	1	0	0	888	1856.85	26.2617	19	382
1	205	1	0	0	731	2038.23	19.059	19	383
1	205	1	0	0	269	1576.14	37.409	17	384
1	205	1	0	0	1890	2030.69	19.3583	39	385
1	205	1	0	0	415	1835.81	27.0971	20	386
1	205	1	0	0	404	1831.26	27.2778	18	387
1	205	1	0	0	594	1868	25.8191	15	388
1	205	1	0	0	1100	1798.62	28.5742	29	389
1	205	1	0	0	652	2002.95	20.4599	21	390
1	205	1	0	0	538	1824.07	27.5633	20	391
1	205	1	0	0	234	1504.56	40.2516	12	392
1	205	1	0	0	1725	1959.62	22.1807	50	393
1	205	1	0	0	1154	1831.79	27.2569	30	394
1	205	1	0	0	1176	1939.08	22.9962	27	395
1	205	1	0	0	486	1885.32	25.1313	14	396
1	205	1	0	0	1795	1828.92	27.3708	48	397
1	205	1	0	0	355	1941.29	22.9087	11	398
1	205	1	0	0	209	2014.92	19.9846	10	399
1	205	1	0	0	768	2130.05	15.4125	23	400
1	205	1	0	0	544	1799.09	28.5554	18	401
1	205	1	0	0	290	1730.56	31.277	11	402
1	205	1	0	0	868	1901.47	24.4897	29	403
1	205	1	0	0	1427	1916.46	23.8947	33	404
1	205	1	0	0	489	1853.7	26.387	17	405
1	205	1	0	0	597	1829.13	27.3626	23	406
1	205	1	0	0	187	2037.91	19.0715	9	407
1	205	1	0	0	575	1710.3	32.0813	25	408
1	205	1	0	0	480	1974.52	21.589	20	409
1	205	1	0	0	191	2079.59	17.4164	11	410
1	205	1	0	0	226	1699.98	32.4914	15	411
1	205	1	0	0	4032	1978.31	21.4384	53	412
1	205	1	0	0	616	1743.74	30.7536	27	413
1	205	1	0	0	1337	2009.73	20.1905	37	414
1	205	1	0	0	564	1828.04	27.4059	20	415
1	205	1	0	0	2244	1904.88	24.3543	43	416
1	205	1	0	0	1008	2055.69	18.3657	19	417
1	205	1	0	0	2719	1965.06	21.9647	45	418
1	205	1	0	0	1015	1763.75	29.9589	36	419
1	205	1	0	0	2432	1877.66	25.4353	43	420
1	205	1	0	0	895	1867.88	25.8239	27	421
1	205	1	0	0	659	1907.39	24.2549	21	422
1	205	1	0	0	1977	1922.99	23.6353	28	423
1	205	1	0	0	616	1767.54	29.8084	13	424
1	206	1	0	0	152	1796.82	28.6455	9	1
1	206	1	0	0	2874	1910.48	24.1319	49	2
1	206	1	0	0	356	1831.53	27.2672	12	3
1	206	1	0	0	1639	1876.72	25.4727	45	4
1	206	1	0	0	2532	1878.21	25.4134	31	5
1	206	1	0	0	307	1746.62	30.6394	16	6
1	206	1	0	0	340	1819.92	27.7284	10	7
1	206	1	0	0	678	1892.79	24.8346	16	8
1	206	1	0	0	454	2008.24	20.2497	17	9
1	206	1	0	0	1422	1874.19	25.5731	25	10
1	206	1	0	0	2722	1967.48	21.8686	40	11
1	206	1	0	0	2537	2006.91	20.3029	33	12
1	206	1	0	0	810	1946.35	22.7076	24	13
1	206	1	0	0	377	1972.55	21.6674	11	14
1	206	1	0	0	955	1946.12	22.7167	22	15
1	206	1	0	0	2464	2017.38	19.8869	37	16
1	206	1	0	0	1153	1949.63	22.5775	26	17
1	206	1	0	0	1697	2114.2	16.0421	35	18
1	206	1	0	0	1013	1868.95	25.7811	29	19
1	206	1	0	0	681	2006.69	20.3115	27	20
1	206	1	0	0	967	1816.75	27.8543	33	21
1	206	1	0	0	2027	2023.25	19.654	26	22
1	206	1	0	0	273	1954.16	22.3974	15	23
1	206	1	0	0	1122	2068.4	17.8609	19	24
1	206	1	0	0	1780	2001.19	20.5299	28	25
1	206	1	0	0	1046	1834.05	27.167	24	26
1	206	1	0	0	767	2052.57	18.4895	23	27
1	206	1	0	0	1035	1786.35	29.0614	30	28
1	206	1	0	0	1452	1936.52	23.098	25	29
1	206	1	0	0	1631	1922.15	23.6686	37	30
1	206	1	0	0	561	1831.65	27.2625	21	31
1	206	1	0	0	2605	2032.8	19.2746	38	32
1	206	1	0	0	1114	2079.79	17.4085	13	33
1	206	1	0	0	4774	1983.29	21.2405	48	34
1	206	1	0	0	2119	1960.51	22.1453	35	35
1	206	1	0	0	366	1832.97	27.2101	16	36
1	206	1	0	0	717	2023.33	19.6505	26	37
1	206	1	0	0	425	1934.33	23.1849	15	38
1	206	1	0	0	564	1788.06	28.9937	18	39
1	206	1	0	0	2419	1973.89	21.6138	24	40
1	206	1	0	0	2617	1921.58	23.6911	36	41
1	206	1	0	0	282	1899.64	24.5625	10	42
1	206	1	0	0	975	1808.9	28.1661	28	43
1	206	1	0	0	1874	1909.14	24.1852	37	44
1	206	1	0	0	368	1995.22	20.7668	12	45
1	206	1	0	0	1688	1893.47	24.8075	37	46
1	206	1	0	0	231	1753.42	30.3691	11	47
1	206	1	0	0	761	1927.15	23.4702	27	48
1	206	1	0	0	616	1909.47	24.1723	24	49
1	206	1	0	0	508	1862.09	26.0537	19	50
1	206	1	0	0	4114	1990.39	20.9587	45	51
1	206	1	0	0	1639	1978.96	21.4124	29	52
1	206	1	0	0	2137	1908.62	24.2058	34	53
1	206	1	0	0	4012	1970.16	21.7623	40	54
1	206	1	0	0	6274	1942	22.8803	50	55
1	206	1	0	0	722	2073.21	17.67	29	56
1	206	1	0	0	1992	1947.85	22.648	34	57
1	206	1	0	0	1663	1939.01	22.9993	32	58
1	206	1	0	0	3098	1942.54	22.859	39	59
1	206	1	0	0	946	2026.9	19.5088	30	60
1	206	1	0	0	667	1733.9	31.1444	20	61
1	206	1	0	0	3034	2003.8	20.4261	49	62
1	206	1	0	0	400	2020.52	19.7623	12	63
1	206	1	0	0	1816	1879.12	25.3775	34	64
1	206	1	0	0	1462	1934.27	23.1873	26	65
1	206	1	0	0	233	1925.49	23.5361	14	66
1	206	1	0	0	4952	1966.82	21.8947	59	67
1	206	1	0	0	360	2279.21	9.48939	12	68
1	206	1	0	0	335	1688.43	32.9501	18	69
1	206	1	0	0	2838	1924.96	23.5571	39	70
1	206	1	0	0	768	1843.68	26.7849	16	71
1	206	1	0	0	522	1726.06	31.4556	23	72
1	206	1	0	0	545	1935.81	23.1261	16	73
1	206	1	0	0	2111	1912.48	24.0525	50	74
1	206	1	0	0	375	1915.29	23.9411	16	75
[truncated: 42,588 more rows]

## Sheet: DPI-F40_cytoD_data_Fig2b
DPI in MDCK treated with cytochalasin-D or DMSO control - Figure 2b
experiment No.	image Number	isTensionSensor	isCytochalasinD	photon Count	lifetime [ns]	FRET eff. [%]	area [pixel]	puncta Index
1	601	0	0	21	1.02005	60.0374	9	1
1	601	0	0	27	2.61045	-2.27009	10	2
1	601	0	0	21	1.07146	58.023	10	3
1	601	0	0	24	2.63514	-3.23762	14	4
1	601	0	0	23	2.95022	-15.5815	9	5
1	601	0	0	30	2.19728	13.9167	14	6
1	601	0	0	37	3.39529	-33.0182	16	7
1	601	0	0	27	1.37135	46.2743	15	8
1	601	0	0	35	1.57115	38.4467	13	9
1	601	0	0	47	1.67745	34.2821	14	10
1	601	0	0	32	1.6917	33.7238	14	11
1	601	0	0	16	2.78039	-8.92791	9	12
1	601	0	0	30	2.03206	20.3897	9	13
1	601	0	0	14	2.37871	6.80861	9	14
1	601	0	0	20	1.82242	28.6026	10	15
1	601	0	0	26	1.87283	26.6276	9	16
1	601	0	0	21	2.23802	12.3204	12	17
1	601	0	0	25	0.712964	72.068	11	18
1	601	0	0	74	1.75046	31.4217	22	19
1	601	0	0	33	1.73009	32.2201	10	20
1	601	0	0	30	1.51657	40.5851	11	21
1	601	0	0	24	1.39348	45.4073	10	22
1	601	0	0	77	1.82505	28.4995	17	23
1	601	0	0	38	1.57949	38.12	11	24
1	601	0	0	41	2.81293	-10.2027	11	25
1	601	0	0	40	1.76232	30.9573	11	26
1	601	0	0	62	2.99051	-17.1598	14	27
1	601	0	0	81	2.12459	16.7644	18	28
1	601	0	0	14	1.12093	56.0851	9	29
1	601	0	0	23	1.52191	40.3759	11	30
1	601	0	0	22	3.53921	-38.6562	11	31
1	601	0	0	63	1.76482	30.8591	14	32
1	601	0	0	17	4.51607	-76.9271	9	33
1	601	0	0	108	2.30468	9.70893	21	34
1	601	0	0	34	2.70929	-6.14233	11	35
1	601	0	0	52	2.59778	-1.77362	13	36
1	601	0	0	17	0.960101	62.3859	10	37
1	601	0	0	21	0.491775	80.7336	11	38
1	601	0	0	21	0.389627	84.7355	10	39
1	601	0	0	43	1.42499	44.1729	12	40
1	601	0	0	31	1.84268	27.8091	10	41
1	601	0	0	42	1.85056	27.5001	12	42
1	601	0	0	76	2.18249	14.4961	19	43
1	601	0	0	89	1.66988	34.5786	21	44
1	601	0	0	19	0.0171332	99.3288	11	45
1	601	0	0	29	1.86725	26.8463	9	46
1	601	0	0	140	1.95684	23.3364	29	47
1	601	0	0	67	2.18477	14.4067	19	48
1	601	0	0	54	2.19492	14.0092	13	49
1	601	0	0	76	1.84916	27.5551	18	50
1	601	0	0	46	2.17289	14.8723	10	51
1	601	0	0	40	2.40333	5.84423	9	52
1	601	0	0	103	1.70487	33.2078	18	53
1	601	0	0	145	2.07621	18.6599	28	54
1	601	0	0	24	1.09798	56.9842	10	55
1	601	0	0	103	2.22894	12.6763	19	56
1	601	0	0	47	1.63107	36.0994	13	57
1	601	0	0	68	1.67191	34.4991	17	58
1	601	0	0	71	2.75262	-7.83987	18	59
1	601	0	0	63	1.6964	33.5397	12	60
1	601	0	0	30	2.75856	-8.0726	9	61
1	601	0	0	15	1.85478	27.335	9	62
1	601	0	0	55	2.18667	14.3324	14	63
1	601	0	0	38	1.92613	24.5398	10	64
1	601	0	0	49	2.61753	-2.54743	19	65
1	601	0	0	28	0.7948	68.8619	9	66
1	601	0	0	37	2.21949	13.0464	16	67
1	601	0	0	25	1.1354	55.5183	11	68
1	601	0	0	29	2.18097	14.5557	9	69
1	601	0	0	19	1.79251	29.7745	10	70
1	601	0	0	39	2.05923	19.3253	10	71
1	601	0	0	55	1.66773	34.6629	17	72
1	601	0	0	69	1.39684	45.2756	15	73
1	601	0	0	28	1.17776	53.8586	14	74
1	601	0	0	30	2.34582	8.09749	12	75
1	601	0	0	77	2.37629	6.9037	15	76
1	601	0	0	65	1.75711	31.1615	13	77
1	601	0	0	36	1.30229	48.98	11	78
1	601	0	0	43	1.6412	35.7025	12	79
1	601	0	0	63	2.58603	-1.3133	15	80
1	601	0	0	40	2.32513	8.90804	11	81
1	601	0	0	70	2.33014	8.71145	12	82
1	601	0	0	30	1.48201	41.9389	13	83
1	601	0	0	62	2.43884	4.45323	15	84
1	601	0	0	48	1.57224	38.4039	13	85
1	601	0	0	46	2.46033	3.61103	16	86
1	601	0	0	45	1.05659	58.6056	9	87
1	601	0	0	17	2.07309	18.7822	10	88
1	601	0	0	82	2.50448	1.88159	20	89
1	601	0	0	127	2.05133	19.6347	21	90
1	601	0	0	20	1.3723	46.2373	10	91
1	601	0	0	16	1.96244	23.1172	10	92
1	601	0	0	46	2.60594	-2.09344	19	93
1	601	0	0	27	3.1346	-22.8047	14	94
1	601	0	0	114	1.62198	36.4552	22	95
1	601	0	0	71	1.88909	25.9909	15	96
1	601	0	0	33	1.77282	30.5457	11	97
1	601	0	0	62	2.15541	15.5569	12	98
1	601	0	0	65	1.57943	38.1225	13	99
1	601	0	0	62	1.2266	51.9454	13	100
1	601	0	0	49	1.60863	36.9782	11	101
1	601	0	0	38	1.68529	33.975	9	102
1	601	0	0	42	1.36906	46.3639	12	103
1	601	0	0	86	2.35188	7.85991	19	104
1	601	0	0	100	2.13316	16.4286	31	105
1	601	0	0	50	3.37136	-32.0806	18	106
1	601	0	0	34	0.96001	62.3895	9	107
1	601	0	0	23	1.56386	38.7322	10	108
1	601	0	0	33	2.07897	18.5517	12	109
1	601	0	0	96	1.86199	27.0525	20	110
1	601	0	0	35	1.61283	36.8138	10	111
1	601	0	0	52	1.66353	34.8276	13	112
1	601	0	0	58	2.34682	8.05804	16	113
1	601	0	0	21	1.45838	42.8646	9	114
1	601	0	0	30	1.72023	32.606	9	115
1	601	0	0	45	1.72874	32.2726	11	116
1	601	0	0	13	2.94595	-15.4141	9	117
1	601	0	0	22	1.96705	22.9366	10	118
1	601	0	0	54	1.58186	38.0272	16	119
1	601	0	0	48	1.72663	32.3556	11	120
1	601	0	0	24	1.85376	27.3748	10	121
1	601	0	0	24	2.07249	18.8057	11	122
1	601	0	0	56	1.5976	37.4106	17	123
1	601	0	0	66	1.79586	29.6431	18	124
1	601	0	0	20	1.60577	37.0902	10	125
1	601	0	0	70	1.90865	25.2244	20	126
1	601	0	0	97	2.05231	19.5963	19	127
1	601	0	0	41	3.11839	-22.1699	13	128
1	601	0	0	15	2.18667	14.3324	9	129
1	601	0	0	23	1.32551	48.0702	13	130
1	601	0	0	65	2.61036	-2.26674	17	131
1	601	0	0	22	2.75425	-7.90383	9	132
1	601	0	0	63	1.9116	25.109	16	133
1	601	0	0	32	2.38213	6.67488	10	134
1	601	0	0	27	1.52399	40.2943	13	135
1	601	0	0	19	0.696197	72.7249	11	136
1	601	0	0	24	4.59295	-79.939	9	137
1	601	0	0	40	2.41002	5.58228	15	138
1	601	0	0	76	1.60592	37.0844	22	139
1	601	0	0	143	2.04366	19.9353	29	140
1	601	0	0	105	1.5474	39.3773	28	141
1	601	0	0	61	1.81791	28.7795	16	142
1	601	0	0	43	1.83884	27.9593	10	143
1	601	0	0	43	1.73867	31.8837	14	144
1	601	0	0	30	2.24861	11.9058	10	145
1	601	0	0	82	2.12131	16.8929	17	146
1	601	0	0	21	1.31264	48.5745	10	147
1	601	0	0	17	1.84138	27.8597	9	148
1	601	0	0	99	1.73921	31.8624	17	149
1	601	0	0	51	1.31396	48.5225	14	150
1	601	0	0	60	1.7574	31.1501	17	151
1	601	0	0	116	2.19947	13.831	22	152
1	601	0	0	70	1.61904	36.5704	13	153
1	601	0	0	29	2.47293	3.11734	14	154
1	601	0	0	70	2.00187	21.5721	18	155
1	601	0	0	42	1.38697	45.6624	13	156
1	601	0	0	69	2.14353	16.0224	17	157
1	601	0	0	60	1.90907	25.208	13	158
1	601	0	0	94	1.91355	25.0325	17	159
1	601	0	0	67	1.69106	33.7489	17	160
1	601	0	0	20	2.76251	-8.22756	9	161
1	601	0	0	53	2.70207	-5.85969	12	162
1	601	0	0	17	0.171483	93.2818	9	163
1	601	0	0	28	1.8952	25.7512	10	164
1	601	0	0	45	1.02695	59.7669	16	165
1	601	0	0	50	1.72682	32.3481	10	166
1	601	0	0	26	3.73102	-46.1711	11	167
1	601	0	0	32	1.6703	34.5622	9	168
1	601	0	0	141	1.64026	35.7391	35	169
1	601	0	0	29	2.49742	2.15787	14	170
1	601	0	0	47	1.88137	26.2931	10	171
1	601	0	0	37	1.96364	23.0699	9	172
1	601	0	0	49	1.67131	34.5225	16	173
1	601	0	0	30	1.45819	42.8722	9	174
1	601	0	0	36	2.37489	6.95846	13	175
1	601	0	0	22	1.2299	51.8161	9	176
1	601	0	0	21	1.43104	43.9357	9	177
1	601	0	0	53	1.87097	26.7005	18	178
1	601	0	0	48	1.98474	22.2433	10	179
1	601	0	0	36	1.57031	38.4798	11	180
1	601	0	0	25	0.647097	74.6486	10	181
1	601	0	0	50	1.48903	41.664	13	182
1	601	0	0	42	1.63127	36.0913	14	183
1	601	0	0	31	1.45554	42.976	9	184
1	601	0	0	24	0.953147	62.6583	11	185
1	601	0	0	27	1.72774	32.3119	11	186
1	601	0	0	72	1.8768	26.4723	20	187
1	601	0	0	54	2.20217	13.7251	15	188
1	601	0	0	26	1.60054	37.2955	9	189
1	601	0	0	31	1.27791	49.935	9	190
1	601	0	0	23	2.0017	21.5791	10	191
1	601	0	0	85	1.9423	23.9061	21	192
1	601	0	0	28	2.37695	6.87772	9	193
1	601	0	0	33	2.01462	21.0729	10	194
1	601	0	0	16	1.12998	55.7306	9	195
1	601	0	0	58	1.67506	34.3757	14	196
1	601	0	0	29	1.62592	36.3011	13	197
1	601	0	0	25	1.43815	43.6571	10	198
1	601	0	0	42	2.16767	15.0767	15	199
1	601	0	0	122	1.64999	35.3579	28	200
1	601	0	0	25	2.15885	15.4224	11	201
1	601	0	0	21	1.10438	56.7336	12	202
1	601	0	0	14	2.7276	-6.85988	12	203
1	601	0	0	37	2.78713	-9.19206	14	204
1	601	0	0	19	1.25846	50.6969	10	205
1	601	0	0	18	2.25457	11.6722	9	206
1	601	0	0	16	2.02078	20.8313	9	207
1	601	0	0	18	3.82588	-49.8874	10	208
1	601	0	0	17	0.981472	61.5487	9	209
1	601	0	0	24	1.96013	23.2075	10	210
1	601	0	0	19	3.73807	-46.4473	10	211
1	601	0	0	25	2.40622	5.73089	10	212
1	601	0	0	18	2.20793	13.4994	10	213
1	601	0	0	37	2.01606	21.0164	12	214
1	601	0	0	31	1.13017	55.7232	16	215
1	601	0	0	47	1.77227	30.5672	14	216
1	601	0	0	33	1.49229	41.5364	10	217
1	601	0	0	41	1.56014	38.8781	17	218
1	601	0	0	42	0.630376	75.3036	12	219
1	601	0	0	24	1.00186	60.7499	9	220
1	601	0	0	20	0.630119	75.3137	9	221
1	601	0	0	26	0.528162	79.3081	9	222
1	601	0	0	13	2.43736	4.51087	9	223
1	601	0	0	104	1.74896	31.4805	28	224
1	601	0	0	16	2.52038	1.25843	10	225
1	601	0	0	28	2.04932	19.7135	12	226
1	601	0	0	24	2.15246	15.6728	9	227
1	601	0	0	21	2.68734	-5.28265	13	228
1	601	0	0	68	2.34092	8.28935	17	229
1	601	0	0	16	2.61636	-2.50177	9	230
1	601	0	0	36	2.46131	3.57259	17	231
1	601	0	0	26	0.454064	82.211	11	232
1	601	0	0	40	1.65766	35.0573	14	233
1	601	0	0	24	2.99891	-17.4891	12	234
1	601	0	0	15	0.805952	68.4251	9	235
1	601	0	0	21	2.02416	20.699	10	236
1	601	0	0	29	1.89297	25.8386	9	237
1	601	0	0	16	1.28766	49.5531	10	238
1	601	0	0	18	2.22578	12.8003	10	239
1	601	0	0	16	2.55182	0.0268658	11	240
1	601	0	0	16	3.77544	-47.9112	9	241
1	601	0	0	11	1.46621	42.5579	9	242
1	601	0	0	14	2.06705	19.0188	10	243
1	601	0	0	20	3.52408	-38.0635	11	244
1	601	0	0	20	1.911	25.1324	11	245
1	601	0	0	19	1.18026	53.7606	10	246
1	601	0	0	32	1.74779	31.5263	12	247
1	601	0	0	34	3.10873	-21.7912	15	248
1	601	0	0	21	1.0738	57.9316	10	249
1	601	0	0	14	1.26259	50.5352	10	250
1	601	0	0	43	1.73624	31.9789	18	251
1	601	0	0	25	3.51446	-37.6867	9	252
1	601	0	0	17	2.99891	-17.489	9	253
1	601	0	0	26	2.09353	17.9815	12	254
1	601	0	0	19	2.35805	7.61805	10	255
1	601	0	0	26	0.710871	72.1501	10	256
1	601	0	0	18	2.07899	18.551	10	257
1	601	0	0	15	1.59112	37.6645	9	258
1	601	0	0	22	1.82293	28.5825	9	259
1	601	0	0	35	2.75969	-8.11685	10	260
1	601	0	0	16	2.54273	0.383108	9	261
1	601	0	0	27	1.55782	38.9689	12	262
1	601	0	0	24	2.03136	20.4169	9	263
1	601	0	0	50	2.01458	21.0743	16	264
1	601	0	0	30	2.17821	14.6639	10	265
1	601	0	0	16	1.53669	39.7967	10	266
1	601	0	0	19	1.77496	30.4621	10	267
1	601	0	0	21	1.71165	32.9423	10	268
1	601	0	0	18	1.55334	39.1443	9	269
1	601	0	0	31	1.93925	24.0258	9	270
1	601	0	0	24	1.62442	36.3597	12	271
1	601	0	0	54	2.08768	18.2104	15	272
1	601	0	0	37	2.06067	19.2687	11	273
1	601	0	0	27	1.93893	24.0382	9	274
1	601	0	0	33	0.783638	69.2993	15	275
1	601	0	0	37	1.53722	39.7761	10	276
1	601	0	0	26	1.9975	21.7434	9	277
1	601	0	0	36	1.46977	42.4185	11	278
1	601	0	0	30	2.02203	20.7824	9	279
1	601	0	0	19	1.71398	32.851	11	280
1	601	0	0	27	1.55937	38.9083	9	281
1	601	0	0	23	1.57652	38.2362	11	282
1	601	0	0	52	1.80913	29.1233	16	283
1	601	0	0	45	1.145	55.1422	14	284
1	601	0	0	38	2.07517	18.7007	13	285
1	601	0	0	15	1.6517	35.2908	11	286
1	601	0	0	25	1.56008	38.8802	10	287
1	601	0	0	32	4.03873	-58.2262	15	288
1	601	0	0	82	1.66408	34.8059	20	289
1	601	0	0	52	1.22275	52.096	15	290
1	601	0	0	32	2.00955	21.2713	12	291
1	601	0	0	67	2.28023	10.6669	26	292
1	601	0	0	72	1.96557	22.9943	19	293
1	601	0	0	25	0.997856	60.9068	10	294
1	601	0	0	22	1.27416	50.0818	10	295
1	601	0	0	45	1.04695	58.9836	17	296
1	601	0	0	110	2.01078	21.2234	25	297
1	601	0	0	49	1.24515	51.2184	19	298
1	601	0	0	39	2.19483	14.0128	13	299
1	601	0	0	16	1.31602	48.442	9	300
1	601	0	0	51	1.83522	28.1012	13	301
1	601	0	0	41	2.48969	2.46073	14	302
1	601	0	0	25	1.04595	59.0228	9	303
1	601	0	0	52	2.43468	4.61589	16	304
1	601	0	0	31	2.16421	15.2123	9	305
1	601	0	0	26	2.03631	20.2232	11	306
1	601	0	0	17	1.23682	51.5449	10	307
1	601	0	0	28	1.64393	35.5955	10	308
1	601	0	0	22	1.49056	41.6042	11	309
1	601	0	0	34	2.04262	19.9758	10	310
1	601	0	0	31	1.49919	41.2658	12	311
1	601	0	0	25	1.4071	44.8738	11	312
1	601	0	0	46	1.17946	53.7922	10	313
1	601	0	0	31	0.781136	69.3973	11	314
1	601	0	0	42	1.8321	28.2233	14	315
1	601	0	0	51	1.88842	26.017	9	316
1	601	0	0	84	1.73143	32.1673	15	317
1	601	0	0	99	1.94045	23.9787	22	318
1	601	0	0	37	3.08744	-20.9571	11	319
1	601	0	0	34	1.66262	34.8632	11	320
1	601	0	0	23	2.26797	11.1471	10	321
1	601	0	0	143	2.25417	11.6878	21	322
1	601	0	0	178	1.93651	24.1327	32	323
1	601	0	0	102	1.8217	28.6308	19	324
1	601	0	0	51	2.099	17.767	9	325
1	601	0	0	29	0.803181	68.5336	9	326
1	601	0	0	28	2.38952	6.38545	12	327
1	601	0	0	13	2.40537	5.76413	11	328
1	601	0	0	52	1.61768	36.624	18	329
1	601	0	0	218	1.95161	23.5412	38	330
1	601	0	0	77	2.78363	-9.0547	14	331
1	601	0	0	39	1.54826	39.3436	15	332
1	601	0	0	103	1.40634	44.9036	18	333
1	601	0	0	29	1.74191	31.7568	11	334
1	601	0	0	21	2.84638	-11.5132	9	335
1	601	0	0	152	1.87175	26.67	32	336
1	601	0	0	162	2.17688	14.7159	25	337
1	601	0	0	70	1.76053	31.0275	13	338
1	601	0	0	294	2.09616	17.8785	34	339
1	601	0	0	26	1.90277	25.4549	10	340
1	601	0	0	98	1.66099	34.9269	14	341
1	601	0	0	32	2.3314	8.66226	11	342
1	601	0	0	29	1.49755	41.3302	10	343
1	601	0	0	22	1.45856	42.8578	10	344
1	601	0	0	26	2.32963	8.73163	10	345
1	601	0	0	22	0.650109	74.5305	12	346
1	601	0	0	23	1.43247	43.8798	9	347
1	601	0	0	132	2.07177	18.8339	24	348
1	601	0	0	108	1.52444	40.2766	15	349
1	601	0	0	62	2.08182	18.44	10	350
1	601	0	0	56	1.99922	21.676	9	351
1	601	0	0	70	2.4525	3.91774	11	352
1	601	0	0	49	1.90232	25.4725	9	353
1	601	0	0	26	2.24967	11.8643	12	354
1	601	0	0	29	1.71845	32.676	9	355
1	601	0	0	68	1.33365	47.7515	12	356
1	601	0	0	77	2.11791	17.026	10	357
1	601	0	0	66	1.69369	33.6459	9	358
1	601	0	0	88	2.11607	17.0984	11	359
1	601	0	0	48	2.33909	8.36106	16	360
1	601	0	0	17	2.5204	1.25793	9	361
1	601	0	0	55	1.85074	27.4932	9	362
1	601	0	0	64	1.3964	45.2929	10	363
1	601	0	0	22	3.17919	-24.5519	10	364
1	601	0	0	47	1.84117	27.8681	18	365
1	601	0	0	14	3.95293	-54.8648	9	366
1	601	0	0	95	1.43594	43.7441	14	367
1	601	0	0	14	2.02281	20.752	9	368
1	601	0	0	105	2.00152	21.586	15	369
1	601	0	0	62	1.33571	47.6706	9	370
1	601	0	0	25	3.48899	-36.6889	10	371
1	601	0	0	15	1.73883	31.8775	9	372
1	601	0	0	68	1.50812	40.9159	10	373
1	601	0	0	125	1.93952	24.0152	16	374
1	601	0	0	28	1.64341	35.6158	12	375
1	601	0	0	81	1.91672	24.9081	11	376
1	601	0	0	48	2.44615	4.16671	16	377
1	601	0	0	17	2.48674	2.57663	9	378
1	601	0	0	25	0.994353	61.044	9	379
1	601	0	0	16	1.21527	52.3892	9	380
1	601	0	0	21	3.23316	-26.6663	10	381
1	601	0	0	270	1.9973	21.7515	34	382
1	601	0	0	100	1.69844	33.4598	11	383
1	601	0	0	107	2.09148	18.0617	16	384
1	601	0	0	34	1.34502	47.306	14	385
1	601	0	0	61	1.77262	30.5536	12	386
1	601	0	0	50	2.59926	-1.83177	11	387
1	601	0	0	30	2.24879	11.8988	11	388
1	601	0	0	59	1.36201	46.6403	11	389
1	601	0	0	46	2.5468	0.223462	10	390
1	601	0	0	23	2.29946	9.91371	11	391
1	601	0	0	65	2.76282	-8.23949	10	392
1	601	0	0	29	2.63989	-3.42358	10	393
1	601	0	0	20	2.14435	15.9904	9	394
1	601	0	0	33	2.29266	10.1799	12	395
1	601	0	0	29	0.759755	70.2349	11	396
1	601	0	0	36	2.89017	-13.2286	22	397
1	601	0	0	340	1.67514	34.3725	37	398
1	601	0	0	243	1.8773	26.4528	28	399
1	601	0	0	47	2.30688	9.62297	18	400
1	601	0	0	101	1.35277	47.0021	22	401
1	601	0	0	30	1.14929	54.9738	10	402
1	601	0	0	22	1.40641	44.9009	9	403
1	601	0	0	35	1.88012	26.3423	11	404
1	601	0	0	37	1.79105	29.8318	11	405
1	601	0	0	324	2.01089	21.2188	29	406
1	601	0	0	274	1.80945	29.1107	26	407
1	601	0	0	35	1.86622	26.8868	9	408
1	601	0	0	58	1.52677	40.1854	14	409
1	601	0	0	19	3.68957	-44.5471	12	410
1	601	0	0	17	1.61891	36.5756	9	411
1	601	0	0	19	0.882804	65.4142	9	412
1	601	0	0	20	2.45728	3.73074	9	413
1	601	0	0	49	1.74109	31.7888	11	414
1	601	0	0	40	1.98277	22.3208	11	415
1	601	0	0	84	2.22936	12.6599	17	416
1	601	0	0	20	1.67414	34.412	9	417
1	601	0	0	43	1.70934	33.0326	9	418
1	601	0	0	450	1.99863	21.6992	52	419
1	601	0	0	100	2.09747	17.8271	14	420
1	601	0	0	31	1.8906	25.9315	9	421
1	601	0	0	42	1.53097	40.021	10	422
1	601	0	0	142	1.99621	21.7939	14	423
1	601	0	0	15	2.22506	12.8283	10	424
1	601	0	0	250	1.80126	29.4315	24	425
1	601	0	0	80	1.98305	22.3096	17	426
1	601	0	0	53	2.42192	5.11574	20	427
1	601	0	0	319	1.96733	22.9254	28	428
1	601	0	0	59	2.57241	-0.779942	12	429
1	601	0	0	74	1.57724	38.208	18	430
1	601	0	0	148	1.58126	38.0506	17	431
1	601	0	0	82	1.88435	26.1766	12	432
1	601	0	0	74	2.14331	16.0309	16	433
1	601	0	0	102	1.7381	31.906	16	434
1	601	0	0	117	1.23841	51.4825	20	435
1	601	0	0	240	2.17523	14.7804	24	436
1	601	0	0	152	2.10163	17.6642	21	437
1	601	0	0	56	1.34036	47.4883	9	438
1	601	0	0	89	1.15931	54.5814	16	439
1	601	0	0	73	2.69621	-5.62984	13	440
1	601	0	0	291	2.4458	4.18031	30	441
1	601	0	0	53	1.13275	55.622	9	442
1	601	0	0	81	2.13151	16.4934	14	443
1	601	0	0	192	1.83411	28.1447	25	444
1	601	0	0	165	2.29026	10.274	24	445
1	601	0	0	32	2.28985	10.2901	12	446
1	601	0	0	191	1.65926	34.9948	18	447
1	601	0	0	65	2.21714	13.1386	15	448
1	601	0	0	19	1.00997	60.4322	12	449
1	601	0	0	565	1.74544	31.6185	52	450
1	601	0	0	74	2.35943	7.56404	13	451
1	601	0	0	14	5.68571	-122.75	9	452
1	601	0	0	481	1.82506	28.4991	45	453
1	601	0	0	220	1.68093	34.1459	29	454
1	601	0	0	314	1.93086	24.3543	34	455
1	601	0	0	38	3.51536	-37.7219	11	456
1	601	0	0	274	2.13838	16.2242	28	457
1	601	0	0	94	1.72239	32.5215	17	458
1	601	0	0	226	1.5148	40.6545	19	459
1	601	0	0	353	2.13648	16.2988	29	460
1	601	0	0	188	1.90726	25.279	22	461
1	601	0	0	47	1.89361	25.8138	10	462
1	601	0	0	200	1.52791	40.1406	21	463
1	601	0	0	82	1.70825	33.0755	17	464
1	601	0	0	189	1.90346	25.4278	22	465
1	601	0	0	93	1.64626	35.5039	11	466
1	601	0	0	86	1.43544	43.7634	21	467
1	601	0	0	210	2.06668	19.0333	20	468
1	601	0	0	184	2.05506	19.4884	21	469
1	601	0	0	106	1.4907	41.5986	12	470
1	601	0	0	50	2.48031	2.82854	10	471
1	601	0	0	136	1.87634	26.4901	12	472
1	601	0	0	94	1.59325	37.5808	17	473
1	601	0	0	24	2.11091	17.3006	9	474
1	601	0	0	38	1.58202	38.0207	9	475
1	601	0	0	58	1.6494	35.3811	10	476
1	601	0	0	43	3.09163	-21.1214	15	477
1	601	0	0	54	1.49461	41.4453	17	478
1	601	0	0	57	1.76979	30.6646	18	479
1	601	0	0	116	2.06673	19.0313	16	480
1	601	0	0	29	2.02615	20.6211	12	481
1	601	0	0	34	1.8167	28.8269	13	482
1	601	0	0	16	1.1193	56.149	9	483
1	601	0	0	40	1.81595	28.8562	10	484
1	601	0	0	113	1.74075	31.8022	14	485
1	601	0	0	47	1.48596	41.7841	14	486
1	601	0	0	48	2.1368	16.286	13	487
1	601	0	0	30	1.08613	57.4484	11	488
1	601	0	0	71	1.7225	32.5172	14	489
1	601	0	0	24	1.6381	35.8238	9	490
1	601	0	0	46	3.38658	-32.6767	16	491
1	601	0	0	40	1.95327	23.4762	12	492
1	601	0	0	73	1.64648	35.4956	18	493
1	601	0	0	39	2.047	19.8042	11	494
1	601	0	0	47	1.36779	46.414	13	495
1	601	0	0	83	2.42798	4.87854	21	496
1	601	0	0	64	2.03293	20.3554	11	497
1	601	0	0	63	1.93652	24.1324	19	498
1	601	0	0	77	2.03323	20.3437	25	499
1	601	0	0	24	1.47536	42.1994	9	500
1	601	0	0	41	2.08442	18.3382	10	501
1	601	0	0	31	1.83753	28.0105	10	502
1	601	0	0	49	1.57014	38.4861	13	503
1	601	0	0	51	2.1287	16.6033	16	504
1	601	0	0	37	1.32176	48.2171	13	505
1	601	0	0	34	1.80369	29.3366	13	506
1	601	0	0	43	1.44586	43.3551	12	507
1	601	0	0	90	1.63202	36.0618	14	508
1	601	0	0	91	2.34031	8.31325	24	509
1	601	0	0	71	1.24861	51.0828	17	510
1	601	0	0	30	2.6022	-1.94689	14	511
1	601	0	0	15	1.10595	56.6719	11	512
1	601	0	0	31	2.06037	19.2806	9	513
1	601	0	0	124	2.18718	14.3123	18	514
1	601	0	0	33	1.62989	36.1453	10	515
1	601	0	0	63	1.75676	31.1751	10	516
1	601	0	0	32	1.49374	41.4794	9	517
1	601	0	0	37	1.868	26.8171	10	518
1	601	0	0	84	2.97416	-16.5193	17	519
1	601	0	0	114	1.83501	28.1094	23	520
1	601	0	0	33	2.59778	-1.77361	10	521
1	601	0	0	86	1.14949	54.9663	14	522
1	601	0	0	34	2.2234	12.8932	9	523
1	601	0	0	15	1.64579	35.5227	9	524
1	601	0	0	47	1.80271	29.3747	13	525
1	601	0	0	20	2.62389	-2.79683	12	526
1	601	0	0	23	2.53575	0.656227	12	527
1	601	0	0	18	4.04872	-58.6174	9	528
1	601	0	0	160	1.48649	41.7636	21	529
1	601	0	0	73	1.71635	32.7581	11	530
1	601	0	0	41	1.85851	27.1886	12	531
1	601	0	0	32	1.68066	34.1564	10	532
1	601	0	0	21	2.00493	21.4525	9	533
1	601	0	0	87	1.28839	49.5246	12	534
1	601	0	0	241	2.34737	8.03651	31	535
1	601	0	0	16	2.44475	4.22152	10	536
1	601	0	0	22	2.23621	12.3914	10	537
1	601	0	0	121	2.03436	20.2994	17	538
1	601	0	0	14	1.21664	52.3353	9	539
1	601	0	0	97	2.35205	7.85324	11	540
1	601	0	0	133	2.07104	18.8625	15	541
1	601	0	0	268	1.81884	28.743	31	542
1	601	0	0	25	2.43059	4.77624	12	543
1	601	0	0	23	1.69786	33.4825	11	544
1	601	0	0	180	2.28513	10.4749	20	545
1	601	0	0	158	2.18586	14.3639	17	546
1	601	0	0	42	1.8333	28.1764	15	547
1	601	0	0	219	2.00972	21.2647	25	548
1	601	0	0	31	2.73546	-7.16771	14	549
1	601	0	0	24	1.09568	57.0745	11	550
1	601	0	0	19	1.1624	54.4604	11	551
1	601	0	0	41	1.57523	38.287	12	552
1	601	0	0	393	1.72806	32.2995	35	553
1	601	0	0	42	4.03526	-58.0903	14	554
1	601	0	0	30	2.05827	19.3626	10	555
1	601	0	0	31	2.36888	7.19406	14	556
1	601	0	0	20	1.35223	47.0234	11	557
1	601	0	0	14	0.491189	80.7566	9	558
1	601	0	0	25	2.65783	-4.12647	10	559
1	601	0	0	138	2.13963	16.1752	15	560
1	602	0	0	39	2.0672	19.0128	10	1
1	602	0	0	170	1.69531	33.5823	17	2
1	602	0	0	95	1.85243	27.4271	13	3
1	602	0	0	77	2.1588	15.4242	24	4
1	602	0	0	56	1.93211	24.3051	15	5
1	602	0	0	172	1.65572	35.1337	22	6
1	602	0	0	255	1.83881	27.9604	33	7
1	602	0	0	285	1.99897	21.686	24	8
1	602	0	0	104	2.31831	9.17527	19	9
1	602	0	0	121	2.40411	5.81385	15	10
1	602	0	0	103	1.45807	42.8767	16	11
1	602	0	0	71	1.69206	33.7097	14	12
1	602	0	0	42	1.78233	30.1733	9	13
1	602	0	0	62	1.667	34.6917	14	14
1	602	0	0	157	1.75857	31.1041	20	15
1	602	0	0	75	1.48843	41.6873	13	16
1	602	0	0	38	1.54567	39.4449	9	17
1	602	0	0	126	1.97147	22.7631	15	18
1	602	0	0	36	1.29849	49.1286	10	19
1	602	0	0	80	2.05862	19.349	11	20
1	602	0	0	55	2.35338	7.80117	10	21
1	602	0	0	46	1.90696	25.2908	11	22
1	602	0	0	208	2.31967	9.12185	17	23
1	602	0	0	191	1.86447	26.9554	17	24
1	602	0	0	87	1.95183	23.5327	11	25
1	602	0	0	31	3.34104	-30.8924	11	26
1	602	0	0	151	1.49367	41.4821	12	27
1	602	0	0	54	1.49476	41.4395	17	28
1	602	0	0	50	1.10991	56.5167	9	29
1	602	0	0	68	1.46737	42.5125	12	30
1	602	0	0	96	2.2289	12.6777	16	31
1	602	0	0	162	2.28408	10.5163	19	32
1	602	0	0	45	1.77292	30.5419	10	33
1	602	0	0	78	2.59018	-1.47594	10	34
1	602	0	0	167	2.02215	20.7776	21	35
1	602	0	0	300	1.99537	21.8271	23	36
1	602	0	0	53	1.39992	45.1549	14	37
1	602	0	0	49	1.79203	29.7932	11	38
1	602	0	0	44	1.19355	53.2399	17	39
1	602	0	0	167	1.79307	29.7527	17	40
1	602	0	0	76	1.71275	32.8992	10	41
1	602	0	0	12	0.92327	63.8289	9	42
1	602	0	0	51	1.37115	46.2823	14	43
1	602	0	0	233	2.18083	14.5611	19	44
1	602	0	0	53	1.70964	33.0212	10	45
1	602	0	0	89	1.95495	23.4104	11	46
1	602	0	0	74	2.52074	1.24447	14	47
1	602	0	0	21	2.38752	6.46365	9	48
1	602	0	0	398	1.72978	32.232	33	49
1	602	0	0	75	2.13712	16.2738	11	50
1	602	0	0	47	1.81727	28.8046	9	51
1	602	0	0	74	2.28367	10.5322	19	52
1	602	0	0	64	1.86713	26.8511	12	53
1	602	0	0	91	2.15956	15.3943	17	54
1	602	0	0	50	1.90348	25.4271	9	55
1	602	0	0	84	1.86068	27.1039	19	56
1	602	0	0	39	1.74788	31.5229	11	57
1	602	0	0	68	1.92757	24.4833	10	58
1	602	0	0	118	1.41667	44.4988	17	59
1	602	0	0	58	1.70391	33.2457	9	60
1	602	0	0	33	1.85557	27.3041	10	61
1	602	0	0	37	1.15993	54.5573	10	62
1	602	0	0	34	1.51536	40.6326	14	63
1	602	0	0	57	1.81309	28.9683	10	64
1	602	0	0	67	1.71884	32.6605	10	65
1	602	0	0	55	1.95613	23.3642	16	66
1	602	0	0	663	2.01964	20.8763	47	67
1	602	0	0	76	1.78349	30.1278	12	68
1	602	0	0	88	1.85123	27.4741	12	69
1	602	0	0	78	2.5087	1.7162	13	70
1	602	0	0	83	2.22512	12.826	12	71
1	602	0	0	97	2.14004	16.1591	14	72
1	602	0	0	89	2.26781	11.1534	13	73
1	602	0	0	121	1.83102	28.2658	18	74
1	602	0	0	29	2.15736	15.4808	9	75
1	602	0	0	34	1.94991	23.608	10	76
1	602	0	0	84	2.24322	12.1168	14	77
1	602	0	0	67	1.56082	38.8513	10	78
1	602	0	0	102	1.88293	26.2319	12	79
1	602	0	0	116	2.17246	14.889	23	80
1	602	0	0	251	2.1057	17.5046	28	81
1	602	0	0	49	1.93553	24.1712	11	82
1	602	0	0	66	1.88652	26.0916	10	83
1	602	0	0	159	2.25606	11.6137	21	84
1	602	0	0	86	1.76042	31.0318	12	85
1	602	0	0	134	1.52693	40.1791	18	86
1	602	0	0	51	1.64067	35.7232	14	87
1	602	0	0	63	2.05444	19.5127	15	88
1	602	0	0	140	1.78381	30.1153	29	89
1	602	0	0	495	1.96182	23.1414	35	90
1	602	0	0	33	2.45735	3.72802	11	91
1	602	0	0	89	1.414	44.6035	18	92
1	602	0	0	45	1.88121	26.2995	11	93
1	602	0	0	53	1.74799	31.5187	10	94
1	602	0	0	20	1.60352	37.1786	9	95
1	602	0	0	247	1.83511	28.1055	24	96
1	602	0	0	51	1.87604	26.5022	11	97
1	602	0	0	84	1.85639	27.272	12	98
1	602	0	0	85	2.41174	5.51467	12	99
1	602	0	0	90	1.82093	28.661	14	100
1	602	0	0	35	2.02089	20.8271	10	101
1	602	0	0	81	1.93535	24.1785	19	102
1	602	0	0	135	2.1649	15.1853	25	103
1	602	0	0	67	2.28809	10.3588	19	104
1	602	0	0	23	1.06388	58.32	9	105
1	602	0	0	245	1.47377	42.2617	24	106
1	602	0	0	44	1.56139	38.8291	11	107
1	602	0	0	26	2.84956	-11.6379	10	108
1	602	0	0	167	1.47253	42.3103	19	109
1	602	0	0	237	2.13336	16.4208	28	110
1	602	0	0	70	2.33944	8.34736	16	111
1	602	0	0	41	3.10287	-21.5616	16	112
1	602	0	0	75	1.88975	25.9648	12	113
1	602	0	0	68	2.08929	18.1474	10	114
1	602	0	0	191	1.90566	25.3416	35	115
1	602	0	0	96	2.3644	7.36923	16	116
1	602	0	0	27	1.61192	36.8494	9	117
1	602	0	0	53	1.68748	33.8893	11	118
1	602	0	0	91	2.26501	11.2634	13	119
1	602	0	0	69	2.07116	18.8577	14	120
1	602	0	0	100	2.23474	12.449	19	121
1	602	0	0	64	1.90072	25.5351	14	122
1	602	0	0	118	2.39884	6.02003	20	123
1	602	0	0	69	1.89982	25.5704	17	124
1	602	0	0	34	1.52601	40.2152	9	125
1	602	0	0	27	2.03358	20.33	9	126
1	602	0	0	121	2.31623	9.25644	22	127
1	602	0	0	192	2.18601	14.3583	27	128
1	602	0	0	25	1.98383	22.2791	11	129
1	602	0	0	64	2.16213	15.2939	11	130
1	602	0	0	36	2.66631	-4.45857	9	131
1	602	0	0	75	2.01564	21.033	10	132
1	602	0	0	29	0.974088	61.838	11	133
1	602	0	0	32	1.3003	49.0579	9	134
1	602	0	0	88	1.99242	21.9424	19	135
1	602	0	0	85	1.39138	45.4896	12	136
1	602	0	0	36	1.91551	24.9558	9	137
1	602	0	0	100	2.02779	20.557	19	138
1	602	0	0	60	2.71194	-6.24613	12	139
1	602	0	0	21	1.84374	27.7673	9	140
1	602	0	0	111	2.42279	5.08196	23	141
1	602	0	0	26	1.37753	46.0321	11	142
1	602	0	0	48	0.950256	62.7716	10	143
1	602	0	0	130	1.98154	22.3689	25	144
1	602	0	0	94	2.39009	6.36311	19	145
1	602	0	0	186	1.85946	27.1514	27	146
1	602	0	0	68	1.91646	24.9186	15	147
1	602	0	0	38	2.31638	9.25082	13	148
1	602	0	0	39	1.38682	45.6683	11	149
1	602	0	0	68	1.90107	25.5213	18	150
1	602	0	0	115	2.19689	13.9319	16	151
1	602	0	0	46	2.40044	5.95743	16	152
1	602	0	0	97	1.99288	21.9246	20	153
1	602	0	0	37	1.94935	23.6299	10	154
1	602	0	0	49	1.96699	22.9387	11	155
1	602	0	0	54	1.92465	24.5975	14	156
1	602	0	0	52	2.26166	11.3943	11	157
1	602	0	0	19	0.813186	68.1416	9	158
1	602	0	0	26	0.974203	61.8335	9	159
1	602	0	0	146	2.39329	6.23771	22	160
1	602	0	0	91	1.85089	27.4873	23	161
1	602	0	0	54	2.06008	19.292	12	162
1	602	0	0	170	1.66045	34.9483	28	163
1	602	0	0	105	2.08035	18.4977	21	164
1	602	0	0	80	1.64601	35.5138	15	165
1	602	0	0	104	1.7333	32.0943	16	166
1	602	0	0	78	2.14944	15.791	13	167
1	602	0	0	127	2.21635	13.1696	20	168
1	602	0	0	113	2.35061	7.9097	24	169
1	602	0	0	65	1.62392	36.3793	17	170
1	602	0	0	136	2.1449	15.9687	23	171
1	602	0	0	41	3.06773	-20.1853	10	172
1	602	0	0	37	2.01875	20.9109	10	173
1	602	0	0	50	1.6741	34.4135	10	174
1	602	0	0	133	1.97175	22.7525	21	175
1	602	0	0	64	1.75718	31.1585	11	176
1	602	0	0	49	1.3869	45.6651	10	177
1	602	0	0	146	1.83506	28.1075	18	178
1	602	0	0	356	1.55151	39.2163	43	179
1	602	0	0	41	1.36268	46.614	10	180
1	602	0	0	59	1.71245	32.9109	10	181
1	602	0	0	87	1.59437	37.5372	13	182
1	602	0	0	32	2.2734	10.9344	10	183
1	602	0	0	155	1.85	27.522	27	184
1	602	0	0	73	2.80633	-9.94402	16	185
1	602	0	0	73	1.60573	37.092	12	186
1	602	0	0	61	1.62627	36.2872	17	187
1	602	0	0	142	1.82838	28.369	16	188
1	602	0	0	33	2.08125	18.4625	10	189
1	602	0	0	158	2.20442	13.6369	25	190
1	602	0	0	114	1.83137	28.2521	15	191
1	602	0	0	102	1.61997	36.5343	18	192
1	602	0	0	79	1.5243	40.282	19	193
1	602	0	0	19	0.968641	62.0513	10	194
1	602	0	0	124	1.99557	21.8192	20	195
1	602	0	0	32	1.83394	28.1512	9	196
1	602	0	0	85	2.28001	10.6754	12	197
1	602	0	0	152	2.31635	9.25204	20	198
1	602	0	0	103	1.75352	31.3019	14	199
1	602	0	0	35	3.417	-33.8686	10	200
1	602	0	0	50	2.45491	3.82349	12	201
1	602	0	0	26	2.75673	-8.00116	11	202
1	602	0	0	104	1.96459	23.0327	21	203
1	602	0	0	75	1.96674	22.9488	18	204
1	602	0	0	108	1.5007	41.2068	15	205
1	602	0	0	44	2.80314	-9.81931	9	206
1	602	0	0	62	1.40965	44.7737	12	207
1	602	0	0	253	1.69684	33.5227	34	208
1	602	0	0	124	1.98865	22.0902	22	209
1	602	0	0	36	1.94215	23.9121	9	210
1	602	0	0	132	1.89506	25.7566	17	211
1	602	0	0	27	1.55392	39.1218	10	212
1	602	0	0	68	2.19135	14.1492	10	213
1	602	0	0	61	2.06333	19.1646	9	214
1	602	0	0	49	1.52059	40.4275	10	215
1	602	0	0	114	2.03951	20.0975	20	216
1	602	0	0	41	1.63794	35.83	12	217
1	602	0	0	82	1.99702	21.7625	11	218
1	602	0	0	101	2.36673	7.27819	16	219
1	602	0	0	36	1.20323	52.861	10	220
1	602	0	0	139	2.178	14.6722	19	221
1	602	0	0	47	1.94551	23.7804	11	222
1	602	0	0	204	2.2583	11.5262	28	223
1	602	0	0	58	0.974682	61.8147	11	224
1	602	0	0	61	1.94877	23.6524	13	225
1	602	0	0	152	1.59907	37.3529	28	226
1	602	0	0	58	1.80758	29.184	16	227
1	602	0	0	59	2.01627	21.008	11	228
1	602	0	0	133	1.92326	24.6522	22	229
1	602	0	0	81	1.99702	21.7624	15	230
1	602	0	0	112	2.1445	15.9847	18	231
1	602	0	0	58	2.17028	14.9744	10	232
1	602	0	0	118	2.53014	0.876173	24	233
1	602	0	0	46	1.52087	40.4165	9	234
1	602	0	0	29	1.674	34.4172	11	235
1	602	0	0	61	1.25251	50.93	18	236
1	602	0	0	75	1.81642	28.8378	14	237
1	602	0	0	61	2.62714	-2.92383	12	238
1	602	0	0	96	2.16086	15.3435	16	239
1	602	0	0	46	1.30803	48.7552	10	240
1	602	0	0	85	2.42069	5.16396	17	241
1	602	0	0	22	0.984596	61.4263	10	242
1	602	0	0	85	2.03108	20.4279	15	243
1	602	0	0	45	1.53795	39.7475	13	244
1	602	0	0	98	1.66864	34.6274	16	245
1	602	0	0	57	0.91778	64.0439	12	246
1	602	0	0	71	1.51925	40.4799	13	247
1	602	0	0	57	2.12601	16.709	10	248
1	602	0	0	62	2.18462	14.4127	12	249
1	602	0	0	92	1.8453	27.7062	13	250
1	602	0	0	35	2.396	6.13121	13	251
1	602	0	0	58	1.95874	23.2618	12	252
1	602	0	0	52	1.98743	22.138	13	253
1	602	0	0	72	1.70508	33.1999	15	254
1	602	0	0	64	2.24385	12.0922	12	255
1	602	0	0	66	1.31754	48.3826	10	256
1	602	0	0	26	1.37109	46.2843	9	257
1	602	0	0	148	2.40559	5.75569	22	258
1	602	0	0	169	1.97089	22.7862	30	259
1	602	0	0	59	2.44401	4.25053	18	260
1	602	0	0	54	1.37597	46.0935	11	261
1	602	0	0	35	1.87572	26.5144	10	262
1	602	0	0	60	1.94273	23.8893	15	263
1	602	0	0	80	2.32346	8.97349	15	264
1	602	0	0	44	1.68678	33.9166	11	265
1	602	0	0	41	1.07682	57.8131	9	266
1	602	0	0	79	1.39431	45.3747	15	267
1	602	0	0	68	2.51288	1.55222	15	268
1	602	0	0	82	1.65546	35.1437	14	269
1	602	0	0	80	1.31054	48.6566	13	270
1	602	0	0	113	1.61449	36.7489	19	271
1	602	0	0	51	1.76259	30.9466	9	272
1	602	0	0	74	1.32926	47.9231	14	273
1	602	0	0	57	1.06652	58.2166	14	274
1	602	0	0	49	3.48925	-36.6991	10	275
1	602	0	0	116	1.95565	23.383	19	276
1	602	0	0	17	1.92928	24.4162	9	277
1	602	0	0	74	1.61581	36.697	18	278
1	602	0	0	73	1.80934	29.1152	15	279
1	602	0	0	88	1.88193	26.2714	17	280
1	602	0	0	42	1.91674	24.9074	11	281
1	602	0	0	41	0.954683	62.5982	12	282
1	602	0	0	61	2.09207	18.0386	10	283
1	602	0	0	45	2.64941	-3.79635	9	284
1	602	0	0	55	1.94408	23.8363	10	285
1	602	0	0	40	2.1488	15.8162	9	286
1	602	0	0	58	1.7583	31.1147	12	287
1	602	0	0	54	2.67166	-4.66802	11	288
1	602	0	0	54	2.20199	13.7324	11	289
1	602	0	0	38	1.2579	50.719	9	290
1	602	0	0	28	2.88153	-12.8901	11	291
1	602	0	0	71	1.79087	29.8386	14	292
1	602	0	0	84	2.5916	-1.53168	17	293
1	602	0	0	71	1.45675	42.9284	13	294
1	602	0	0	68	2.02852	20.5284	18	295
1	602	0	0	112	2.13944	16.1828	24	296
1	602	0	0	35	3.01137	-17.977	13	297
1	602	0	0	41	2.17281	14.8755	9	298
1	602	0	0	31	2.36294	7.42672	10	299
1	602	0	0	71	2.11908	16.9805	13	300
1	602	0	0	56	1.77653	30.4005	11	301
1	602	0	0	82	1.87409	26.5783	19	302
1	602	0	0	40	1.53984	39.6735	9	303
1	602	0	0	50	2.14128	16.1106	11	304
1	602	0	0	41	1.49754	41.3306	9	305
1	602	0	0	97	1.98029	22.4177	18	306
1	602	0	0	38	2.282	10.5975	9	307
1	602	0	0	16	2.24295	12.1274	10	308
1	602	0	0	42	1.94441	23.8234	11	309
1	602	0	0	30	1.4996	41.2499	13	310
1	602	0	0	43	2.71428	-6.33787	12	311
1	602	0	0	58	2.3608	7.51039	16	312
1	602	0	0	83	1.72082	32.5829	14	313
1	602	0	0	63	2.14561	15.9409	15	314
1	602	0	0	77	2.40641	5.72351	13	315
1	602	0	0	61	1.86551	26.9144	14	316
1	602	0	0	39	3.2857	-28.7247	11	317
1	602	0	0	155	2.11862	16.9985	31	318
1	602	0	0	63	1.54501	39.4706	15	319
1	602	0	0	86	1.89616	25.7137	17	320
1	602	0	0	54	1.52871	40.1095	9	321
1	602	0	0	48	1.97487	22.63	12	322
1	602	0	0	47	2.17746	14.6931	11	323
1	602	0	0	27	3.12103	-22.2733	9	324
1	602	0	0	60	2.30902	9.53899	12	325
1	602	0	0	66	1.80264	29.3776	15	326
1	602	0	0	83	1.77051	30.6365	17	327
1	602	0	0	67	2.27707	10.7908	14	328
1	602	0	0	49	2.32223	9.02154	9	329
1	602	0	0	46	2.00209	21.5638	10	330
1	602	0	0	81	1.45001	43.1925	17	331
1	602	0	0	68	2.30798	9.57982	18	332
1	602	0	0	113	1.42463	44.1871	18	333
1	602	0	0	42	2.72268	-6.66697	11	334
1	602	0	0	50	2.27316	10.944	11	335
1	602	0	0	34	1.26895	50.286	9	336
1	602	0	0	48	1.88402	26.1893	9	337
1	602	0	0	49	1.89727	25.6703	13	338
1	602	0	0	44	1.61976	36.5422	10	339
1	602	0	0	53	1.69078	33.7598	14	340
1	602	0	0	34	1.40896	44.8009	9	341
1	602	0	0	109	2.57069	-0.712556	25	342
1	602	0	0	24	1.10352	56.767	9	343
1	602	0	0	65	2.22926	12.6637	14	344
1	602	0	0	54	1.45833	42.8668	11	345
1	602	0	0	54	2.56166	-0.358649	12	346
1	602	0	0	68	2.17548	14.7709	13	347
1	602	0	0	56	1.34608	47.2642	14	348
1	602	0	0	37	2.6772	-4.88541	11	349
1	602	0	0	27	2.69296	-5.50269	10	350
1	602	0	0	63	1.73953	31.85	13	351
1	602	0	0	24	0.507996	80.0982	9	352
1	602	0	0	38	1.83998	27.9147	13	353
1	602	0	0	37	2.45822	3.69384	12	354
1	602	0	0	61	2.24213	12.1597	15	355
1	602	0	0	39	2.75269	-7.84258	10	356
1	602	0	0	86	2.2684	11.1302	22	357
1	602	0	0	38	1.17473	53.9772	10	358
1	602	0	0	90	2.27338	10.9354	21	359
1	602	0	0	30	1.52805	40.1354	10	360
1	602	0	0	41	1.01848	60.0989	11	361
1	602	0	0	36	2.15857	15.4334	12	362
1	602	0	0	31	3.27129	-28.1602	10	363
1	602	0	0	26	1.7408	31.8004	9	364
1	602	0	0	72	2.42539	4.97996	16	365
1	602	0	0	21	2.21404	13.2602	9	366
1	602	0	0	49	1.82657	28.4399	14	367
1	602	0	0	90	1.97163	22.757	21	368
1	602	0	0	30	1.75513	31.2389	9	369
1	602	0	0	46	2.44589	4.17683	12	370
1	602	0	0	46	1.06659	58.2139	10	371
1	602	0	0	29	1.84173	27.8462	10	372
1	602	0	0	20	1.42311	44.2465	9	373
1	602	0	0	37	1.10079	56.874	10	374
1	602	0	0	66	1.58835	37.7728	18	375
1	602	0	0	27	1.90494	25.3696	9	376
1	602	0	0	31	2.088	18.1978	10	377
1	602	0	0	24	1.94262	23.8937	9	378
1	602	0	0	87	2.78532	-9.121	20	379
1	602	0	0	56	1.808	29.1676	15	380
1	602	0	0	45	1.50352	41.0963	9	381
1	602	0	0	34	0.947166	62.8927	11	382
1	602	0	0	69	1.53724	39.7751	15	383
1	602	0	0	66	1.67706	34.2973	12	384
1	602	0	0	27	3.1278	-22.5386	10	385
1	602	0	0	31	1.56482	38.6947	13	386
1	602	0	0	46	1.78899	29.9123	10	387
1	602	0	0	156	1.87064	26.7136	32	388
1	602	0	0	45	2.40714	5.69491	9	389
1	602	0	0	31	1.45442	43.0197	10	390
1	602	0	0	42	2.28459	10.4961	10	391
1	602	0	0	47	1.85015	27.5162	16	392
1	602	0	0	44	2.00751	21.3512	15	393
1	602	0	0	22	1.77264	30.5528	9	394
1	602	0	0	62	2.72915	-6.92055	12	395
1	602	0	0	27	2.68726	-5.27942	12	396
1	602	0	0	34	1.57429	38.3238	14	397
1	602	0	0	35	1.74354	31.6928	10	398
1	602	0	0	40	2.18191	14.519	9	399
1	602	0	0	59	1.39114	45.499	13	400
1	602	0	0	73	2.52661	1.01445	15	401
1	602	0	0	13	0.451247	82.3214	10	402
1	602	0	0	38	1.67245	34.4781	12	403
1	602	0	0	60	2.69417	-5.54992	13	404
1	602	0	0	37	1.81284	28.978	13	405
1	602	0	0	74	1.18577	53.545	17	406
1	602	0	0	80	1.63174	36.0732	19	407
1	602	0	0	36	1.69865	33.4515	9	408
1	602	0	0	57	2.94607	-15.4186	13	409
1	602	0	0	89	2.13712	16.2734	19	410
1	602	0	0	64	2.45022	4.00725	12	411
1	602	0	0	41	1.4189	44.4116	9	412
1	602	0	0	26	3.25953	-27.6995	9	413
1	602	0	0	46	2.18805	14.2783	9	414
1	602	0	0	29	1.63528	35.9344	10	415
1	602	0	0	45	1.92682	24.5126	11	416
1	602	0	0	79	2.28492	10.4832	21	417
1	602	0	0	56	1.93032	24.3752	12	418
1	602	0	0	35	2.4455	4.19215	9	419
1	602	0	0	50	1.89286	25.8429	10	420
1	602	0	0	48	2.04337	19.9464	11	421
1	602	0	0	41	2.2679	11.1502	11	422
1	602	0	0	54	3.22107	-26.1927	11	423
1	602	0	0	49	1.65368	35.2133	13	424
1	602	0	0	55	1.93134	24.3356	11	425
1	602	0	0	52	2.02301	20.7441	9	426
1	602	0	0	48	1.63741	35.851	9	427
1	602	0	0	49	2.00087	21.6115	11	428
1	602	0	0	38	1.61025	36.9149	9	429
1	602	0	0	164	1.59306	37.5885	29	430
1	602	0	0	95	1.42376	44.2212	16	431
1	602	0	0	217	1.71731	32.7206	32	432
1	602	0	0	99	1.7523	31.3497	15	433
1	602	0	0	52	2.10833	17.4016	11	434
1	602	0	0	42	2.85994	-12.0445	14	435
1	602	0	0	28	2.99891	-17.489	9	436
1	602	0	0	217	1.43045	43.9589	28	437
1	602	0	0	77	0.955388	62.5706	14	438
1	602	0	0	28	1.5352	39.855	9	439
1	602	0	0	170	2.01721	20.9713	30	440
1	602	0	0	37	1.60743	37.0254	11	441
1	602	0	0	49	1.26986	50.2503	12	442
1	602	0	0	123	1.8521	27.4398	20	443
1	602	0	0	36	1.72046	32.597	9	444
1	602	0	0	43	1.34855	47.1675	11	445
1	602	0	0	66	3.05623	-19.7346	18	446
1	602	0	0	146	2.20102	13.7701	21	447
1	602	0	0	153	1.84614	27.6734	19	448
1	602	0	0	51	3.16094	-23.8366	14	449
1	602	0	0	107	1.35681	46.8438	16	450
1	602	0	0	51	1.4483	43.2597	12	451
1	602	0	0	76	1.14336	55.2063	14	452
1	602	0	0	53	1.95928	23.2409	10	453
1	602	0	0	138	1.60228	37.227	19	454
1	602	0	0	60	2.66037	-4.22571	9	455
1	602	0	0	78	1.80393	29.3272	18	456
1	602	0	0	87	1.92153	24.7199	14	457
1	602	0	0	126	2.00316	21.5216	15	458
1	602	0	0	143	2.31027	9.49015	19	459
1	602	0	0	49	2.10234	17.6361	15	460
1	602	0	0	127	1.74788	31.5228	18	461
1	602	0	0	92	1.9045	25.3871	16	462
1	602	0	0	52	1.34253	47.4035	10	463
1	602	0	0	293	2.08719	18.2297	33	464
1	602	0	0	58	1.64552	35.5332	13	465
1	602	0	0	23	2.62371	-2.7898	10	466
1	602	0	0	83	1.74928	31.468	13	467
1	602	0	0	53	2.86783	-12.3535	11	468
1	602	0	0	110	1.83327	28.1775	18	469
1	602	0	0	50	1.9411	23.9532	11	470
1	602	0	0	35	1.61474	36.7391	11	471
1	602	0	0	62	1.67755	34.2782	10	472
1	602	0	0	25	1.64047	35.7308	9	473
1	602	0	0	335	1.83218	28.2202	32	474
1	602	0	0	39	2.40714	5.69489	14	475
1	602	0	0	90	2.41789	5.27391	20	476
1	602	0	0	57	2.08226	18.4229	14	477
1	602	0	0	64	2.24368	12.0988	14	478
1	602	0	0	203	2.15592	15.5369	18	479
1	602	0	0	123	2.1538	15.6203	16	480
1	602	0	0	185	2.01856	20.9184	16	481
1	602	0	0	54	1.8617	27.0637	10	482
1	602	0	0	29	3.56482	-39.6597	10	483
1	602	0	0	52	1.55654	39.0191	13	484
1	602	0	0	52	0.981865	61.5332	11	485
1	602	0	0	112	2.13794	16.2416	21	486
1	602	0	0	305	2.34777	8.02103	29	487
1	602	0	0	188	1.73858	31.8871	31	488
1	602	0	0	63	1.29747	49.1688	13	489
1	602	0	0	32	2.69225	-5.47475	10	490
1	602	0	0	52	1.58905	37.7453	13	491
1	602	0	0	41	1.95446	23.4299	9	492
1	602	0	0	69	1.77751	30.3621	15	493
1	602	0	0	39	3.04392	-19.2522	9	494
1	602	0	0	33	1.48217	41.9326	10	495
1	602	0	0	84	2.16745	15.0854	15	496
1	602	0	0	99	1.54139	39.6125	23	497
1	602	0	0	132	2.11255	17.2363	22	498
1	602	0	0	32	1.94668	23.7346	9	499
1	602	0	0	29	0.990533	61.1937	9	500
1	602	0	0	76	1.67954	34.2004	16	501
1	602	0	0	143	1.97065	22.7954	21	502
1	602	0	0	91	1.81998	28.6981	18	503
1	602	0	0	29	1.69615	33.5497	10	504
1	602	0	0	31	0.667522	73.8484	10	505
1	602	0	0	34	2.09726	17.8352	9	506
1	602	0	0	56	1.87334	26.6078	15	507
1	602	0	0	99	1.8383	27.9806	18	508
1	602	0	0	51	2.12834	16.6176	13	509
1	602	0	0	183	2.01815	20.9344	28	510
1	602	0	0	33	1.9443	23.8277	12	511
1	602	0	0	24	2.06542	19.0824	9	512
1	602	0	0	23	3.30841	-29.6141	10	513
1	602	0	0	56	2.10171	17.6608	10	514
1	602	0	0	46	3.03702	-18.9819	10	515
1	602	0	0	77	2.40837	5.64661	19	516
1	602	0	0	52	1.46678	42.5355	14	517
1	602	0	0	35	1.94971	23.6158	10	518
1	602	0	0	37	1.73318	32.0989	12	519
1	602	0	0	91	2.08381	18.3623	18	520
1	602	0	0	48	2.24554	12.026	11	521
1	602	0	0	85	1.78156	30.2036	18	522
1	602	0	0	50	2.12878	16.6005	14	523
1	602	0	0	36	2.73539	-7.16496	9	524
1	602	0	0	36	4.01265	-57.2044	10	525
1	602	0	0	74	1.94867	23.6564	20	526
1	602	0	0	56	1.79394	29.7185	15	527
1	602	0	0	67	1.86564	26.9093	18	528
1	602	0	0	65	2.03252	20.3715	15	529
1	602	0	0	43	1.94983	23.6111	9	530
1	602	0	0	59	3.19827	-25.2994	11	531
1	602	0	0	46	1.57422	38.3263	13	532
1	602	0	0	148	1.84952	27.5409	30	533
1	602	0	0	43	0.879489	65.5441	9	534
1	602	0	0	51	1.48556	41.8	14	535
1	602	0	0	48	1.72295	32.4996	11	536
1	602	0	0	90	2.39415	6.20375	17	537
1	602	0	0	49	1.49369	41.4814	11	538
1	602	0	0	59	2.66531	-4.41945	21	539
1	602	0	0	71	2.05866	19.3475	14	540
1	602	0	0	68	3.4903	-36.7401	16	541
1	602	0	0	70	1.40372	45.0063	17	542
1	602	0	0	29	2.2667	11.197	13	543
1	602	0	0	94	1.61315	36.8013	18	544
1	602	0	0	48	1.70165	33.3339	13	545
1	602	0	0	56	1.98298	22.3125	10	546
1	602	0	0	49	2.15828	15.4446	12	547
1	602	0	0	98	2.09715	17.8395	20	548
1	602	0	0	58	2.25095	11.8139	11	549
1	602	0	0	39	1.69844	33.4598	13	550
1	602	0	0	103	2.36114	7.49707	16	551
1	602	0	0	51	2.48832	2.51474	9	552
1	602	0	0	26	0.894623	64.9511	9	553
1	602	0	0	64	1.86624	26.8861	16	554
1	602	0	0	34	2.40039	5.95931	11	555
1	602	0	0	104	1.88896	25.9959	15	556
1	602	0	0	197	1.83384	28.1554	30	557
1	602	0	0	36	2.0354	20.2585	11	558
1	602	0	0	115	1.71422	32.8415	18	559
1	602	0	0	58	1.802	29.4025	15	560
1	602	0	0	34	1.45772	42.8906	12	561
1	602	0	0	57	1.73454	32.0454	15	562
1	602	0	0	55	1.81118	29.0431	10	563
1	602	0	0	72	2.05473	19.5014	14	564
1	602	0	0	37	2.26238	11.3663	12	565
1	602	0	0	60	2.13005	16.5507	12	566
1	602	0	0	71	2.35741	7.64327	13	567
1	602	0	0	115	1.06442	58.2991	28	568
1	602	0	0	44	1.27532	50.0366	12	569
1	602	0	0	51	1.96572	22.9884	9	570
1	602	0	0	168	1.59613	37.4682	26	571
1	602	0	0	34	4.14171	-62.2605	11	572
1	602	0	0	267	2.00724	21.362	39	573
1	602	0	0	72	1.88805	26.0314	11	574
1	602	0	0	143	1.71591	32.7755	19	575
1	602	0	0	133	1.90254	25.4637	15	576
1	602	0	0	51	1.64032	35.737	10	577
1	602	0	0	82	2.17825	14.6621	13	578
1	602	0	0	151	1.8195	28.7171	20	579
1	602	0	0	151	1.55113	39.2312	16	580
1	602	0	0	104	2.17265	14.8816	12	581
1	602	0	0	108	2.27553	10.8509	22	582
1	602	0	0	52	1.30084	49.0366	12	583
1	602	0	0	84	1.90616	25.3218	16	584
1	602	0	0	186	1.71938	32.6396	22	585
1	602	0	0	51	1.32294	48.1708	10	586
1	602	0	0	117	1.82083	28.6649	16	587
1	602	0	0	71	1.60731	37.03	10	588
1	602	0	0	146	2.11066	17.3103	26	589
1	602	0	0	165	1.99162	21.9737	23	590
1	602	0	0	83	1.828	28.3841	19	591
1	602	0	0	42	1.3843	45.7672	11	592
1	602	0	0	647	1.90794	25.2521	48	593
1	602	0	0	99	1.72766	32.3152	21	594
1	602	0	0	165	1.81968	28.7099	15	595
1	602	0	0	36	1.53698	39.7855	9	596
1	602	0	0	297	2.16994	14.9877	18	597
1	602	0	0	152	1.73885	31.8767	28	598
1	602	0	0	337	1.91818	24.8512	28	599
1	602	0	0	147	2.44826	4.08396	27	600
1	602	0	0	144	2.1433	16.0314	9	601
1	602	0	0	490	1.85721	27.2395	39	602
1	602	0	0	188	2.52215	1.18909	10	603
1	602	0	0	56	2.14076	16.1312	15	604
1	602	0	0	277	2.37975	6.7682	17	605
1	602	0	0	220	2.25674	11.5871	13	606
1	602	0	0	237	1.73407	32.0639	13	607
1	602	0	0	178	2.10911	17.3709	15	608
1	602	0	0	260	2.14261	16.0587	20	609
1	602	0	0	192	2.35684	7.66576	18	610
1	602	0	0	62	3.0571	-19.7687	16	611
1	602	0	0	108	2.09859	17.7829	19	612
1	602	0	0	637	1.76889	30.7	44	613
1	602	0	0	104	1.35717	46.8297	18	614
1	602	0	0	52	1.83159	28.2432	10	615
1	602	0	0	81	1.95852	23.2708	16	616
1	602	0	0	95	1.43354	43.838	14	617
1	602	0	0	28	1.50722	40.9513	11	618
1	602	0	0	77	2.06165	19.2305	22	619
1	602	0	0	50	2.93028	-14.8001	13	620
1	602	0	0	60	1.67417	34.4106	15	621
1	602	0	0	493	1.68819	33.8613	39	622
1	602	0	0	135	1.98096	22.3917	20	623
1	602	0	0	30	1.30297	48.9531	9	624
1	602	0	0	60	2.41174	5.51467	12	625
1	602	0	0	63	2.00493	21.4525	11	626
1	602	0	0	60	1.3341	47.7336	10	627
1	602	0	0	268	1.67625	34.3291	24	628
1	602	0	0	31	2.32109	9.06632	10	629
1	602	0	0	107	2.49582	2.22092	21	630
1	602	0	0	22	0.688695	73.0188	9	631
1	602	0	0	43	1.40452	44.9747	10	632
1	602	0	0	129	1.87682	26.4714	18	633
1	602	0	0	172	1.74891	31.4826	16	634
1	602	0	0	218	1.93139	24.3336	18	635
1	602	0	0	46	2.7353	-7.16126	10	636
1	602	0	0	46	1.26575	50.4114	9	637
1	602	0	0	46	2.05176	19.6176	13	638
1	602	0	0	555	2.2658	11.2322	47	639
1	602	0	0	94	1.73904	31.8694	21	640
1	602	0	0	148	1.5759	38.2604	31	641
1	602	0	0	34	1.63457	35.9622	9	642
1	602	0	0	26	2.41866	5.24378	10	643
1	602	0	0	25	1.60541	37.1045	9	644
1	602	0	0	50	1.44621	43.3414	11	645
1	602	0	0	26	1.20556	52.7694	9	646
1	602	0	0	48	2.21715	13.1384	9	647
1	602	0	0	35	1.07793	57.7697	9	648
1	602	0	0	114	2.31737	9.21197	19	649
1	602	0	0	18	2.85798	-11.9678	9	650
1	602	0	0	113	1.6254	36.3214	22	651
1	602	0	0	455	1.98352	22.2912	41	652
1	602	0	0	60	1.85941	27.1535	11	653
1	602	0	0	40	1.51523	40.6374	9	654
1	602	0	0	57	3.02807	-18.6315	13	655
1	602	0	0	251	1.66176	34.8969	25	656
1	602	0	0	59	2.25758	11.5544	9	657
1	602	0	0	179	2.03519	20.2669	30	658
1	602	0	0	56	1.71996	32.6167	17	659
1	602	0	0	128	1.68651	33.9273	26	660
1	602	0	0	174	2.4527	3.91006	15	661
1	602	0	0	47	1.46144	42.745	10	662
1	602	0	0	97	1.45887	42.8456	14	663
1	602	0	0	132	1.46361	42.66	11	664
1	602	0	0	173	1.92777	24.4752	29	665
1	602	0	0	89	1.88276	26.2388	18	666
1	602	0	0	402	2.20241	13.7155	43	667
1	602	0	0	232	2.17055	14.9637	39	668
1	602	0	0	103	1.66354	34.827	19	669
1	602	0	0	37	1.62328	36.4046	9	670
1	602	0	0	56	1.79212	29.7898	12	671
1	602	0	0	90	2.22628	12.7804	14	672
1	602	0	0	67	1.11076	56.4837	15	673
1	602	0	0	44	0.876326	65.668	9	674
1	602	0	0	70	1.19207	53.298	11	675
1	602	0	0	116	1.40226	45.0634	20	676
1	602	0	0	119	1.66271	34.8598	16	677
1	602	0	0	55	2.26399	11.303	19	678
1	602	0	0	100	2.11922	16.9748	15	679
1	602	0	0	56	2.23013	12.6298	10	680
1	602	0	0	32	1.75669	31.1778	13	681
1	602	0	0	82	1.76197	30.9711	15	682
1	602	0	0	68	2.50351	1.91942	16	683
1	602	0	0	132	2.55818	-0.222201	25	684
1	602	0	0	40	1.69638	33.5404	10	685
1	602	0	0	196	2.15379	15.6205	26	686
1	602	0	0	43	0.98549	61.3913	10	687
1	602	0	0	85	2.7276	-6.85959	15	688
1	602	0	0	132	1.95126	23.5552	25	689
1	602	0	0	33	2.0348	20.2824	9	690
1	602	0	0	46	1.41999	44.3689	11	691
1	602	0	0	69	1.42548	44.1535	17	692
1	602	0	0	346	2.01373	21.1075	35	693
1	602	0	0	61	1.79122	29.8251	12	694
1	602	0	0	77	2.24063	12.2184	14	695
1	602	0	0	34	2.74821	-7.66719	9	696
1	602	0	0	36	1.45746	42.9009	9	697
1	602	0	0	422	1.82313	28.5747	37	698
1	602	0	0	59	2.49064	2.42386	10	699
1	602	0	0	36	1.30843	48.7394	9	700
1	602	0	0	44	2.69304	-5.50568	9	701
1	602	0	0	49	2.2258	12.7994	10	702
1	602	0	0	57	1.70589	33.1681	10	703
1	602	0	0	32	1.96778	22.9077	9	704
1	602	0	0	79	1.92694	24.5078	15	705
1	602	0	0	27	2.15069	15.7421	9	706
1	602	0	0	64	1.45659	42.9347	14	707
1	602	0	0	54	1.42765	44.0685	10	708
1	602	0	0	23	2.44507	4.20896	12	709
1	602	0	0	26	2.89088	-13.2565	9	710
1	602	0	0	71	1.93575	24.1628	13	711
1	602	0	0	71	2.17855	14.6506	10	712
1	602	0	0	410	1.91642	24.9199	37	713
1	603	0	0	39	2.44453	4.23029	10	1
1	603	0	0	112	2.02348	20.7257	16	2
1	603	0	0	95	1.82746	28.4052	17	3
1	603	0	0	332	1.54844	39.3364	35	4
1	603	0	0	79	1.765	30.8521	10	5
1	603	0	0	33	1.95984	23.2189	11	6
1	603	0	0	43	1.78758	29.9676	9	7
1	603	0	0	214	1.5232	40.3251	33	8
1	603	0	0	40	2.13005	16.5507	9	9
1	603	0	0	136	1.80872	29.1394	17	10
1	603	0	0	58	1.6173	36.6388	11	11
1	603	0	0	148	1.94248	23.899	21	12
1	603	0	0	37	2.37873	6.80808	9	13
1	603	0	0	41	1.8488	27.5693	10	14
1	603	0	0	69	1.51181	40.7715	12	15
1	603	0	0	48	2.33489	8.52545	16	16
1	603	0	0	47	1.3143	48.5093	9	17
1	603	0	0	54	2.61289	-2.36578	10	18
1	603	0	0	57	1.74947	31.4608	9	19
1	603	0	0	60	1.77004	30.6546	12	20
1	603	0	0	169	2.31284	9.38923	24	21
1	603	0	0	39	1.85452	27.3452	10	22
1	603	0	0	50	1.96062	23.1883	12	23
1	603	0	0	32	1.44982	43.2002	10	24
1	603	0	0	53	1.81636	28.84	10	25
1	603	0	0	94	1.73884	31.8771	16	26
1	603	0	0	44	1.90469	25.3797	11	27
1	603	0	0	89	2.08429	18.3433	13	28
1	603	0	0	40	2.0851	18.3118	12	29
1	603	0	0	135	1.7766	30.3978	23	30
1	603	0	0	103	2.09142	18.064	16	31
1	603	0	0	66	2.17994	14.5961	12	32
1	603	0	0	43	2.41142	5.52726	13	33
1	603	0	0	38	1.59914	37.3502	11	34
1	603	0	0	72	1.47435	42.2392	18	35
1	603	0	0	148	2.3875	6.46451	26	36
1	603	0	0	45	1.51135	40.7895	12	37
1	603	0	0	199	2.05023	19.6777	28	38
1	603	0	0	228	2.00763	21.3465	25	39
1	603	0	0	312	1.69256	33.6901	28	40
1	603	0	0	32	1.59369	37.5637	11	41
1	603	0	0	74	1.64556	35.5314	12	42
1	603	0	0	312	1.65605	35.1206	29	43
1	603	0	0	63	2.13668	16.2908	10	44
1	603	0	0	61	2.21599	13.1836	12	45
1	603	0	0	73	2.35237	7.84052	11	46
1	603	0	0	100	1.65791	35.0479	16	47
1	603	0	0	219	1.62906	36.1781	26	48
1	603	0	0	69	2.02813	20.5435	9	49
1	603	0	0	166	1.86575	26.9052	29	50
1	603	0	0	70	1.24291	51.3064	10	51
1	603	0	0	83	1.36264	46.6155	15	52
1	603	0	0	114	1.53562	39.8387	14	53
1	603	0	0	220	1.82628	28.4516	31	54
1	603	0	0	120	2.14684	15.8928	19	55
1	603	0	0	45	1.72982	32.2303	11	56
1	603	0	0	239	2.01961	20.8775	32	57
1	603	0	0	190	1.81645	28.8367	17	58
1	603	0	0	115	1.78608	30.0264	19	59
1	603	0	0	31	1.67075	34.5448	10	60
1	603	0	0	83	1.70758	33.1017	10	61
1	603	0	0	262	1.62709	36.2552	33	62
1	603	0	0	220	2.1072	17.4456	31	63
1	603	0	0	255	1.60475	37.1304	37	64
1	603	0	0	114	2.51958	1.28995	23	65
1	603	0	0	406	1.85633	27.274	35	66
1	603	0	0	104	1.94811	23.6787	18	67
1	603	0	0	34	1.67261	34.4718	10	68
1	603	0	0	134	1.56882	38.5381	20	69
1	603	0	0	110	2.49682	2.18147	20	70
1	603	0	0	138	2.00938	21.2782	16	71
1	603	0	0	94	2.12316	16.8206	19	72
1	603	0	0	32	1.95888	23.2566	10	73
1	603	0	0	39	2.33049	8.69799	10	74
1	603	0	0	66	2.21738	13.1292	11	75
1	603	0	0	145	2.11535	17.1265	31	76
1	603	0	0	80	1.9935	21.9003	17	77
1	603	0	0	89	1.50491	41.0417	15	78
1	603	0	0	76	1.69489	33.5989	13	79
1	603	0	0	59	2.34061	8.30154	12	80
1	603	0	0	53	1.72514	32.4139	13	81
1	603	0	0	107	1.63576	35.9156	19	82
1	603	0	0	130	1.44655	43.3283	25	83
1	603	0	0	217	1.77917	30.2971	33	84
1	603	0	0	76	2.40865	5.63563	14	85
1	603	0	0	212	1.86086	27.0968	25	86
1	603	0	0	32	1.8795	26.3662	9	87
1	603	0	0	48	1.51725	40.5584	14	88
1	603	0	0	197	2.32933	8.74341	23	89
1	603	0	0	59	1.72895	32.2646	14	90
1	603	0	0	25	2.23022	12.6262	10	91
1	603	0	0	190	2.19069	14.1751	22	92
1	603	0	0	27	1.66491	34.7737	11	93
1	603	0	0	22	2.24505	12.0453	9	94
1	603	0	0	86	1.91675	24.9071	11	95
1	603	0	0	177	2.03079	20.4392	29	96
1	603	0	0	56	2.13755	16.2566	19	97
1	603	0	0	128	2.0161	21.0149	20	98
1	603	0	0	36	1.13483	55.5404	12	99
1	603	0	0	213	2.1455	15.9453	27	100
1	603	0	0	260	2.55392	-0.0555443	40	101
1	603	0	0	106	1.6429	35.6358	19	102
1	603	0	0	85	1.58477	37.9133	13	103
1	603	0	0	108	1.53344	39.924	17	104
1	603	0	0	55	1.62	36.533	12	105
1	603	0	0	42	1.67795	34.2627	9	106
1	603	0	0	110	1.80121	29.4337	22	107
1	603	0	0	54	2.27205	10.9874	10	108
1	603	0	0	72	1.4631	42.6797	12	109
1	603	0	0	62	2.35794	7.62251	10	110
1	603	0	0	117	2.02714	20.5822	15	111
1	603	0	0	119	1.85858	27.1858	19	112
1	603	0	0	80	2.2591	11.4949	11	113
1	603	0	0	42	2.14909	15.8045	9	114
1	603	0	0	32	2.45941	3.64713	14	115
1	603	0	0	30	1.27834	49.9183	10	116
1	603	0	0	178	2.04155	20.0179	24	117
1	603	0	0	37	1.64647	35.496	10	118
1	603	0	0	175	1.86379	26.9819	31	119
1	603	0	0	134	1.88761	26.0487	31	120
1	603	0	0	47	2.15103	15.7287	10	121
1	603	0	0	79	2.0631	19.1735	16	122
1	603	0	0	80	2.31744	9.20925	19	123
1	603	0	0	44	1.45122	43.1454	11	124
1	603	0	0	187	1.66654	34.7098	27	125
1	603	0	0	79	2.46597	3.39017	18	126
1	603	0	0	113	1.53819	39.738	19	127
1	603	0	0	86	1.91021	25.1633	18	128
1	603	0	0	119	1.88844	26.016	22	129
1	603	0	0	74	2.2413	12.192	13	130
1	603	0	0	57	2.2373	12.349	12	131
1	603	0	0	31	2.01172	21.1863	10	132
1	603	0	0	140	1.65224	35.2699	18	133
1	603	0	0	34	3.46095	-35.5902	9	134
1	603	0	0	53	2.17083	14.9529	10	135
1	603	0	0	60	1.95768	23.3035	13	136
1	603	0	0	135	1.91145	25.1147	27	137
1	603	0	0	28	2.78466	-9.09538	10	138
1	603	0	0	75	1.72575	32.3901	14	139
1	603	0	0	99	2.40835	5.6474	19	140
1	603	0	0	130	2.36868	7.20155	26	141
1	603	0	0	57	1.89081	25.9235	12	142
1	603	0	0	35	1.85758	27.2253	10	143
1	603	0	0	354	2.03005	20.4682	49	144
1	603	0	0	60	1.63685	35.8728	13	145
1	603	0	0	38	1.49241	41.5315	10	146
1	603	0	0	28	0.739142	71.0425	9	147
1	603	0	0	47	2.39884	6.01999	14	148
1	603	0	0	192	1.9795	22.4489	33	149
1	603	0	0	32	2.35478	7.74624	11	150
1	603	0	0	26	1.32668	48.0246	9	151
1	603	0	0	41	1.58081	38.0682	12	152
1	603	0	0	45	1.834	28.1492	14	153
1	603	0	0	26	2.11428	17.1685	10	154
1	603	0	0	70	1.49685	41.3574	15	155
1	603	0	0	141	1.96471	23.0282	27	156
1	603	0	0	40	1.57123	38.4436	9	157
1	603	0	0	25	2.29026	10.274	9	158
1	603	0	0	39	1.04965	58.8777	10	159
1	603	0	0	26	2.28114	10.6313	11	160
1	603	0	0	39	1.97468	22.6374	9	161
1	603	0	0	48	1.86705	26.8541	11	162
1	603	0	0	42	1.84784	27.6067	12	163
1	603	0	0	56	1.86159	27.0681	15	164
1	603	0	0	20	2.19303	14.0832	11	165
1	603	0	0	87	1.31517	48.4753	16	166
1	603	0	0	66	2.32038	9.094	14	167
1	603	0	0	71	2.71321	-6.29601	18	168
1	603	0	0	20	1.07125	58.0313	10	169
1	603	0	0	86	1.75066	31.4141	20	170
1	603	0	0	133	2.09244	18.0241	21	171
1	603	0	0	48	1.42845	44.0372	11	172
1	603	0	0	35	1.5247	40.2663	9	173
1	603	0	0	57	1.42478	44.1809	15	174
1	603	0	0	88	1.77528	30.4497	22	175
1	603	0	0	16	2.27136	11.0146	9	176
1	603	0	0	173	1.81875	28.7463	24	177
1	603	0	0	40	1.92645	24.5272	15	178
1	603	0	0	26	3.17919	-24.5519	9	179
1	603	0	0	32	2.63044	-3.05346	12	180
1	603	0	0	122	1.66137	34.9123	22	181
1	603	0	0	51	2.04714	19.7986	16	182
1	603	0	0	34	1.39605	45.3065	10	183
1	603	0	0	48	1.43991	43.5883	13	184
1	603	0	0	38	2.06393	19.141	10	185
1	603	0	0	30	1.83666	28.0446	12	186
1	603	0	0	27	3.08077	-20.696	9	187
1	603	0	0	35	1.99083	22.0047	11	188
1	603	0	0	26	1.96216	23.1281	9	189
1	603	0	0	90	1.9025	25.4652	18	190
1	603	0	0	32	1.64901	35.3964	10	191
1	603	0	0	47	2.15001	15.7684	10	192
1	603	0	0	206	2.09381	17.9704	33	193
1	603	0	0	94	1.67279	34.4646	23	194
1	603	0	0	37	2.47063	3.20769	10	195
1	603	0	0	59	1.83669	28.0434	16	196
1	603	0	0	79	1.54874	39.3247	23	197
1	603	0	0	30	1.49539	41.4148	9	198
1	603	0	0	98	2.06158	19.2329	22	199
1	603	0	0	157	2.04571	19.8549	26	200
1	603	0	0	83	1.50836	40.9065	12	201
1	603	0	0	27	0.894581	64.9528	9	202
1	603	0	0	43	1.62754	36.2375	11	203
1	603	0	0	67	2.08724	18.2278	16	204
1	603	0	0	82	2.31029	9.48925	12	205
1	603	0	0	35	2.28085	10.6426	13	206
1	603	0	0	45	1.94365	23.8532	11	207
1	603	0	0	35	1.70593	33.1666	9	208
1	603	0	0	119	2.64555	-3.64516	16	209
1	603	0	0	58	1.84466	27.7312	9	210
1	603	0	0	98	2.30734	9.60503	25	211
1	603	0	0	36	1.34474	47.317	10	212
1	603	0	0	50	1.70211	33.316	15	213
1	603	0	0	84	1.55314	39.1522	22	214
1	603	0	0	77	2.0395	20.0982	10	215
1	603	0	0	48	1.63027	36.1306	13	216
1	603	0	0	60	1.94887	23.6485	22	217
1	603	0	0	84	1.54559	39.4481	11	218
1	603	0	0	51	2.61468	-2.43579	15	219
1	603	0	0	18	2.30939	9.52455	9	220
1	603	0	0	258	2.06593	19.0627	35	221
1	603	0	0	28	1.68028	34.1715	9	222
1	603	0	0	22	2.1809	14.5585	10	223
1	603	0	0	32	3.14218	-23.102	11	224
1	603	0	0	42	1.19182	53.3078	13	225
1	603	0	0	51	1.16129	54.5039	14	226
1	603	0	0	70	1.95236	23.512	18	227
1	603	0	0	134	2.03203	20.3906	23	228
1	603	0	0	41	2.05997	19.296	13	229
1	603	0	0	66	1.68318	34.0578	16	230
1	603	0	0	44	2.34113	8.28124	11	231
1	603	0	0	38	1.45174	43.1249	9	232
1	603	0	0	140	1.56751	38.5893	20	233
1	603	0	0	38	1.62221	36.4463	13	234
1	603	0	0	68	1.66169	34.8994	16	235
1	603	0	0	82	1.66669	34.7036	12	236
1	603	0	0	95	0.954509	62.605	15	237
1	603	0	0	37	2.16955	15.0032	10	238
1	603	0	0	52	1.68455	34.0039	14	239
1	603	0	0	136	1.68103	34.142	20	240
1	603	0	0	32	0.834704	67.2986	9	241
1	603	0	0	77	1.77367	30.5126	18	242
1	603	0	0	39	1.5944	37.536	11	243
1	603	0	0	48	2.22561	12.807	10	244
1	603	0	0	30	2.38214	6.67428	10	245
1	603	0	0	185	2.09275	18.012	29	246
1	603	0	0	48	1.52853	40.1165	15	247
1	603	0	0	46	3.06597	-20.1161	12	248
1	603	0	0	42	1.42471	44.184	10	249
1	603	0	0	119	1.90781	25.2572	17	250
1	603	0	0	105	1.84695	27.6417	20	251
1	603	0	0	96	1.74017	31.8249	16	252
1	603	0	0	106	1.78048	30.2458	18	253
1	603	0	0	183	1.66083	34.9332	22	254
1	603	0	0	18	0.419783	83.5541	9	255
1	603	0	0	98	2.09982	17.7347	18	256
1	603	0	0	172	1.89721	25.6726	32	257
1	603	0	0	191	1.86754	26.835	23	258
1	603	0	0	52	2.00898	21.2939	12	259
1	603	0	0	55	2.17475	14.7995	12	260
1	603	0	0	314	1.68986	33.7958	33	261
1	603	0	0	67	1.26991	50.2485	12	262
1	603	0	0	105	1.72835	32.2879	18	263
1	603	0	0	280	1.95033	23.5915	31	264
1	603	0	0	27	3.01954	-18.2971	9	265
1	603	0	0	31	1.54399	39.5107	12	266
1	603	0	0	53	2.93411	-14.9504	11	267
1	603	0	0	55	1.27858	49.9088	9	268
1	603	0	0	32	1.96136	23.1595	11	269
1	603	0	0	77	1.69784	33.4833	16	270
1	603	0	0	39	1.44819	43.2641	16	271
1	603	0	0	186	1.75533	31.2311	21	272
1	603	0	0	182	1.97761	22.5228	19	273
1	603	0	0	61	1.86915	26.7719	10	274
1	603	0	0	56	2.27075	11.0382	14	275
1	603	0	0	515	1.8172	28.8072	58	276
1	603	0	0	36	2.33257	8.61638	11	277
1	603	0	0	218	2.22571	12.8028	22	278
1	603	0	0	131	1.91799	24.8585	19	279
1	603	0	0	104	2.25919	11.4912	11	280
1	603	0	0	240	2.20208	13.7285	31	281
1	603	0	0	116	1.21571	52.3718	21	282
1	603	0	0	104	1.75913	31.0821	14	283
1	603	0	0	154	1.92521	24.5756	18	284
1	603	0	0	19	2.32733	8.82185	9	285
1	603	0	0	42	1.57346	38.3563	12	286
1	603	0	0	379	2.00877	21.3019	48	287
1	603	0	0	311	1.70702	33.1239	27	288
1	603	0	0	40	1.19437	53.2079	12	289
1	603	0	0	91	2.2029	13.6964	16	290
1	603	0	0	288	1.97679	22.555	41	291
1	603	0	0	266	1.82228	28.6083	26	292
1	603	0	0	64	1.49653	41.3702	12	293
1	603	0	0	163	1.78145	30.208	20	294
1	603	0	0	138	2.07299	18.7862	15	295
1	603	0	0	178	2.03781	20.1641	19	296
1	603	0	0	253	1.43631	43.7293	36	297
1	603	0	0	107	2.16053	15.3564	10	298
1	603	0	0	176	2.19738	13.9127	17	299
1	603	0	0	110	1.69269	33.685	11	300
1	603	0	0	85	1.74957	31.4568	10	301
1	603	0	0	51	2.33112	8.67336	10	302
1	603	0	0	71	2.26381	11.3102	9	303
1	603	0	0	92	1.50118	41.1879	10	304
1	603	0	0	137	1.5755	38.2765	15	305
1	603	0	0	169	1.89798	25.6423	25	306
1	603	0	0	110	1.8214	28.6428	13	307
1	603	0	0	132	1.78446	30.09	15	308
1	603	0	0	184	1.9898	22.0454	25	309
1	603	0	0	99	1.76362	30.9063	11	310
1	603	0	0	119	1.97885	22.4741	18	311
1	603	0	0	75	1.65681	35.0909	13	312
1	603	0	0	189	1.90103	25.5229	21	313
1	603	0	0	126	1.93097	24.3501	15	314
1	603	0	0	151	1.67504	34.3765	23	315
1	603	0	0	139	1.96158	23.1506	18	316
1	603	0	0	183	2.11975	16.954	22	317
1	603	0	0	25	2.58143	-1.13329	10	318
1	603	0	0	14	2.80184	-9.76814	9	319
1	603	0	0	372	2.04504	19.8808	37	320
1	603	0	0	423	1.8623	27.0402	31	321
1	603	0	0	1081	2.03677	20.2051	65	322
1	603	0	0	46	2.26371	11.3142	11	323
1	603	0	0	177	2.14108	16.1183	29	324
1	603	0	0	440	1.89358	25.815	37	325
1	603	0	0	564	1.80921	29.12	43	326
1	603	0	0	671	1.98937	22.062	53	327
1	603	0	0	57	1.79788	29.564	9	328
1	603	0	0	633	2.04124	20.0299	49	329
1	603	0	0	558	1.83832	27.9798	34	330
1	603	0	0	404	1.77766	30.3563	28	331
1	603	0	0	505	1.83725	28.0216	44	332
1	603	0	0	286	2.2157	13.1949	29	333
1	603	0	0	29	1.01196	60.3544	9	334
1	603	0	0	374	1.74835	31.5046	33	335
1	603	0	0	232	1.59986	37.3221	22	336
1	603	0	0	964	1.84285	27.8023	60	337
1	603	0	0	249	2.1679	15.0677	24	338
1	603	0	0	122	1.54122	39.6195	18	339
1	603	0	0	30	1.35358	46.9705	10	340
1	603	0	0	118	1.56382	38.7338	22	341
1	603	0	0	45	1.99541	21.8252	16	342
1	603	0	0	117	2.13927	16.1893	12	343
1	603	0	0	173	2.24532	12.0346	19	344
1	603	0	0	207	1.83582	28.0778	30	345
1	603	0	0	63	2.84107	-11.3053	9	346
1	603	0	0	102	2.29189	10.21	15	347
1	603	0	0	103	2.21021	13.41	12	348
1	603	0	0	121	1.82973	28.3162	16	349
1	603	0	0	251	1.52148	40.3925	27	350
1	603	0	0	161	1.60663	37.0567	19	351
1	603	0	0	134	1.40844	44.8212	18	352
1	603	0	0	187	1.87502	26.542	24	353
1	603	0	0	55	1.91232	25.0808	9	354
1	603	0	0	112	1.82008	28.6945	13	355
1	603	0	0	39	1.4421	43.5026	11	356
1	603	0	0	130	1.75812	31.122	16	357
1	603	0	0	65	1.71438	32.8352	9	358
1	603	0	0	33	2.01561	21.0341	9	359
1	603	0	0	178	1.99907	21.6819	17	360
1	603	0	0	132	1.90503	25.3664	18	361
1	603	0	0	93	2.12543	16.7316	16	362
1	603	0	0	176	1.58676	37.8351	23	363
1	603	0	0	210	1.90783	25.2566	19	364
1	603	0	0	297	1.82104	28.6569	35	365
1	603	0	0	39	2.58071	-1.10507	12	366
1	603	0	0	254	2.12466	16.7617	43	367
1	603	0	0	128	1.98119	22.3824	16	368
1	603	0	0	72	1.85801	27.2082	9	369
1	603	0	0	79	1.59496	37.5139	11	370
1	603	0	0	43	2.03276	20.3622	14	371
1	603	0	0	59	2.23886	12.2879	16	372
1	603	0	0	40	2.06102	19.2551	9	373
1	603	0	0	126	2.09633	17.8715	21	374
1	603	0	0	112	1.69171	33.7234	15	375
1	603	0	0	106	1.70099	33.36	14	376
1	603	0	0	126	1.68705	33.9061	25	377
1	603	0	0	53	2.13675	16.2879	16	378
1	603	0	0	152	1.75743	31.1487	21	379
1	603	0	0	22	2.08352	18.3735	9	380
1	603	0	0	114	1.61669	36.6628	12	381
1	603	0	0	111	2.4379	4.48992	13	382
1	603	0	0	109	1.93712	24.1091	20	383
1	603	0	0	191	2.02673	20.5984	21	384
1	603	0	0	27	1.436	43.7417	9	385
1	603	0	0	32	0.861566	66.2462	9	386
1	603	0	0	34	2.12443	16.7706	11	387
1	603	0	0	172	1.96452	23.0355	22	388
1	603	0	0	258	1.91232	25.0805	39	389
1	603	0	0	100	1.59193	37.6325	15	390
1	603	0	0	100	1.97596	22.5875	17	391
1	603	0	0	35	1.63552	35.925	9	392
1	603	0	0	76	2.10751	17.4334	13	393
1	603	0	0	58	1.25771	50.7265	10	394
1	603	0	0	85	2.08822	18.1895	17	395
1	603	0	0	34	2.10379	17.5795	12	396
1	603	0	0	61	1.42941	43.9996	10	397
1	603	0	0	54	1.85854	27.1876	9	398
1	603	0	0	33	1.83149	28.2473	10	399
1	603	0	0	44	1.79735	29.5848	10	400
1	603	0	0	76	2.26035	11.446	14	401
1	603	0	0	58	1.73293	32.1085	15	402
1	603	0	0	32	2.99348	-17.2763	10	403
1	603	0	0	101	2.03403	20.3123	23	404
1	603	0	0	31	1.4965	41.3714	9	405
1	603	0	0	37	1.472	42.3311	13	406
1	603	0	0	26	2.9889	-17.0967	13	407
1	603	0	0	18	3.07246	-20.3705	10	408
1	603	0	0	59	1.50547	41.02	12	409
1	603	0	0	28	2.43602	4.56339	10	410
1	603	0	0	36	1.71838	32.6785	10	411
1	603	0	0	178	1.59025	37.6984	30	412
1	603	0	0	38	1.01864	60.0925	10	413
1	603	0	0	56	0.948902	62.8247	15	414
1	603	0	0	138	1.8045	29.3046	20	415
1	603	0	0	107	1.77266	30.5523	19	416
1	603	0	0	337	1.68731	33.8959	32	417
1	603	0	0	86	1.98492	22.2365	13	418
1	603	0	0	345	2.0304	20.4547	35	419
1	603	0	0	58	1.53794	39.7477	15	420
1	603	0	0	33	2.06233	19.2037	12	421
1	603	0	0	62	2.08005	18.5095	13	422
1	603	0	0	69	1.58238	38.0068	12	423
1	603	0	0	29	3.11241	-21.9357	9	424
1	603	0	0	71	2.15845	15.4379	12	425
1	603	0	0	62	1.76368	30.904	10	426
1	603	0	0	56	2.45249	3.91838	10	427
1	603	0	0	36	0.984285	61.4385	10	428
1	603	0	0	255	1.58986	37.7137	30	429
1	603	0	0	119	1.76596	30.8144	24	430
1	603	0	0	30	1.30585	48.8405	10	431
1	603	0	0	145	1.89336	25.8233	28	432
1	603	0	0	34	2.07129	18.8526	14	433
1	603	0	0	25	2.31146	9.44351	9	434
1	603	0	0	191	2.40113	5.93028	27	435
1	603	0	0	69	2.04855	19.7436	18	436
1	603	0	0	96	1.23198	51.7343	15	437
1	603	0	0	96	1.90413	25.4014	19	438
1	603	0	0	117	1.84071	27.8863	16	439
1	603	0	0	288	1.92924	24.4176	35	440
1	603	0	0	76	2.00052	21.6253	14	441
1	603	0	0	89	1.89668	25.6934	14	442
1	603	0	0	79	1.87643	26.4867	12	443
1	603	0	0	88	1.52414	40.2884	15	444
1	603	0	0	21	1.65852	35.0237	10	445
1	603	0	0	139	2.16345	15.2421	21	446
1	603	0	0	73	2.33326	8.58919	12	447
1	603	0	0	140	1.7308	32.1921	20	448
1	603	0	0	77	1.51359	40.7017	13	449
1	603	0	0	66	2.37393	6.9961	13	450
1	603	0	0	74	1.56259	38.782	11	451
1	603	0	0	62	2.33523	8.51208	11	452
1	603	0	0	132	1.89725	25.6711	17	453
1	603	0	0	257	1.80595	29.2481	31	454
1	603	0	0	25	1.82581	28.4699	10	455
1	603	0	0	92	2.01834	20.9271	16	456
1	603	0	0	164	2.1261	16.7053	17	457
1	603	0	0	58	1.82176	28.6285	12	458
1	603	0	0	98	2.29174	10.2159	14	459
1	603	0	0	53	2.10512	17.5272	11	460
1	603	0	0	223	1.78298	30.1476	22	461
1	603	0	0	29	1.77395	30.5016	9	462
1	603	0	0	35	2.27147	11.01	9	463
1	603	0	0	70	1.9015	25.5047	13	464
1	603	0	0	424	1.83857	27.9698	42	465
1	603	0	0	37	1.3512	47.0638	12	466
1	603	0	0	60	1.94467	23.8132	14	467
1	603	0	0	111	2.10869	17.3872	20	468
1	603	0	0	179	1.79001	29.8722	18	469
1	603	0	0	33	4.402	-72.458	9	470
1	603	0	0	142	1.85836	27.1945	14	471
1	603	0	0	83	1.77097	30.6184	16	472
1	603	0	0	284	1.88406	26.1877	32	473
1	603	0	0	52	1.6781	34.2569	10	474
1	603	0	0	69	2.11802	17.0219	14	475
1	603	0	0	100	1.97865	22.482	18	476
1	603	0	0	431	2.01735	20.9659	47	477
1	603	0	0	35	1.38884	45.5893	9	478
1	603	0	0	49	1.93757	24.0916	13	479
1	603	0	0	59	1.42036	44.3541	14	480
1	603	0	0	49	1.81356	28.9496	9	481
1	603	0	0	440	1.86802	26.8163	38	482
1	603	0	0	24	2.65404	-3.97774	9	483
1	603	0	0	70	1.83797	27.9935	14	484
1	603	0	0	69	2.36354	7.40292	17	485
1	603	0	0	59	2.05839	19.358	13	486
1	603	0	0	299	1.44927	43.2217	29	487
1	603	0	0	74	1.95808	23.288	16	488
1	603	0	0	64	1.92536	24.5698	14	489
1	603	0	0	38	1.70334	33.2679	9	490
1	603	0	0	239	1.88449	26.1709	28	491
1	603	0	0	291	2.02245	20.7662	34	492
1	603	0	0	42	1.28975	49.4712	9	493
1	603	0	0	38	2.1626	15.2752	10	494
1	603	0	0	38	2.10219	17.642	9	495
1	603	0	0	55	1.38984	45.55	14	496
1	603	0	0	63	2.61683	-2.5202	15	497
1	603	0	0	105	2.36352	7.40402	23	498
1	603	0	0	286	1.71882	32.6616	29	499
1	603	0	0	28	2.21633	13.1704	9	500
1	603	0	0	52	2.52325	1.14621	13	501
1	603	0	0	170	1.75769	31.1387	17	502
1	603	0	0	90	1.67993	34.1852	17	503
1	603	0	0	40	1.77801	30.3424	10	504
1	603	0	0	143	1.89067	25.9289	18	505
1	603	0	0	74	1.40316	45.0283	16	506
1	603	0	0	78	1.93334	24.2571	10	507
1	603	0	0	214	1.86827	26.8064	22	508
1	603	0	0	67	1.72474	32.4295	9	509
1	603	0	0	34	2.9684	-16.2937	9	510
1	603	0	0	40	1.79186	29.7999	9	511
1	603	0	0	103	1.533	39.9413	15	512
1	603	0	0	45	1.77791	30.3466	11	513
1	603	0	0	167	1.46571	42.5777	21	514
1	603	0	0	66	1.91559	24.9525	13	515
1	603	0	0	72	1.70695	33.1263	17	516
1	603	0	0	38	2.79882	-9.64979	9	517
1	603	0	0	71	1.16056	54.5324	15	518
1	603	0	0	94	1.72328	32.4868	17	519
1	603	0	0	26	1.53829	39.7342	9	520
1	603	0	0	107	1.94959	23.6206	18	521
1	603	0	0	66	2.41656	5.32594	13	522
1	603	0	0	88	1.98087	22.395	15	523
1	603	0	0	85	2.08841	18.1818	16	524
1	603	0	0	42	2.34959	7.94973	12	525
1	603	0	0	24	2.46938	3.25639	9	526
1	604	0	0	484	1.75174	31.3717	33	1
1	604	0	0	162	1.87651	26.4836	17	2
1	604	0	0	103	1.76348	30.9119	14	3
1	604	0	0	256	1.64935	35.3831	25	4
1	604	0	0	206	2.29679	10.018	24	5
1	604	0	0	58	2.26557	11.2412	9	6
1	604	0	0	142	2.1068	17.4613	17	7
1	604	0	0	80	2.67116	-4.64863	10	8
1	604	0	0	88	1.53821	39.7372	14	9
1	604	0	0	139	1.73939	31.8557	18	10
1	604	0	0	120	1.86785	26.8227	18	11
1	604	0	0	219	2.13008	16.5496	24	12
1	604	0	0	139	2.04617	19.8366	18	13
1	604	0	0	61	1.60108	37.274	9	14
1	604	0	0	65	1.30479	48.8819	10	15
1	604	0	0	151	2.31149	9.44213	15	16
1	604	0	0	41	1.83082	28.2735	10	17
1	604	0	0	80	1.4697	42.4213	11	18
1	604	0	0	375	2.19716	13.9215	34	19
1	604	0	0	72	1.62481	36.3445	9	20
1	604	0	0	140	1.59375	37.5614	17	21
1	604	0	0	234	2.12887	16.5966	20	22
1	604	0	0	780	1.79961	29.4962	45	23
1	604	0	0	216	1.565	38.6879	15	24
1	604	0	0	73	1.2102	52.5878	9	25
1	604	0	0	761	2.0382	20.1491	48	26
1	604	0	0	243	1.91361	25.03	14	27
1	604	0	0	99	2.03238	20.3768	13	28
1	604	0	0	143	1.38454	45.7577	18	29
1	604	0	0	87	1.57617	38.25	12	30
1	604	0	0	177	2.03489	20.2787	16	31
1	604	0	0	70	2.05789	19.3775	10	32
1	604	0	0	516	1.86907	26.775	35	33
1	604	0	0	206	2.05395	19.532	14	34
1	604	0	0	211	1.90818	25.243	17	35
1	604	0	0	52	2.23227	12.5459	9	36
1	604	0	0	246	1.89885	25.6084	18	37
1	604	0	0	293	1.90561	25.3435	23	38
1	604	0	0	314	2.25178	11.7814	22	39
1	604	0	0	151	1.82881	28.3521	11	40
1	604	0	0	337	2.05044	19.6693	31	41
1	604	0	0	66	1.98766	22.1289	9	42
1	604	0	0	99	1.899	25.6026	11	43
1	604	0	0	134	2.15367	15.6254	10	44
1	604	0	0	62	1.79156	29.8116	13	45
1	604	0	0	84	1.42445	44.1938	12	46
1	604	0	0	65	1.83586	28.0761	13	47
1	604	0	0	262	1.86725	26.8464	32	48
1	604	0	0	95	1.86309	27.0094	17	49
1	604	0	0	75	1.40194	45.0761	16	50
1	604	0	0	166	1.48979	41.6341	12	51
1	604	0	0	286	1.69609	33.5518	22	52
1	604	0	0	96	1.83818	27.9851	10	53
1	604	0	0	239	1.81079	29.0582	23	54
1	604	0	0	368	2.17017	14.9787	32	55
1	604	0	0	197	2.2022	13.7241	15	56
1	604	0	0	89	1.94061	23.9722	10	57
1	604	0	0	52	1.94077	23.9661	9	58
1	604	0	0	67	1.50595	41.0011	11	59
1	604	0	0	354	1.66738	34.6767	27	60
1	604	0	0	137	2.1295	16.5721	13	61
1	604	0	0	852	1.9654	23.001	49	62
1	604	0	0	69	2.27135	11.015	12	63
1	604	0	0	94	1.90208	25.4819	10	64
1	604	0	0	261	1.71823	32.6844	23	65
1	604	0	0	50	2.00328	21.517	11	66
1	604	0	0	36	2.26908	11.1038	11	67
1	604	0	0	268	2.12844	16.6135	21	68
1	604	0	0	122	1.77504	30.4589	12	69
1	604	0	0	54	1.37114	46.2824	9	70
1	604	0	0	66	2.88806	-13.1463	24	71
1	604	0	0	74	1.33803	47.5798	10	72
1	604	0	0	280	2.01339	21.1209	26	73
1	604	0	0	76	1.43116	43.9312	13	74
1	604	0	0	132	1.83625	28.0608	16	75
1	604	0	0	76	1.57549	38.2765	16	76
1	604	0	0	125	1.62559	36.3137	13	77
1	604	0	0	58	2.28027	10.6655	9	78
1	604	0	0	139	1.67069	34.5469	20	79
1	604	0	0	59	1.35781	46.8047	10	80
1	604	0	0	73	2.79759	-9.60187	15	81
1	604	0	0	104	1.99559	21.8185	16	82
1	604	0	0	91	2.032	20.3921	9	83
1	604	0	0	279	2.1586	15.4319	30	84
1	604	0	0	66	1.15955	54.5722	11	85
1	604	0	0	74	2.08793	18.2006	11	86
1	604	0	0	100	2.12569	16.7214	12	87
1	604	0	0	59	1.67192	34.4988	11	88
1	604	0	0	62	1.7921	29.7906	11	89
1	604	0	0	94	1.95549	23.3893	13	90
1	604	0	0	159	1.74251	31.7333	22	91
1	604	0	0	228	1.67929	34.21	27	92
1	604	0	0	65	2.44273	4.3005	10	93
1	604	0	0	51	0.893753	64.9853	9	94
1	604	0	0	83	1.86502	26.9337	11	95
1	604	0	0	751	1.87019	26.731	42	96
1	604	0	0	118	1.85159	27.4598	16	97
1	604	0	0	372	1.83994	27.9162	19	98
1	604	0	0	166	2.0605	19.2755	21	99
1	604	0	0	50	1.28221	49.7664	9	100
1	604	0	0	277	2.08963	18.134	34	101
1	604	0	0	158	2.03821	20.1488	16	102
1	604	0	0	75	1.93834	24.0612	12	103
1	604	0	0	52	2.59399	-1.6254	9	104
1	604	0	0	625	2.00861	21.3082	36	105
1	604	0	0	66	2.2015	13.7512	11	106
1	604	0	0	98	1.52138	40.3966	10	107
1	604	0	0	43	1.69517	33.5881	13	108
1	604	0	0	58	1.5468	39.4008	13	109
1	604	0	0	77	1.71754	32.7115	12	110
1	604	0	0	267	2.15886	15.4217	22	111
1	604	0	0	32	2.01122	21.206	9	112
1	604	0	0	103	1.73864	31.8851	16	113
1	604	0	0	106	2.30236	9.8001	16	114
1	604	0	0	83	1.25629	50.7822	14	115
1	604	0	0	43	0.949297	62.8092	12	116
1	604	0	0	57	2.01993	20.8649	11	117
1	604	0	0	96	1.54663	39.4072	11	118
1	604	0	0	154	2.18873	14.2515	13	119
1	604	0	0	53	1.73239	32.1297	9	120
1	604	0	0	38	1.98487	22.2383	13	121
1	604	0	0	66	1.93245	24.2919	10	122
1	604	0	0	70	2.13539	16.3413	9	123
1	604	0	0	167	2.42421	5.02638	13	124
1	604	0	0	154	1.7229	32.5014	17	125
1	604	0	0	73	1.47467	42.2263	9	126
1	604	0	0	217	1.67345	34.4387	16	127
1	604	0	0	52	2.52048	1.25474	9	128
1	604	0	0	184	1.82068	28.671	26	129
1	604	0	0	123	1.26981	50.2523	9	130
1	604	0	0	39	2.56188	-0.367416	16	131
1	604	0	0	213	1.81537	28.8787	17	132
1	604	0	0	120	1.87986	26.3523	14	133
1	604	0	0	100	1.7201	32.6113	9	134
1	604	0	0	138	2.1672	15.0953	11	135
1	604	0	0	178	1.42095	44.3312	14	136
1	604	0	0	43	2.15727	15.4843	9	137
1	604	0	0	93	1.34547	47.2881	12	138
1	604	0	0	292	2.10602	17.492	24	139
1	604	0	0	155	2.12463	16.763	12	140
1	604	0	0	145	2.26543	11.2467	18	141
1	604	0	0	94	2.17935	14.6193	16	142
1	604	0	0	72	1.94444	23.8222	15	143
1	604	0	0	66	1.49035	41.6122	10	144
1	604	0	0	113	1.63029	36.1297	20	145
1	604	0	0	77	2.11947	16.965	11	146
1	604	0	0	41	2.0342	20.3059	10	147
1	604	0	0	174	2.04628	19.8323	16	148
1	604	0	0	123	1.88457	26.1678	9	149
1	604	0	0	90	1.39754	45.2484	15	150
1	604	0	0	391	1.68856	33.8468	22	151
1	604	0	0	118	1.69938	33.4231	10	152
1	604	0	0	85	2.43459	4.61961	15	153
1	604	0	0	128	1.76015	31.042	17	154
1	604	0	0	41	2.28287	10.5636	9	155
1	604	0	0	150	1.66657	34.7083	19	156
1	604	0	0	61	1.25029	51.0173	9	157
1	604	0	0	279	1.87754	26.4432	16	158
1	604	0	0	839	1.93322	24.2619	45	159
1	604	0	0	74	1.54571	39.4435	11	160
1	604	0	0	242	2.29484	10.0944	14	161
1	604	0	0	37	2.40094	5.93789	21	162
1	604	0	0	132	1.89575	25.7299	19	163
1	604	0	0	256	1.46315	42.6777	26	164
1	604	0	0	755	2.02405	20.7034	39	165
1	604	0	0	370	1.84355	27.7748	29	166
1	604	0	0	294	1.52898	40.0989	22	167
1	604	0	0	108	1.85974	27.1405	23	168
1	604	0	0	341	1.96066	23.1866	29	169
1	604	0	0	136	2.22315	12.9031	19	170
1	604	0	0	156	1.75852	31.1062	18	171
1	604	0	0	176	1.71685	32.7387	13	172
1	604	0	0	189	1.88235	26.2546	14	173
1	604	0	0	95	1.71927	32.6439	16	174
1	604	0	0	572	1.90782	25.2569	34	175
1	604	0	0	67	1.77094	30.6195	10	176
1	604	0	0	420	2.12132	16.8925	28	177
1	604	0	0	539	1.77637	30.4069	33	178
1	604	0	0	397	2.10021	17.7196	22	179
1	604	0	0	177	1.8269	28.427	11	180
1	604	0	0	82	2.15416	15.6059	12	181
1	604	0	0	105	2.11467	17.1533	13	182
1	604	0	0	243	1.89647	25.7017	14	183
1	604	0	0	155	1.83246	28.2095	18	184
1	604	0	0	176	2.10868	17.3878	20	185
1	604	0	0	167	1.84131	27.8627	17	186
1	604	0	0	206	2.16035	15.3637	17	187
1	604	0	0	267	1.57062	38.4675	20	188
1	604	0	0	86	1.46721	42.5189	11	189
1	604	0	0	198	1.57469	38.3078	16	190
1	604	0	0	495	2.16225	15.2889	35	191
1	604	0	0	263	1.93779	24.0829	21	192
1	604	0	0	110	1.83578	28.0793	24	193
1	604	0	0	97	1.46142	42.7458	15	194
1	604	0	0	158	1.73429	32.0553	14	195
1	604	0	0	209	1.69784	33.4834	15	196
1	604	0	0	129	1.61113	36.8805	12	197
1	604	0	0	184	2.08457	18.3323	16	198
1	604	0	0	105	1.80083	29.4484	12	199
[truncated: 23,797 more rows]

## Sheet: DPII-F40_data_Fig2d
DPII with YPet-F40-mCherry tension sensor in keratinocytes after induction of desmosome formation by Calcium - Figure 2d
FRET efficiency of individual puncta [%]									corresponding image number to individual puncta									median FRET efficiency per image based on individual puncta [%]
MEK-wt						MEK-KO			MEK-wt						MEK-KO			MEK-wt						MEK-KO
3 h		1 day		3 days		1 day			3 h		1 day		3 days		1 day			3 h		1 day		3 days		1 day
TS	Ctrl	TS	Ctrl	TS	Ctrl	TS	Ctrl		TS	Ctrl	TS	Ctrl	TS	Ctrl	TS	Ctrl		TS	Ctrl	TS	Ctrl	TS	Ctrl	TS	Ctrl
19.8751	23.7549	28.4499	0.56068	15.5424	21.827	29.2208	32.5052		1	1	1	1	1	1	1	1		55.3637	19.4609	19.5319	23.6778	17.635	24.7861	25.5802	25.3596
36.8743	18.0785	18.4602	16.8102	5.08368	25.1262	33.0664	19.4678		1	1	1	1	1	1	1	1		23.8196	20.9525	20.9125	22.6387	21.4096	20.4086	26.7219	26.4108
99.5017	18.3631	20.886	25.8982	16.3781	23.8856	26.6305	22.9477		1	1	1	1	1	1	1	1		21.6034	16.0962	21.5566	22.0058	13.6438	22.2253	13.525	27.3255
95.9775	18.1107	13.104	24.0989	17.2042	20.4222	24.226	24.1319		1	1	1	1	1	1	1	1		18.9889	11.4172	20.3026	24.5725	18.7324	21.5834	22.0312	29.492
71.1236	23.1336	19.3518	20.3094	16.3016	24.8737	21.2118	38.7508		1	1	1	1	1	1	1	1		20.7628	20.9342	20.992	22.6952	10.7653	16.5765	25.1131	25.8059
55.3637	25.3336	18.1401	24.0817	20.0172	20.1742	22.206	25.4798		1	1	1	1	1	1	1	1		17.3717	19.2247	18.4673	19.693	18.9754	18.2246	27.8788	26.9263
58.0911	19.4609	19.0873	14.2284	24.5556	25.1895	26.9653	34.5134		1	1	1	1	1	1	1	1		21.6073	21.2929	20.0318	23.9921	15.3983	20.5829	19.2029	30.4313
28.8588	25.4662	12.3269	24.6027	22.2056	23.5532	24.4371	20.7134		1	2	1	1	1	1	1	1		19.3925	19.9205	20.9082	16.0123	21.3179	18.4507	30.0595	28.4788
34.2155	19.8944	11.9376	29.6288	21.6279	24.567	31.9559	34.7362		1	2	1	1	1	1	1	1		24.4613	18.9223	19.364	26.9714	21.1205	21.6306	22.9704	27.1601
19.5401	19.414	5.19075	26.1753	13.8236	25.7985	25.95	9.12523		2	2	1	1	1	1	1	1		19.3136	17.0151	18.7128	20.4118	23.5444	17.6548	31.0681	29.6729
32.1685	21.3085	16.0528	23.6778	21.1779	25.313	23.9249	27.5474		2	2	1	1	1	1	1	1		22.8516	22.1277	20.746	22.466	21.8795	19.0986	20.5744	27.3343
25.0338	27.4874	29.8783	13.4637	19.1539	20.4714	26.4292	15.3043		2	2	1	1	1	1	1	1		21.9712	16.9413	17.636	22.8574	20.6667	23.5866	17.1558	27.4478
23.6472	38.8956	23.1129	24.748	20.9014	23.7316	24.3626	29.91		2	2	1	1	1	1	1	1		23.0324	18.903	22.7284	22.8165	21.3577	15.1422	28.3831	26.2834
23.1326	22.201	25.3302	26.1406	20.4135	27.9439	26.5927	24.8561		2	2	1	1	1	1	1	1		18.168	19.9135	19.5704	20.7406	22.7747	25.0186	28.9526	27.3704
27.3539	14.0496	9.7346	13.7616	21.9219	21.2244	26.2111	19.7104		2	2	1	1	1	1	1	1		20.6726	16.5572	24.3022	22.2555	23.0032	21.3019	25.8495	29.8242
18.5634	19.546	19.712	19.8139	20.0108	23.3846	26.9678	33.8873		2	2	1	1	1	1	1	1		21.2009	19.3197	17.0824	21.5314	26.9895	16.8655	21.0898	24.3965
24.6496	13.4781	15.0266	28.3869	8.99395	23.9872	29.4841	30.9547		2	2	1	1	1	1	1	1		24.0931	18.2781	17.3112	23.4703	22.938	22.3721	29.0589	27.1517
10.0719	13.83	17.1611	22.7209	16.6825	21.9524	29.2748	25.2394		2	2	1	1	1	1	1	1		20.0338	19.5939	20.5755	25.0458	24.062	18.8125	27.4643	26.7477
27.3494	20.7328	31.4549	16.511	14.252	21.3997	26.9651	25.6336		2	2	1	1	1	1	1	1		22.5033	22.0787	20.0677	21.9303	20.4883	15.7922	26.1682	27.1472
21.5759	28.4073	8.07134	25.3833	22.6757	21.7145	24.3711	23.1209		2	2	1	1	1	1	1	1		18.5859	19.054	22.9481	19.488	23.7689	22.0046	28.0279	18.1166
28.1704	23.5393	19.9728	22.4096	12.1933	24.3792	23.9514	16.4643		2	2	1	1	1	1	1	1		24.1046	21.0737	22.8968	19.9938	15.962	21.0292	27.4384	28.7806
27.1567	28.572	18.9957	24.1664	24.6584	24.0723	27.9805	31.4769		2	2	1	1	1	1	1	1		20.2633	21.4677	18.0041	24.247	17.6018	19.6277	25.4123	26.3049
19.3479	26.34	21.3981	14.0867	5.99413	26.7635	25.2105	15.9292		2	2	1	1	1	1	1	1		23.4682	19.4747	20.601	19.8845	17.1393	19.7495	26.7117	28.3472
35.3781	21.2084	22.9383	22.6508	12.6665	23.1887	22.8076	28.5776		2	2	1	1	1	1	1	1		23.6371	18.7554	20.458	20.9791	16.0669	25.2494	24.0334	27.076
13.5527	7.19571	20.9132	24.2833	18.0658	24.0314	22.9895	32.2507		2	2	1	1	1	1	1	2		20.8048	19.7097	21.2462	22.5075	19.4799	19.0915	22.5531	28.4718
26.1717	8.88902	23.7127	19.7081	15.5584	21.3212	22.6209	24.2997		2	2	1	1	1	1	1	2		19.6854	20.6562	15.3142	22.162	17.2831	23.3792	27.2547	21.4543
11.963	24.6417	20.8296	23.7932	20.3983	23.3273	27.6064	18.7844		2	2	1	1	1	1	1	2		22.6161	22.7343	24.5973	19.1711	17.5654	21.0825	27.749	26.1292
18.7878	20.9525	22.7463	21.5594	27.4082	22.4397	24.5813	28.9803		2	2	1	1	1	1	1	2		22.7852	19.48	25.8183	17.0483	20.073	17.4683	28.0359	25.9454
18.7561	25.3418	17.343	22.2508	17.1892	21.8812	22.1604	27.2953		2	2	2	1	1	1	1	2		23.752	22.6053	15.46	18.8531	20.7216	18.6844	28.3453	27.0485
25.3334	17.8225	5.78641	18.3983	12.3499	33.761	27.3945	12.8673		2	2	2	1	1	1	1	2		22.0477	17.5666	17.7414	22.2425	20.6319	16.7364	23.2964	35.976
23.6907	9.26674	7.9862	24.1661	15.3201	24.3804	24.3672	33.047		2	2	2	1	1	1	1	2		20.3911	18.5672	21.1747	21.1906	19.6713	20.8584	28.5599	29.1715
22.5648	17.6487	23.9494	23.6654	9.94209	27.7435	24.219	26.4108		2	2	2	1	1	1	1	2		21.6386	20.0613	23.564	21.9158	16.3385	18.5905	28.8771	26.2162
27.8464	17.5316	18.475	28.1369	10.1738	27.0817	28.8359	29.5173		2	3	2	1	1	1	1	2		21.2308	21.859	23.3267	23.7656	20.6103	17.6695	28.4782	26.8884
25.2699	10.9905	7.71553	25.7587	20.2227	22.5858	28.6175	19.2215		2	3	2	1	1	1	1	2		23.6119	18.6491	21.843	20.1408	22.7685	25.0086	26.4919	17.6481
26.5159	18.0598	25.4351	24.3291	25.1349	25.266	27.5922	19.0961		2	3	2	1	1	1	1	2		23.6835	22.4387	19.5908	18.3382	20.6595	21.6335	30.3693	29.8852
31.9543	10.4483	18.4684	23.3692	25.3676	24.2418	17.8477	28.8677		2	3	2	1	1	1	1	2		23.27	19.8715	21.5649	21.9855	22.7109	22.3673	28.0435	28.0175
24.6599	14.5249	28.6654	13.3485	21.5831	27.6516	27.9194	20.1602		2	3	2	1	2	1	1	2		21.3351	17.4261	23.7819	20.395	18.1367	22.2302	31.5744	26.7905
26.0236	11.134	19.9715	30.3006	23.464	28.0913	21.4963	28.1084		2	3	2	1	2	1	1	2		23.0936	17.7814	19.402	22.6148	25.4553	23.6139	28.5428	19.9692
22.8998	13.9177	14.1371	26.1476	21.408	27.9651	22.9292	32.034		2	3	2	1	2	1	1	2		20.2003	18.406	21.0072	18.0939	20.5131	19.7169	27.9203	24.7255
25.8949	27.4704	25.9245	26.6367	24.861	24.9192	21.6401	21.0703		2	3	2	1	2	1	1	2		17.0705	19.4719	22.5158	23.9746	18.2098	20.137	20.7745	28.1629
27.0427	21.8518	24.2701	27.6605	24.3512	30.3721	27.2468	29.3165		2	3	2	1	2	1	1	2		22.0573	20.4225	23.5234	21.7712	17.6013	23.2397	29.1571	28.2726
23.9485	17.2172	17.8232	10.2803	17.7191	27.1754	27.2928	33.8164		2	3	2	1	2	1	1	2		21.1945	20.4843	25.1617	26.5287	21.8565	20.5732	27.7537	22.8604
30.7347	19.1369	18.0175	24.8172	18.2744	24.3833	22.1323	29.9476		2	3	2	1	2	1	1	2		58.5026	22.0554	24.2952	19.6829	17.7593	28.963	29.1543	28.8937
20.5316	24.0033	12.0509	31.7349	19.6409	28.4104	23.202	11.7501		2	3	2	1	2	1	1	2		22.6244	14.5151	18.7799	25.4449	18.15	22.1554	29.2367	30.0788
14.7757	19.2479	10.7599	25.6368	20.5536	24.7861	23.7679	21.2816		2	3	2	1	2	1	1	2		22.406	18.0054	20.741	26.5637	19.9049	22.8859	24.5535	29.8956
26.5555	20.1882	18.6843	22.5765	21.6787	25.3511	26.8012	35.7753		2	3	2	1	2	1	1	2		24.8585	21.128	22.7412	22.2605	20.5932	18.2034	28.141	27.7103
21.3873	8.91446	31.8139	23.923	25.8917	23.3059	29.9837	23.9729		2	3	2	1	2	1	2	2		18.3272	21.8489	24.6334	18.2876	22.6251	22.0836	27.2406	24.059
19.3417	16.4078	27.0171	30.0029	22.8903	22.2616	26.3089	20.6561		2	3	2	1	2	1	2	2		20.3516	20.9806	23.9576	21.8963	18.0272	18.6551	26.2987	23.6024
27.7953	20.7458	31.1428	21.3186	21.9582	24.4403	26.5687	18.425		2	3	2	1	2	1	2	2		19.3006	22.4841	22.2443	22.6627	20.2009	19.8849	28.1031	30.2198
19.6793	14.6232	12.9326	26.062	23.8923	23.5609	25.9132	37.4588		2	3	2	1	2	1	2	2		21.6256	22.3208	24.4444	20.0456	22.1614	20.433	NaN	29.751
21.6515	20.612	30.9367	18.0319	20.9777	26.8691	26.7219	42.2715		2	3	2	1	2	1	2	2		21.1734	19.9118	18.7123	17.9319	24.4982	23.4981	NaN	28.6639
29.8383	17.0452	13.5628	24.0123	19.7697	26.4748	27.3727	25.4869		2	3	2	1	2	1	2	2		27.4138	18.8748	20.4028	24.5565	17.5923	19.2877	NaN	27.1906
22.0341	15.3933	15.7212	21.518	20.2709	28.2615	29.9986	25.6153		2	3	2	1	2	1	2	2		23.9751	19.2966	24.8447	21.8657	20.4932	19.6169	NaN	27.9424
21.5604	19.3996	16.5687	26.0432	22.8642	28.737	27.1216	31.7809		2	3	2	1	2	1	2	2		22.1277	19.1167	23.3386	20.4796	16.3328	19.8855	NaN	29.8091
11.8863	9.38981	20.8073	24.1422	14.2272	30.0138	26.9063	26.6321		2	3	2	1	2	1	2	2		19.9628	23.5292	27.406	22.1152	20.3745	23.0283	NaN	25.6504
20.7313	16.1639	8.49349	18.7238	21.4112	24.2097	23.1948	30.3232		3	3	2	1	2	1	2	2		24.8591	21.4086	30.4635	25.7795	18.2529	21.8082	NaN	26.9496
21.5658	13.8057	22.6376	25.3914	22.3567	26.4493	22.9387	24.7594		3	3	2	1	2	1	2	2		21.8227	19.4136	22.2534	18.2028	17.9033	18.7194	NaN	28.1731
22.9566	18.7611	24.7458	24.2915	19.3838	27.065	21.5355	21.9436		3	3	2	1	2	1	2	2		21.1619	23.3425	13.2911	22.6509	21.4551	22.0717	NaN	29.1303
20.7812	17.2333	36.3428	22.9336	20.138	21.6686	29.7493	26.0191		3	3	2	1	2	1	2	2		20.3281	24.2214	27.573	26.3136	20.5269	18.9732	NaN	27.3001
23.2508	16.0962	15.666	26.8091	19.7273	22.1047	33.3825	20.5922		3	3	2	1	2	1	2	2		20.2238	9.38148	20.6569	23.6896	21.3368	17.8687	NaN	29.4043
20.0469	4.79882	28.621	25.1133	36.4112	27.8172	31.2742	20.4457		3	3	2	1	3	1	2	2		21.9956	20.4644	24.6466	21.4984	35.5096	17.5468	NaN	30.4309
21.6411	12.4137	36.6865	4.32062	10.9957	25.9265	24.697	28.2447		3	3	2	1	3	1	2	2		24.0782	22.2738	17.5317	23.3931	18.9051	23.6584	NaN	30.3516
23.4417	8.84469	39.8151	30.355	10.7302	27.9192	9.65654	27.6506		3	3	2	1	3	1	2	2		22.4289	23.0101	17.2073	22.2124	19.2787	20.919	NaN	32.0727
28.7435	15.0313	14.1082	25.3101	17.2704	28.2706	18.4359	30.7011		4	3	2	1	3	1	2	3		17.656	20.8851	24.0566	18.4704	23.5729	21.781	NaN	29.3584
20.1127	26.3486	16.1888	12.2882	0.2066	25.8075	31.6279	29.413		4	3	2	1	3	1	2	3		20.476	21.4046	17.6939	21.7029	19.4517	23.3717	NaN	28.7809
31.1022	23.8946	26.3052	28.8594	11.1404	26.9468	26.6751	28.1203		4	3	2	1	3	1	2	3		23.7562	19.5759	18.4936	22.2531	19.3908	18.9396	NaN	25.1818
19.9966	25.5872	39.8306	24.9924	20.4186	32.2865	22.8859	25.7264		4	3	2	1	3	1	2	3		23.0713	20.2919	22.2557	19.8306	20.905	26.349	NaN	25.6288
17.3861	9.94186	18.6712	29.161	6.79762	21.888	25.6164	26.3119		4	3	2	1	3	2	2	3		19.9057	21.3132	16.9368	22.8653	15.9305	20.0706	NaN	25.2443
17.6481	7.69368	22.9614	27.0279	9.62638	17.5909	31.5073	26.6596		4	3	2	1	3	2	2	3		21.4834	20.097	23.1818	17.8988	20.9281	18.7874	NaN	29.6799
18.8201	16.7819	14.4186	24.4747	22.1636	17.6973	32.5	28.195		4	3	2	1	3	2	2	3		21.2819	21.9101	12.4234	10.9331	22.0602	21.7984	NaN	26.9173
14.9198	3.83978	15.4088	24.6146	11.4807	8.7661	26.7966	28.439		4	3	2	1	3	2	2	3		24.4322	25.9769	13.7143	21.3826	24.3858	20.5964	NaN	NaN
28.7952	20.6144	12.8986	28.4549	9.47697	17.7892	30.3527	30.8264		4	3	2	1	3	2	2	3		24.0416	22.3279	16.4077	22.3697	19.4607	20.1198	NaN	NaN
19.907	12.8489	12.277	15.3332	14.9937	19.5265	25.1342	30.5183		4	3	2	1	3	2	2	3		23.6258	22.777	26.0206	25.8511	22.6511	21.3683	NaN	NaN
15.9156	20.2019	20.2687	29.6213	9.47805	18.73	26.5302	29.2944		4	3	2	1	3	2	2	3		26.4749	19.342	24.1542	69.6541	18.611	19.1437	NaN	NaN
11.7287	23.264	24.3676	26.1489	14.2922	19.7096	19.4323	25.3083		4	3	2	1	3	2	2	3		20.8411	23.3336	26.5916	23.091	17.9773	20.6443	NaN	NaN
16.7438	13.3093	21.9619	23.3674	11.5101	16.8979	27.4294	24.566		4	3	2	1	3	2	2	3		26.5157	24.2955	32.8292	18.4596	24.5898	20.8306	NaN	NaN
14.0009	16.2499	26.684	27.3076	2.94434	22.2529	25.9986	23.9286		4	3	2	1	3	2	2	3		25.9574	23.6785	22.19	24.7521	20.1361	21.034	NaN	NaN
11.9136	3.39426	25.0292	19.4963	11.8612	20.9444	7.10649	34.2694		4	3	2	1	3	2	2	3		25.0942	19.7694	28.9087	19.8975	22.364	18.4616	NaN	NaN
13.9908	14.3597	28.5629	23.7267	16.4488	19.0984	30.84	13.3471		4	3	2	1	3	2	2	3		18.7486	21.6018	29.9761	21.4129	22.0471	17.7897	NaN	NaN
20.9733	9.22393	28.0063	23.3008	14.9779	16.9842	24.7065	23.8682		4	3	2	1	3	2	2	3		21.9166	20.1792	21.9762	18.7951	23.2891	23.4579	NaN	NaN
21.6497	14.0519	20.8157	27.5598	13.8114	18.1988	30.7352	23.7721		4	3	2	1	3	2	2	3		25.9329	19.5253	20.211	26.8656	20.4406	21.3828	NaN	NaN
18.2616	12.1836	18.9193	22.7271	12.7806	18.7932	32.3663	31.8385		4	3	2	1	3	2	2	3		21.7883	13.9919	25.7264	22.8342	22.4066	17.402	NaN	NaN
33.022	27.6612	18.8529	22.968	16.2754	16.478	29.0398	48.0302		4	3	2	1	3	2	2	3		23.7284	9.35916	24.4356	28.8818	19.4821	21.8515	NaN	NaN
22.741	13.2327	22.2873	6.86374	12.1218	16.6424	18.1534	41.9143		4	3	2	1	3	2	2	3		23.0754	21.0436	21.2481	24.7926	18.7552	25.375	NaN	NaN
23.6045	27.8294	27.4811	22.1777	10.9668	19.5249	33.0914	30.2112		4	3	2	1	3	2	2	3		20.5163	18.7884	25.3559	21.9164	20.4331	21.9196	NaN	NaN
18.3665	16.2003	18.4722	24.813	13.7494	19.529	33.5907	23.5803		4	3	2	1	3	2	2	3		18.9297	22.006	28.1218	23.3157	24.6088	23.2054	NaN	NaN
18.797	15.5404	24.2768	23.292	17.8889	21.3803	21.9379	25.999		4	3	2	1	3	2	2	3		20.4332	22.7822	21.0088	25.0568	19.6707	22.4915	NaN	NaN
24.1838	12.5278	16.5436	35.7634	24.8669	22.1617	93.5946	40.3889		4	3	2	1	3	2	3	3		21.212	18.9418	25.1928	25.4652	21.0032	22.8023	NaN	NaN
30.9502	13.6972	23.3845	24.3427	14.827	17.8306	27.208	20.3076		4	3	2	1	3	2	3	3		21.0045	18.9098	22.2088	22.3713	22.3602	22.4254	NaN	NaN
18.6233	10.0671	26.7741	17.8087	6.31469	16.0935	1.04408	30.3649		4	4	2	1	3	2	3	3		21.8947	22.5621	23.4751	29.1017	23.5302	17.7836	NaN	NaN
29.6225	26.2001	33.7487	25.3384	9.09132	15.6112	28.3395	23.2683		4	4	2	1	3	2	3	3		22.2947	10.8829	23.9034	21.7474	22.9146	22.1911	NaN	NaN
17.1601	28.0697	21.0093	18.0313	15.1942	18.769	5.14181	27.2258		4	4	2	1	3	2	3	3		20.3207	19.7645	27.1921	22.232	24.8217	20.1042	NaN	NaN
22.2387	9.73356	9.98438	25.2763	16.0387	21.9096	9.63981	17.223		4	4	2	1	3	2	3	3		22.131	20.8643	23.1792	24.7496	20.3016	21.7126	NaN	NaN
28.613	9.17819	20.4637	22.7695	2.59868	14.3294	13.525	24.3957		4	4	2	1	3	2	3	3		17.6875	24.0875	19.9318	NaN	19.5482	22.3233	NaN	NaN
17.0268	12.0145	26.4098	19.6053	17.2853	15.2337	19.6161	28.7009		4	4	2	1	3	2	3	3		18.344	21.6571	23.9035	NaN	23.4443	22.5751	NaN	NaN
22.1417	6.49924	18.3033	21.5105	21.0515	21.8582	27.1391	24.9		4	4	2	1	3	2	3	3		22.7201	20.592	NaN	NaN	21.3795	21.5775	NaN	NaN
0.81286	2.09101	9.57744	23.3844	10.34	17.7137	3.07926	31.7208		4	4	2	1	3	2	3	3		21.7619	19.7909	NaN	NaN	19.0415	23.6038	NaN	NaN
21.6445	11.8272	24.1199	21.0304	16.109	12.2544	9.77304	32.9611		4	4	2	1	3	2	3	3		18.7821	19.9654	NaN	NaN	20.4632	22.7809	NaN	NaN
16.2992	16.2424	20.2617	23.2842	17.4567	19.8152	1.32007	3.25423		4	4	2	1	3	2	3	3		24.9714	NaN	NaN	NaN	20.4408	23.6886	NaN	NaN
21.4279	19.0447	21.5602	27.2631	11.0272	11.2363	37.8867	27.4251		4	4	2	1	3	2	3	3		20.4125	NaN	NaN	NaN	19.3344	17.8923	NaN	NaN
13.5928	12.0866	20.0618	30.2074	11.4533	20.1418	9.14087	26.6493		4	4	2	1	3	2	4	3		21.2371	NaN	NaN	NaN	25.316	24.3124	NaN	NaN
15.4359	5.47744	30.6515	29.3586	16.7968	15.1012	26.1428	24.9506		4	4	2	1	3	2	4	3		21.0912	NaN	NaN	NaN	27.4151	24.7317	NaN	NaN
22.5448	9.01837	22.9409	23.6102	18.975	11.8414	21.9667	38.4445		4	4	2	1	3	2	4	3		18.4869	NaN	NaN	NaN	23.1608	21.4672	NaN	NaN
18.9723	16.5908	25.0795	23.1347	21.7148	19.8787	21.6688	27.9222		4	4	2	1	3	2	4	3		NaN	NaN	NaN	NaN	18.1996	NaN	NaN	NaN
27.941	12.0247	21.1721	32.8989	30.8797	12.0303	21.3359	19.0087		4	4	2	1	3	2	4	3		NaN	NaN	NaN	NaN	25.5486	NaN	NaN	NaN
16.6376	10.1027	23.7713	22.6421	7.87126	9.38345	21.3836	31.1378		4	4	2	1	3	2	4	3		NaN	NaN	NaN	NaN	23.7113	NaN	NaN	NaN
17.8948	8.92127	10.7018	23.0891	9.03997	18.6318	28.8335	33.1465		4	4	2	1	3	2	4	3		NaN	NaN	NaN	NaN	17.6064	NaN	NaN	NaN
18.2351	11.0072	23.6657	17.3389	25.1452	21.6442	25.4872	27.9338		4	4	2	1	3	2	4	3		NaN	NaN	NaN	NaN	18.2388	NaN	NaN	NaN
15.9211	14.3377	22.5882	22.5306	3.25713	20.9476	19.4756	22.6626		4	4	3	1	3	2	4	3		NaN	NaN	NaN	NaN	24.5593	NaN	NaN	NaN
24.0433	14.423	30.9913	20.9811	19.0516	22.9633	19.9739	25.5686		4	4	3	1	3	2	4	3		NaN	NaN	NaN	NaN	20.872	NaN	NaN	NaN
19.2713	9.88924	21.2264	23.8545	11.2307	19.9608	24.5079	24.6529		4	4	3	1	3	2	4	3		NaN	NaN	NaN	NaN	23.3742	NaN	NaN	NaN
28.6592	15.119	28.5211	22.9949	14.5597	15.0319	27.5576	24.4061		4	5	3	1	3	2	4	4		NaN	NaN	NaN	NaN	25.6708	NaN	NaN	NaN
16.8634	19.8231	23.0626	22.2347	8.71544	24.4682	25.7621	30.4754		4	5	3	1	3	2	4	4		NaN	NaN	NaN	NaN	26.1749	NaN	NaN	NaN
19.5603	18.2878	21.9353	19.2841	37.7969	19.9979	28.4204	20.0455		4	5	3	1	3	2	4	4		NaN	NaN	NaN	NaN	23.037	NaN	NaN	NaN
23.886	26.7545	21.3485	23.5521	7.21408	21.9675	22.0958	25.7558		4	5	3	1	3	2	4	4		NaN	NaN	NaN	NaN	23.215	NaN	NaN	NaN
21.9186	13.7303	21.9419	22.1632	5.33393	26.0032	13.3719	40.6511		4	5	3	1	3	2	4	4		NaN	NaN	NaN	NaN	23.7643	NaN	NaN	NaN
19.6301	20.9342	18.702	40.2142	10.0112	25.7949	41.0398	25.2014		4	5	3	1	3	2	5	4		NaN	NaN	NaN	NaN	23.2618	NaN	NaN	NaN
22.0766	22.4427	18.2775	16.7911	5.04885	26.3962	6.68841	27.698		4	5	3	1	3	2	5	4		NaN	NaN	NaN	NaN	22.5388	NaN	NaN	NaN
1.70293	15.0503	25.238	21.7276	22.8814	22.5946	23.9841	31.1955		4	5	3	1	3	2	5	4		NaN	NaN	NaN	NaN	23.7748	NaN	NaN	NaN
18.1709	21.6174	22.759	25.4267	13.5382	14.639	17.2554	28.3507		4	5	3	1	3	2	5	4
16.0765	22.158	19.4013	23.4132	9.65409	25.4244	28.9718	43.2719		4	5	3	1	3	2	5	4
18.4958	20.1208	19.4852	22.6544	15.9837	25.1035	25.6157	32.6633		4	5	3	1	3	2	5	4
23.8117	26.1729	16.6042	22.5966	26.2182	23.5993	27.09	27.1506		4	5	3	1	3	2	5	4
19.6184	22.9452	18.4704	25.0886	15.7327	21.4018	18.4791	37.9231		4	5	3	1	3	2	5	4
17.2994	20.7991	19.9427	22.487	19.6959	28.9756	25.1131	32.7637		4	5	3	1	4	2	5	4
6.99382	17.7013	17.0479	19.8163	20.0507	18.7176	27.1362	18.6236		4	5	3	1	4	2	5	4
10.3367	18.5692	19.2874	22.4986	17.256	22.6057	27.6157	37.4419		4	5	3	1	4	2	5	4
22.3231	20.1183	22.659	25.7676	20.9841	22.2396	33.5753	32.4882		4	5	3	1	4	2	5	4
17.6139	20.2964	21.5531	26.7721	19.709	26.1772	23.6341	36.6551		4	5	3	1	4	2	5	4
21.4914	16.1213	19.1293	25.6137	23.144	23.392	21.1647	27.5907		4	5	3	1	4	2	5	4
20.054	17.2525	22.1167	25.8348	21.1631	25.7017	34.612	30.3268		4	5	3	1	4	2	5	4
27.6716	22.0591	23.2876	19.7849	22.8151	24.5792	23.8807	28.4966		4	5	3	1	4	2	5	4
31.0451	21.0039	21.42	27.9428	22.3544	22.8829	14.0407	29.492		4	5	3	1	4	2	5	4
21.6866	17.4611	22.1529	23.6767	21.0825	19.484	41.0826	40.7193		4	5	3	1	4	2	5	4
9.47708	22.4505	20.6378	22.0356	18.9718	21.3548	2.06596	30.1213		4	5	3	1	4	2	5	4
21.4764	16.1554	20.1048	23.1416	17.3204	25.9034	29.4958	19.8977		4	5	3	1	4	2	5	4
14.7662	21.4899	21.8639	25.3669	17.9637	24.3532	18.2914	31.0621		4	5	3	1	4	2	5	4
13.7614	18.9517	22.4066	28.0563	19.5756	26.0059	29.8892	32.7215		4	5	3	1	4	2	6	4
17.8455	19.3528	22.404	23.3926	19.4904	25.003	32.7109	5.0302		4	5	3	1	4	2	6	4
25.3693	19.74	22.0728	26.9897	20.2966	26.0233	28.6796	28.4346		4	5	3	1	4	2	6	4
0.09143	18.1591	22.5216	25.9066	18.2035	23.7353	33.8279	27.5855		4	5	3	1	4	2	6	4
31.5255	22.1287	21.3042	26.5164	18.5405	26.5961	17.1016	31.0892		4	5	3	1	4	2	6	4
18.9889	21.1406	22.9043	21.1813	20.7227	22.1313	32.997	26.3122		4	5	3	1	4	2	6	4
12.1986	16.4942	20.9345	26.8456	18.7947	20.8237	29.4708	30.3699		4	5	3	1	4	2	6	4
10.837	21.1805	19.2359	31.3325	17.9133	20.0128	21.3227	21.2682		4	5	3	1	4	2	6	4
10.8773	27.3219	24.3583	21.8515	16.4675	26.3825	30.3035	24.4664		4	5	3	1	4	2	6	4
37.907	15.6553	20.7993	24.8212	18.9371	11.5669	30.5653	34.026		4	5	3	1	4	2	6	5
23.5841	26.9065	21.1277	25.1668	17.1814	17.6772	28.4113	27.4314		4	5	3	1	4	2	6	5
27.1347	22.7634	19.589	20.0209	16.8797	9.74457	33.2777	23.251		4	5	3	1	4	2	6	5
21.2747	25.6524	21.8861	21.1426	16.6508	23.9878	35.6293	30.7023		4	5	3	1	4	2	6	5
7.79956	20.9531	22.9444	37.2445	6.70878	22.0175	27.8788	8.12394		4	5	3	1	4	2	6	5
12.9527	22.9492	22.253	18.6396	14.0501	18.047	31.4488	32.5389		4	5	3	1	4	2	6	5
14.9348	20.6733	18.9552	23.5488	23.8529	20.4086	29.8636	22.1983		4	5	3	1	4	2	6	5
19.4104	21.6123	19.5282	37.051	16.8216	19.3959	27.0152	31.8248		4	5	3	1	4	2	6	5
11.8474	21.2998	21.6409	8.21396	13.147	21.7609	26.1082	30.4413		5	5	3	1	4	2	6	5
20.7628	20.4108	20.2818	18.8047	16.2084	19.4157	30.2477	25.0964		5	5	3	1	4	2	6	5
27.3231	25.2909	22.5904	27.2925	16.9521	19.7933	14.7819	26.3644		5	5	3	1	4	2	6	5
12.8748	20.5811	25.8032	22.5508	15.9748	16.1983	22.2764	30.6478		5	5	3	1	4	2	6	5
28.562	23.9173	20.6383	26.3929	18.3724	19.7484	24.8715	26.564		5	5	3	1	4	2	6	5
21.4618	26.0505	22.7893	16.0922	15.7325	18.3741	34.2559	16.6621		5	5	3	2	4	2	6	5
13.7408	21.7986	19.1825	20.9974	18.7836	20.8345	23.5305	32.4927		5	6	3	2	4	2	6	5
20.8353	13.5755	23.1917	21.3065	17.8677	21.61	38.8875	34.6103		5	6	3	2	4	2	6	5
29.035	16.2644	20.7651	19.912	17.0809	20.9223	27.7944	20.9633		5	6	3	2	4	2	6	5
10.7441	16.3307	25.2004	20.088	19.8334	20.8251	28.3096	31.1803		5	6	3	2	4	2	6	5
18.7604	22.9188	24.6438	19.6039	19.7442	2.04413	22.6837	13.9947		5	6	3	2	4	2	6	5
24.6932	15.4392	24.1697	19.621	14.6976	20.8167	21.9398	33.863		5	6	3	2	4	2	6	5
28.6926	14.5755	19.3053	30.5057	17.541	14.2562	30.2887	21.6415		5	6	3	2	4	2	6	5
27.3146	14.1167	21.6348	20.3021	17.7041	19.8195	32.7949	30.7593		5	6	3	2	4	2	6	5
17.4326	25.0424	21.5601	9.08816	17.6572	22.1866	26.5345	40.0491		5	6	3	2	4	2	6	5
30.7336	14.1555	18.0975	24.4255	19.0933	5.64167	36.001	32.8762		5	6	3	2	4	2	6	5
13.6615	19.3	21.5652	25.5719	18.6993	5.39502	21.9013	27.066		5	6	3	2	4	2	6	5
14.0604	19.1494	19.4842	22.9922	18.0989	23.3329	29.6462	23.4383		5	6	3	2	4	2	6	5
6.02969	23.4001	24.3804	22.0155	14.7398	10.6744	28.6213	9.86818		5	6	3	2	4	2	6	5
24.6899	16.6942	20.0819	22.4741	16.5598	23.6375	19.8141	23.9247		5	6	3	2	4	2	6	5
14.0707	21.4321	21.7678	25.3917	21.6699	28.3485	23.871	18.3042		5	6	3	2	4	2	6	5
19.0963	17.2476	21.1959	26.1415	16.0672	8.21453	20.453	24.6978		5	6	3	2	4	2	6	5
10.6828	16.5498	18.7096	21.8352	19.0557	22.273	23.3926	23.448		5	6	3	2	4	2	6	5
25.3971	26.0632	18.6358	21.8771	17.5714	22.1084	28.528	40.6722		5	6	3	2	4	2	6	5
11.2534	21.4098	16.724	22.8596	15.9056	12.4554	29.271	24.5328		5	6	4	2	4	2	6	5
39.5168	9.94736	18.0941	22.7204	15.7148	29.3204	20.8071	29.8996		5	6	4	2	4	2	6	5
23.3428	16.0176	21.021	27.6387	17.9944	21.8328	29.0681	31.712		5	6	4	2	4	2	6	5
13.1221	30.3306	21.555	25.8233	16.3967	26.015	27.3749	32.6805		5	6	4	2	4	2	6	5
34.183	22.2667	17.8497	25.9204	15.0692	15.858	24.7696	24.4312		5	6	4	2	4	2	6	5
7.94253	15.5377	21.0854	21.9945	14.9407	18.5633	21.4933	35.045		5	6	4	2	4	2	6	5
1.47521	22.1165	18.72	26.3721	18.7656	27.3128	27.3875	27.7756		5	6	4	2	4	2	6	5
30.7848	17.246	20.5073	29.3393	16.7139	23.8764	25.2765	31.0315		5	6	4	2	4	2	6	5
46.7239	19.5645	21.0725	19.7912	12.2513	27.6555	25.0708	29.1176		5	6	4	2	4	2	6	5
19.4633	20.6003	21.2653	26.3932	19.6468	24.7981	22.8185	22.4369		6	6	4	2	4	2	6	5
26.9003	21.6658	25.9704	22.6387	19.9054	18.9908	27.4552	8.89398		6	6	4	2	4	3	7	5
44.5031	21.3674	22.2555	22.7668	16.0061	17.5022	20.3708	27.4459		6	6	4	2	4	3	7	5
19.322	23.0177	23.4125	26.7704	18.4412	18.934	21.1801	24.4691		6	7	4	2	4	3	7	5
7.73991	22.8593	20.2863	22.4412	12.2229	14.9603	20.1019	27.1984		6	7	4	2	4	3	7	5
17.3279	18.8784	23.0794	23.9095	18.8186	21.1287	20.9267	18.4596		6	7	4	2	4	3	7	5
22.6305	20.4062	16.4848	9.63987	19.5593	19.6238	31.0703	28.2		6	7	4	2	4	3	7	5
19.822	12.1434	20.6682	23.2001	15.2573	20.2227	14.8013	37.1036		6	7	4	3	4	3	7	5
7.26417	25.7578	22.1911	18.9881	18.5269	25.0093	18.5236	29.8475		6	7	4	3	4	3	7	5
17.6063	21.3576	18.7087	24.6561	18.5721	9.37217	10.6729	25.8059		6	7	4	3	4	3	7	5
21.1414	21.2281	23.816	23.1215	19.6857	21.4887	24.0701	20.0179		6	7	4	3	4	3	7	5
20.9699	16.702	24.6242	26.6629	19.316	22.2253	20.0356	25.5327		6	8	4	3	4	3	7	5
12.9946	5.61983	21.5239	27.006	19.6151	21.2313	22.8652	23.2497		6	8	4	3	4	3	7	5
17.2886	19.4367	16.9387	25.4979	21.5956	23.7061	9.25325	27.827		6	8	4	3	4	3	7	5
19.6486	18.1598	20.9762	21.6929	23.2266	23.4673	23.992	25.498		6	8	4	3	4	3	7	5
37.798	12.0736	28.0973	24.1079	21.9778	18.7607	17.4383	15.3652		6	8	4	3	4	3	7	5
10.4086	20.332	15.7611	22.3636	18.0078	19.7733	16.365	17.134		6	8	4	3	4	3	7	5
10.5265	16.7534	18.452	21.3135	17.2297	22.4378	21.5278	16.4583		6	8	4	3	4	3	7	5
3.20937	26.6886	21.1698	20.261	18.9197	20.5791	13.1123	23.6499		6	8	4	3	4	3	7	5
17.3276	20.2879	21.0768	24.2318	19.3948	17.6939	14.5396	22.7079		6	8	4	3	4	3	7	5
16.1722	20.8513	12.476	20.3933	15.6791	24.4867	5.8714	18.2539		6	8	4	3	4	3	7	5
10.7932	20.3776	15.8528	20.0885	19.8225	24.0249	20.0476	35.9562		6	8	4	3	4	3	7	5
23.2448	23.8016	20.3026	16.0933	20.8845	21.615	16.5164	23.2397		6	8	4	3	4	3	7	5
10.5702	28.4232	24.6813	19.4813	20.2868	23.6547	4.7055	24.415		6	8	4	3	4	3	7	5
32.4312	17.3766	17.4766	22.3056	17.5042	23.8571	15.6338	27.4945		6	8	4	3	4	3	7	5
6.80428	19.4013	24.0004	23.8615	21.9601	24.3967	20.0217	23.247		6	8	4	3	4	3	7	5
12.5786	19.9865	15.3466	25.8381	21.4951	19.4783	5.18368	36.4044		6	8	4	3	4	3	7	5
14.1682	14.1832	14.3609	21.7584	17.6321	15.6007	4.68127	13.7321		6	8	4	3	4	3	7	5
20.0188	13.5335	22.1049	20.1348	19.9384	26.0388	11.1189	23.2893		6	8	4	3	4	3	7	6
11.8054	12.4692	22.2048	18.1218	13.3804	25.9616	7.64866	22.389		6	8	4	3	4	3	7	6
22.8325	23.1101	2.24047	16.7955	22.2558	26.5339	23.7947	25.1856		6	8	4	3	4	3	7	6
19.3387	16.2044	19.7804	23.9437	17.7884	24.164	21.0365	26.305		6	8	4	3	4	3	7	6
21.4693	23.0336	18.1434	20.5029	22.1009	16.9465	18.2141	25.8768		6	8	4	3	4	3	7	6
19.6462	29.2264	27.3465	22.21	18.8669	25.7996	20.4387	25.691		6	8	4	3	4	3	7	6
39.6268	27.3119	18.0812	27.8348	9.56514	25.9668	18.6807	27.2163		6	8	4	3	4	3	7	6
8.98686	18.2369	20.4064	21.6546	20.549	26.2427	27.0484	32.0615		6	8	4	3	4	3	7	6
17.178	25.6501	20.994	0.91371	20.3886	22.138	12.8254	18.1766		6	8	4	3	4	3	7	6
10.4545	21.3478	16.1866	27.2937	16.5535	28.3498	26.7012	19.4708		6	8	4	3	4	3	7	6
15.8135	12.6156	19.1257	21.8016	20.0258	24.9607	28.1461	29.3778		6	8	4	3	4	3	7	6
32.8696	12.3867	17.406	19.8226	21.9761	24.858	21.3493	30.015		6	8	4	3	4	3	7	6
6.72509	19.9056	23.4601	23.245	23.1962	25.6258	30.2409	25.4931		6	8	4	3	4	3	7	6
9.97622	19.9355	14.409	19.5382	26.0072	20.5523	6.79948	26.8736		6	8	4	3	4	3	7	6
20.4975	17.5118	27.275	24.1458	20.8481	23.6912	23.7614	25.6935		6	8	4	3	4	3	7	6
21.1782	21.9628	20.5331	20.1591	21.1047	21.8936	29.5976	27.5446		6	8	4	3	4	3	7	6
25.22	21.0177	15.8265	22.426	18.9227	21.8702	19.725	20.1076		6	8	4	3	4	4	7	6
13.519	16.2763	20.4938	20.6642	13.1793	21.9458	16.7919	27.0661		6	8	4	3	5	4	7	6
19.4998	78.8223	15.522	24.8289	2.95526	23.8212	13.7726	27.4857		6	8	4	3	5	4	7	6
12.0482	18.2806	21.2608	23.861	8.56369	21.6839	15.1284	28.5821		6	8	4	3	5	4	7	6
34.6079	77.5227	24.4473	22.3148	16.0133	23.366	15.0479	31.176		6	8	4	3	5	4	7	6
14.1657	18.8869	18.638	23.5035	7.37463	21.3862	45.7353	24.0514		6	9	4	3	5	4	8	6
16.7227	0.83333	20.1856	21.6205	12.4666	24.0636	23.255	29.728		6	9	4	3	5	4	8	6
10.836	27.2613	18.0847	22.9713	10.1101	24.6106	28.0172	28.6621		6	9	4	3	5	4	8	6
20.0878	15.7869	19.8136	28.7953	17.0048	25.6215	28.2503	29.7073		6	9	4	3	5	4	8	6
29.5167	18.2534	11.3203	27.9291	12.5986	21.5831	25.9297	26.3357		6	9	4	3	5	4	8	6
12.9701	22.7249	17.4705	18.5028	7.39255	19.8715	9.82887	25.7808		6	9	4	3	5	4	8	6
24.2499	21.7414	22.7259	24.2197	10.0374	21.7805	28.4739	29.9689		6	9	4	3	5	4	8	6
6.06055	19.2926	17.9401	21.6228	5.48586	23.9138	36.2647	29.2245		6	9	4	3	5	4	8	6
4.09835	21.3394	20.4095	21.7328	7.6563	20.0063	29.268	29.7824		6	9	4	3	5	4	8	6
12.9952	14.6002	13.3835	21.4946	6.81033	21.5834	26.6142	30.4305		6	9	4	3	5	4	8	6
9.4739	13.0362	12.566	18.8535	15.4007	23.1083	31.1602	25.2754		6	9	4	3	5	4	8	6
10.0803	14.3683	9.80877	20.6843	4.8553	20.9544	28.5916	27.7107		6	9	4	3	5	4	8	6
12.0155	18.7721	19.4987	26.9072	8.89803	20.7898	26.5295	27.2122		6	9	4	4	5	4	8	6
18.0371	18.9258	24.2641	26.6961	10.7653	22.1993	44.3658	30.2467		6	9	4	4	5	4	8	6
16.5221	17.1557	13.844	21.4606	24.1799	21.4294	30.734	28.9749		6	9	4	4	5	4	8	6
13.8984	18.9223	22.2152	21.3393	18.5859	20.6815	27.1378	27.1877		6	9	4	4	5	4	8	6
18.5382	21.4945	20.3055	20.2924	12.5886	22.6592	38.2225	21.2738		6	9	4	4	5	4	8	6
22.737	22.0032	23.4662	24.9729	4.46012	20.4998	30.6841	31.857		6	9	4	4	5	4	8	6
14.3273	22.7468	19.2806	23.7457	10.7065	19.1277	21.2958	23.8136		6	9	4	4	5	4	8	6
22.3737	33.1302	24.2932	23.7612	17.8961	22.481	25.6935	31.6166		6	10	4	4	5	4	8	6
28.5676	18.52	17.9266	25.9386	16.1254	21.4545	30.595	29.7278		6	10	4	4	5	4	8	6
21.455	17.3726	24.902	25.8162	35.2508	21.4256	37.399	39.7686		6	10	4	4	5	4	8	6
10.1813	14.5832	19.8712	22.7807	4.86246	21.0814	30.6494	20.6196		6	10	4	4	5	4	8	6
23.6626	17.4265	17.4216	24.4355	12.2882	18.0235	26.9714	33.0726		6	10	5	4	5	4	8	6
4.2563	11.0875	19.8029	21.0231	13.584	20.409	31.9965	27.7619		6	10	5	4	5	4	8	6
16.5022	16.6576	13.7168	23.9937	21.0123	20.9537	29.758	30.1879		6	10	5	4	6	4	8	6
19.6336	14.6464	23.8864	20.9042	18.5636	23.2856	27.4186	28.7814		6	10	5	4	6	4	8	6
8.47575	17.6965	10.7467	24.7309	14.8557	21.7768	32.2343	24.5977		6	10	5	4	6	4	8	6
26.2425	14.8346	4.22105	24.094	20.0657	20.8104	27.5787	30.1752		6	10	5	4	6	4	8	6
16.9608	15.3785	17.7019	24.5725	26.1994	20.6126	21.0741	29.6196		6	11	5	4	6	4	8	6
1.67324	5.10679	18.1597	23.4598	11.1789	22.8025	30.2621	23.2737		6	11	5	4	6	4	8	6
22.5304	24.3237	14.3304	24.4428	18.1391	23.6456	23.6231	32.8894		6	11	5	4	6	4	8	6
15.0495	33.6825	15.6168	22.9816	10.6796	20.4093	33.3471	30.3139		6	11	5	4	6	5	8	6
21.559	28.1014	13.7294	25.3343	23.4231	3.81644	29.3448	33.5632		6	11	5	4	6	5	8	6
19.4226	12.9846	21.4452	24.4585	20.9741	19.8871	29.8686	25.2558		6	11	5	4	6	5	8	6
21.115	22.1214	18.6295	21.3364	16.0783	15.1446	17.4661	31.0434		6	11	5	4	6	5	8	6
24.0746	22.9542	18.5722	22.6573	21.7741	6.36405	35.5404	27.901		6	11	5	4	6	5	8	6
21.919	17.5325	8.41271	19.2996	21.3706	8.02246	22.3828	40.8957		6	11	5	4	6	5	8	6
17.4155	15.5862	19.3674	26.4583	18.005	12.1598	18.8231	26.6408		6	11	5	4	6	5	8	6
12.4124	1.22116	6.49566	23.0942	24.8296	18.0684	30.9986	31.2602		6	11	5	4	6	5	8	6
14.4892	18.8425	18.7252	23.0076	14.4822	31.3719	32.4293	27.6185		6	11	5	4	6	5	8	6
21.1737	15.5864	25.1947	27.1175	26.8832	19.6212	35.5423	27.6897		6	11	5	4	6	5	8	6
18.7571	23.3415	14.7332	25.694	10.5221	18.9184	37.3743	29.6197		6	11	5	4	6	5	8	6
20.6059	31.0536	20.7961	27.5056	8.47647	14.9254	30.0492	27.5593		7	11	5	4	6	5	8	6
11.8644	23.4735	18.8187	24.0041	17.7713	2.92293	28.628	21.6264		7	11	5	4	6	5	8	6
28.7459	22.1341	18.3925	26.0419	22.4476	27.2969	32.6986	41.7031		7	11	5	4	6	5	8	6
20.7756	20.0364	17.4019	14.8064	25.0792	19.3801	30.1196	13.8192		7	11	5	4	6	5	8	6
25.7621	15.8587	23.2024	25.4607	22.5958	16.2282	31.6769	17.6657		7	11	5	4	6	5	8	6
21.5877	24.928	23.1289	23.5334	24.6562	16.9376	33.7233	26.1227		7	11	5	4	6	5	8	6
18.5067	32.9771	24.765	22.7697	18.9754	20.1148	27.746	21.8799		7	11	5	4	6	5	8	6
26.0171	19.0144	21.9287	22.699	16.4646	15.4884	30.6479	20.12		7	11	5	4	6	5	8	6
9.81636	13.2389	21.6559	26.3556	7.66717	7.34133	21.6602	25.2155		7	11	5	4	6	5	8	6
26.5875	25.9459	22.9181	28.8988	39.7957	13.8604	38.7557	23.2447		7	11	5	4	6	5	8	6
25.0119	24.5592	11.039	26.564	14.0585	15.528	37.8044	21.9476		7	11	5	4	6	5	8	6
12.2796	25.4314	20.4022	23.2378	15.7786	17.2869	30.0697	25.6177		7	11	5	4	6	5	8	6
34.4001	22.9775	23.4621	24.298	22.2982	15.9305	29.2229	22.8545		7	12	5	4	6	5	8	6
16.8091	22.9615	20.2615	31.6071	19.4497	24.5476	25.9143	27.7003		7	12	5	4	7	5	8	6
17.5407	12.8279	24.5199	16.077	28.2761	7.79794	33.4511	24.699		7	12	5	4	7	5	8	6
19.5886	10.3417	12.4866	25.9294	9.12701	15.3023	24.2427	20.2172		7	12	5	4	7	5	8	6
15.0278	20.4337	38.5672	27.4234	22.2682	13.8522	28.3662	22.2851		7	12	5	4	7	5	8	6
20.6311	14.8629	3.56329	23.15	13.7784	14.6544	36.351	29.2366		7	12	5	4	7	5	8	6
34.5678	15.4768	12.3521	22.4079	15.3983	22.8379	30.0746	30.4589		7	12	5	4	7	5	8	6
15.1996	15.3119	16.7767	24.8405	22.1711	16.5765	26.9006	24.9111		7	12	5	4	7	5	8	6
17.5925	11.596	27.9171	27.2408	11.3659	19.3059	41.1192	25.2832		7	12	5	4	7	5	8	6
8.82268	15.526	22.6452	25.3771	16.9589	21.862	31.3729	27.4376		7	12	5	4	7	5	8	6
29.0122	3.86978	27.0604	24.8579	21.7705	11.717	24.9068	20.2943		7	12	5	4	7	5	8	6
12.3224	19.145	27.6026	21.4367	25.7521	21.5628	33.5196	26.6481		7	12	5	4	7	5	8	6
25.2351	11.9483	22.6171	25.1234	18.9322	22.6258	11.1527	27.6968		7	12	5	4	7	5	8	6
10.0441	20.2444	29.5507	25.5676	11.3149	6.95552	32.6116	26.7199		7	12	5	4	7	5	8	6
10.726	33.5272	22.5049	28.6658	15.9914	24.1741	30.774	31.7736		7	12	5	4	7	5	8	6
22.9004	9.91671	21.7886	28.2988	17.0148	15.1473	18.6759	23.0799		7	12	5	4	7	5	9	6
14.2542	14.9045	22.3058	25.5725	18.0697	19.5191	19.2301	10.0538		7	12	5	4	7	5	9	6
26.3985	22.4054	19.8135	25.4382	17.5022	17.5245	21.9151	24.6355		7	12	5	4	7	5	9	6
21.627	20.6948	26.5176	24.8901	17.0052	10.1318	27.5613	23.3032		7	12	5	4	7	5	9	6
28.2091	22.227	21.9275	21.8421	17.575	20.2873	22.2381	26.9791		7	12	5	4	7	5	9	6
23.4152	23.3487	23.4461	21.1598	11.6023	19.7325	35.8008	28.0807		7	12	5	4	7	5	9	6
25.3896	12.7351	16.7139	24.8259	17.2874	13.6507	21.8915	15.6146		7	12	5	4	7	5	9	6
21.7188	23.9317	28.2056	25.5742	11.9759	20.2329	29.1711	22.9966		7	12	5	4	7	5	9	6
22.6769	12.9587	20.992	24.1624	15.7283	20.855	33.319	15.1692		7	12	5	4	7	5	9	6
25.0205	23.2565	28.9363	27.0098	16.7345	14.1974	25.4955	26.2066		7	12	5	4	7	5	9	6
17.1434	24.4426	13.1232	28.8131	21.9435	15.4719	23.188	28.1439		7	12	5	4	7	5	9	6
17.0263	23.4	30.8407	24.3233	15.3797	22.5388	22.9704	21.6754		7	12	5	4	7	5	9	6
9.71812	20.6931	27.0759	30.9517	14.8976	20.1541	18.3353	25.2424		7	12	5	4	7	5	9	6
26.093	23.4345	19.9088	26.4214	14.8852	3.44745	20.4966	29.2132		7	12	5	5	7	5	9	6
20.6754	17.0262	24.7804	19.324	12.8446	1.51569	43.4238	25.5761		7	12	5	5	7	5	9	6
21.9647	16.6116	17.233	23.4824	12.8596	16.7407	6.42411	35.6385		7	12	5	5	7	6	9	6
24.4497	15.811	17.7993	23.0179	9.81033	20.1611	17.272	25.5274		7	12	5	5	7	6	9	6
21.295	25.2184	14.0069	26.4356	13.0351	21.5061	29.9731	25.237		7	12	5	5	7	6	9	6
16.821	22.7297	17.5501	19.8995	10.4522	17.0589	28.4001	30.4547		7	12	5	5	7	6	9	6
13.3939	15.8803	22.5654	22.5791	5.92713	5.42559	30.0116	22.3591		7	12	5	5	7	6	9	7
17.4952	15.6241	23.7867	24.0255	8.70337	22.8861	20.8502	29.2443		7	12	5	5	7	6	9	7
20.4497	20.4242	7.78821	23.9788	15.6738	21.0017	41.6159	32.8528		7	12	5	5	7	6	9	7
33.3014	12.3898	18.8675	22.6932	16.2232	20.584	24.2779	32.8048		7	12	5	5	7	6	9	7
8.50758	16.8564	20.8226	22.6973	2.8447	18.7088	1.48432	25.6589		7	12	5	5	7	6	9	7
30.2874	8.54998	11.3486	21.1768	7.66282	25.3879	35.2832	30.4313		7	12	5	5	7	6	9	7
37.9192	30.291	21.5314	19.4285	11.6913	30.1509	19.3514	33.0476		7	13	5	5	7	6	9	7
50.0546	21.809	23.4701	22.3158	12.138	14.5556	14.0794	26.4427		7	13	5	5	7	6	9	7
30.6023	29.3122	18.4271	23.9955	19.6157	21.621	35.8958	31.2647		7	13	5	5	7	6	9	7
43.2494	17.1282	21.694	20.3999	11.2347	14.9496	1.40843	29.2534		7	13	5	5	7	6	9	7
98.508	9.50787	16.6451	22.3825	20.199	19.9853	25.0451	30.7963		7	13	5	6	8	6	9	7
51.5059	12.1464	11.1654	23.8711	15.6587	15.9778	20.3639	33.5814		7	13	5	6	8	6	9	7
14.4572	9.01061	35.304	24.5193	19.3428	20.2822	20.9146	30.0484		8	13	5	6	8	6	9	7
24.1981	26.2527	13.9758	22.4006	21.5098	23.5525	48.6811	27.3382		8	13	5	6	8	6	9	7
21.565	15.5398	16.5205	24.0451	19.0322	16.7895	28.0197	32.4689		8	13	5	6	8	6	9	7
22.2014	22.0892	25.9491	15.7202	25.9261	17.7404	16.4862	34.7026		8	13	5	6	8	6	9	8
23.9138	10.9001	17.2234	19.6161	25.521	24.6373	30.1849	43.2518		8	13	5	6	8	6	10	8
20.2616	10.4286	11.8276	20.9938	10.7189	19.9044	33.6307	30.4129		8	13	5	6	8	6	10	8
22.1132	16.717	25.5016	19.9356	22.4131	15.9954	31.9615	25.6444		8	13	5	6	8	6	10	8
14.1976	24.8428	20.1103	17.9568	25.735	14.2808	35.1574	35.0195		8	13	5	6	8	6	10	8
19.8034	24.8104	7.23856	21.5195	24.5329	27.5843	33.8224	37.7884		8	13	5	6	8	6	10	8
19.4768	18.8364	19.6027	16.8501	22.2456	20.6019	33.5458	11.4728		8	13	5	6	8	6	10	8
26.1939	21.5548	21.3521	15.8319	18.428	20.3876	34.5775	35.1688		8	13	5	6	8	6	10	8
19.2202	30.4456	20.1696	20.1096	27.0171	25.8849	26.5868	26.5817		8	13	5	6	8	6	10	8
21.7113	11.3481	30.7708	15.2739	23.0005	12.8853	35.4269	24.3883		8	13	5	6	8	6	10	8
23.3188	22.9966	20.078	21.9919	8.99615	10.8531	35.3938	28.1032		8	13	5	6	8	6	10	8
18.4858	20.3955	24.2115	14.1173	18.7121	11.6167	32.0368	27.0326		8	13	5	6	8	6	10	8
16.7392	13.1582	19.6598	13.8478	16.2334	10.2076	31.372	24.6435		8	13	5	6	8	6	10	8
18.2222	20.9701	19.2351	18.131	17.7544	15.9742	23.7343	24.8019		8	13	5	6	8	6	10	8
17.844	16.9714	21.1451	18.6981	15.7104	8.93613	27.1877	26.6815		8	13	5	6	8	6	10	8
25.3302	18.903	25.8401	19.074	4.8376	4.60795	29.3801	20.6888		8	13	5	6	8	6	10	8
22.6989	17.5689	18.4455	16.5612	27.8667	20.1508	24.2507	40.0773		8	13	5	6	8	6	10	8
4.84433	22.2204	21.8787	18.1246	38.6253	17.7285	31.4779	31.1435		8	13	5	6	8	6	10	8
19.1739	21.2889	22.7856	15.0883	27.7114	28.8828	26.1822	29.3374		8	13	5	6	8	6	10	8
11.0813	17.9293	24.0688	16.0304	20.5283	15.4623	30.9996	28.6885		8	13	5	6	8	6	10	8
17.4346	17.047	20.9459	18.2281	19.7284	0.7187	31.0681	38.2862		8	14	5	6	8	6	10	8
22.4807	14.2829	10.2975	17.9673	20.7039	16.705	28.642	30.005		8	14	5	6	8	7	10	8
15.4315	19.7222	30.2513	12.7878	28.0944	20.1694	29.089	30.9729		8	14	5	6	8	7	10	8
18.8549	20.8139	11.3742	17.9209	5.73086	16.7624	38.2595	28.1158		8	14	5	6	8	7	10	8
16.4827	23.1312	22.9766	20.8371	12.906	5.2965	28.9865	28.2691		8	14	5	6	8	7	10	8
19.3083	18.689	36.0023	21.7954	24.5157	24.9665	32.7918	24.4252		8	14	5	6	8	7	10	8
23.9426	20.4458	21.3718	20.5939	21.3179	20.5829	29.8104	26.6214		8	14	5	6	8	7	10	8
8.39305	20.8075	28.1601	20.3257	21.708	22.8322	27.2085	28.8363		8	14	5	6	8	7	10	8
20.9909	21.7763	13.1501	17.0281	25.4251	19.7401	28.5826	25.5662		8	14	5	6	8	7	10	8
15.5383	18.9253	24.6243	23.5661	24.5457	22.3986	27.4246	31.8501		8	14	5	6	8	7	10	8
22.8707	21.7319	9.28372	22.7635	24.7849	25.318	25.1691	37.696		8	14	5	6	8	7	10	8
16.6331	22.409	30.5092	16.3927	15.584	20.7154	33.1647	27.0403		8	14	5	6	8	7	10	8
21.9829	21.0063	24.6777	16.9626	24.9618	4.21034	32.0262	27.6173		8	14	5	6	8	7	10	9
17.6011	20.1048	16.9142	17.4645	22.9585	21.6127	29.7379	27.3964		8	14	5	6	8	7	10	9
15.6328	20.4693	20.1377	21.4865	20.9565	22.8552	20.0397	28.0735		8	14	5	6	8	7	10	9
19.1936	19.2624	31.7404	16.42	25.5945	19.9707	32.0367	26.6787		8	14	5	6	8	7	10	9
23.0647	13.6738	18.7967	23.154	22.5095	21.6469	30.979	25.0023		8	14	5	6	8	7	10	9
14.0938	13.7456	15.39	16.3147	24.704	20.694	28.4586	25.1604		8	14	5	6	8	7	10	9
20.5678	19.1846	18.1406	23.022	24.2072	10.9293	31.7686	37.4979		8	14	5	6	8	7	10	9
13.1443	12.6495	23.7618	17.2171	25.7091	25.5492	33.6102	28.8462		8	14	5	6	8	7	10	9
21.5431	26.5348	16.3581	22.4445	28.6603	18.8288	29.4188	27.1896		8	15	5	6	8	7	10	9
17.3258	14.312	28.1198	20.2503	20.6037	17.6265	30.4409	16.1232		8	15	5	6	8	7	10	9
24.0228	17.4104	21.7358	22.9751	24.2404	15.9444	31.1937	27.0425		8	15	5	6	8	7	10	9
19.7838	17.0204	24.1359	21.571	25.7406	20.7473	32.6175	27.1601		8	15	5	6	8	7	10	9
18.7694	16.5572	16.935	19.77	22.7362	21.1095	31.1097	26.1235		8	15	5	6	8	7	10	9
20.9296	16.8392	20.4277	19.2435	20.2565	19.0294	32.9972	25.548		8	15	5	6	8	7	10	10
23.3798	8.68256	15.3866	22.9249	22.7342	23.1193	31.7973	30.0835		8	15	5	6	8	7	10	10
19.0714	12.2372	22.5797	17.9577	28.8294	24.6922	29.934	25.1585		8	15	5	6	8	7	10	10
23.2416	19.5607	23.1219	18.0609	20.4962	20.9516	32.6526	28.3619		8	15	5	6	8	7	10	10
29.5562	19.7262	22.825	19.1128	25.8798	22.1139	26.3868	28.5031		9	15	5	6	8	7	10	10
31.9214	19.0202	16.5751	23.2669	20.1069	17.2235	25.1844	31.4635		9	15	5	6	8	7	27	10
30.0635	14.8938	17.3029	15.6841	17.2971	17.7375	13.2171	30.2025		9	15	5	6	8	7	27	10
30.1001	12.6912	22.2206	23.9973	23.4427	23.5804	26.4034	32.5983		9	15	5	6	8	7	27	10
28.7409	16.4962	23.4767	24.659	22.3431	15.4109	21.9026	31.7299		9	15	5	6	8	7	27	10
25.8362	12.9435	22.9307	27.2145	21.7496	19.043	17.3291	27.5011		9	15	5	6	8	7	27	10
19.4516	19.5321	1.2886	17.2827	24.0499	20.8358	24.7387	33.3367		9	15	5	6	8	7	27	10
12.4713	11.0616	24.3447	17.33	18.626	23.464	21.5126	22.7487		9	15	5	6	8	7	27	10
33.7808	9.56379	22.7065	20.5709	17.5106	11.2063	18.1093	31.967		9	15	5	6	8	7	27	10
19.2568	15.3353	33.4944	21.869	18.4919	22.8989	20.5697	21.582		9	15	5	6	8	7	27	10
11.2755	20.1787	20.7185	15.9096	15.9724	20.8406	19.2155	16.2848		9	15	5	6	8	7	27	10
31.488	25.9515	16.3722	20.9175	10.2776	13.8384	20.8487	31.4217		9	15	5	6	8	7	27	10
24.0976	3.3237	24.4403	23.1046	17.7913	20.5663	20.0619	37.5377		9	15	5	6	8	7	27	10
21.7374	24.3755	17.1373	26.7856	24.9839	18.5787	18.3813	28.781		9	15	5	6	8	7	27	10
23.9186	13.2807	23.9565	18.67	26.8313	29.538	18.8455	29.0672		9	16	5	7	8	7	27	10
28.4638	17.5032	24.6248	19.8987	21.6698	18.9587	19.143	27.748		9	16	5	7	8	7	27	10
26.5597	13.6396	23.7361	22.4664	18.295	22.1278	20.9032	31.0078		9	16	5	7	8	7	27	10
22.7695	22.569	22.5937	27.585	4.42543	18.8501	20.5744	18.5023		9	16	5	7	8	7	27	10
16.2708	16.8615	18.4666	23.4097	20.8569	19.9834	23.1465	31.224		9	16	5	7	8	7	27	10
30.2414	23.247	16.3516	27.6177	22.1065	24.3419	21.4508	28.6211		9	16	5	7	8	7	27	10
19.037	27.0385	15.4913	27.263	10.3596	25.1537	20.811	30.8451		9	16	5	7	8	7	27	10
25.7058	18.4514	23.2638	23.5747	19.2979	11.9845	19.4808	25.9711		9	16	5	7	8	7	27	10
19.0547	8.73818	21.397	24.643	22.3726	13.6414	21.0553	21.7481		9	16	5	7	8	7	27	10
29.4145	18.3607	12.8911	24.075	15.6387	18.325	21.3478	25.5783		9	16	5	7	8	8	27	10
27.2293	17.0564	14.7013	24.1901	22.2938	21.7846	17.9905	29.5173		9	16	5	7	8	8	27	10
20.3138	11.7176	24.5671	24.1885	15.5794	18.5731	16.4589	33.4381		9	16	5	7	8	8	27	10
27.3018	18.4006	16.3309	21.2094	23.3618	21.5244	20.304	20.6497		9	16	5	7	8	8	28	10
31.0692	19.2817	24.1561	22.8138	14.2347	19.4461	23.6921	32.8082		9	16	5	7	8	8	28	10
12.794	19.8206	22.6604	20.5016	16.7738	18.4877	25.8413	31.6217		9	16	5	7	8	8	28	10
25.3455	19.4956	27.7671	16.2446	18.2917	19.6219	26.7231	22.9323		9	16	5	7	8	8	28	10
24.4613	15.3223	22.3683	23.9092	17.1864	20.9754	25.2449	22.559		9	16	5	7	8	8	28	10
26.8346	15.6488	28.0329	21.154	22.7172	21.6104	19.4978	33.0519		9	16	5	7	8	8	28	10
27.6551	18.9272	20.5074	25.2021	25.6288	21.3063	19.473	31.6709		9	16	5	7	8	8	28	10
16.3459	17.5397	23.8267	29.1082	27.9018	19.6772	23.1906	22.6725		9	16	5	7	8	8	28	10
26.4186	9.20537	31.038	26.0627	25.5784	16.354	23.5587	16.4309		9	16	5	7	8	8	28	10
15.52	10.2341	26.4415	26.2867	16.7528	20.2715	43.5806	17.838		9	16	5	7	8	8	28	10
27.9652	17.349	27.5807	4.21686	17.4055	17.3935	11.1562	23.9409		9	16	5	8	8	8	28	10
30.3518	26.1129	29.0316	17.1165	18.2428	20.1337	24.1139	30.5215		9	16	5	8	8	8	28	10
19.7391	18.8701	30.9833	14.8191	22.6054	17.39	12.8856	14.5901		9	16	5	8	8	8	28	10
21.8595	19.3197	20.8116	16.6205	22.0612	21.5824	12.2992	37.5478		9	16	5	8	8	8	28	10
22.7024	23.3542	20.3135	22.1541	20.4971	18.0351	14.9355	30.51		9	16	5	8	8	8	28	10
24.4165	22.4793	18.9596	14.2762	18.4444	20.0636	6.11183	34.5521		9	16	5	8	8	8	28	10
23.2835	14.9532	24.8817	18.6556	17.8083	14.0555	24.4264	33.5192		9	16	5	8	8	8	28	10
22.2411	19.0122	13.5611	17.4258	11.9538	21.4506	7.968	26.381		9	16	5	8	8	8	28	10
24.7359	24.8857	19.1027	14.0464	20.9661	21.3434	19.6102	26.5393		9	16	5	8	8	8	28	10
20.9302	21.617	22.4851	11.7197	20.642	20.897	25.3982	35.9143		9	16	6	8	9	8	28	10
20.4192	14.0705	7.12829	17.1718	28.9273	18.8509	20.3177	31.1169		9	16	6	8	9	8	28	10
19.2752	11.8957	23.0953	16.4705	24.9607	19.0053	23.7922	20.8622		9	16	6	8	9	8	28	10
26.7306	19.4007	20.5735	24.1535	22.3404	18.4591	15.5085	27.9028		9	16	6	8	9	8	28	10
21.5743	25.7112	20.7428	17.6273	22.2609	14.8297	17.705	30.6884		9	16	6	8	9	8	28	10
23.0895	26.4044	20.1898	15.4686	3.39535	16.6599	12.3209	24.5319		9	16	6	8	9	8	28	10
18.6905	20.0265	18.1907	28.4179	20.8896	20.5836	14.5369	30.582		9	16	6	8	9	8	28	10
18.9062	21.5822	24.9866	22.8237	22.4588	15.4218	15.3838	31.1495		9	16	6	8	9	8	28	10
19.4051	28.0912	18.8852	21.8177	21.5437	13.5385	7.61883	27.0584		9	16	6	8	9	8	28	10
23.7668	16.8844	20.6191	13.3595	13.5803	25.2006	10.5671	35.3451		9	16	6	8	9	8	28	10
24.8826	20.4969	23.7306	13.5142	16.8767	16.3934	21.0469	26.2723		9	16	6	8	9	8	28	10
22.8379	18.197	15.3841	10.3137	23.8166	18.4062	9.73061	27.8387		9	16	6	8	9	8	28	10
23.6836	23.9239	15.3464	10.4088	28.2204	13.0551	14.4324	28.3375		9	16	6	8	9	8	28	10
28.6672	19.9267	15.7551	13.2946	23.938	18.5236	16.2287	32.8152		9	16	6	8	9	8	28	10
26.6948	24.0286	21.2905	18.8147	18.4557	16.975	18.0954	28.9252		9	16	6	8	9	8	28	10
25.1652	17.8275	17.6818	18.3644	22.1236	22.6785	13.6862	31.1526		9	16	6	8	9	8	28	10
21.7997	26.8494	18.1079	11.8622	17.6222	22.1662	13.77	27.1368		9	16	6	8	9	8	28	10
24.6383	16.6081	16.9164	2.9407	18.8773	19.0091	7.83241	26.1857		9	16	6	8	9	8	28	10
19.8898	12.5261	19.6315	13.6173	12.5473	17.8732	34.5614	33.6585		9	16	6	8	9	8	28	10
19.4667	29.8397	15.9186	7.92018	24.1192	15.7735	7.69453	30.1559		9	16	6	8	9	8	28	10
24.807	20.0929	23.2265	20.348	15.9374	19.0158	13.9228	27.2046		9	16	6	8	9	8	28	10
31.9333	24.4911	16.4893	14.8266	29.4507	19.9324	14.7394	31.9303		9	16	6	8	9	8	28	10
10.1941	24.8618	8.59902	16.1526	17.2031	15.7695	17.1609	35.1159		9	16	6	8	9	8	28	10
28.3612	21.5021	17.445	11.7434	10.2883	19.9364	26.0212	45.3862		9	16	6	8	9	8	28	10
17.768	15.0876	19.2511	12.3532	7.62814	20.3764	10.4988	42.2692		9	16	6	8	9	8	28	10
22.9887	19.674	15.9434	12.7419	20.1676	18.9883	36.9969	23.7499		9	16	6	8	9	8	28	10
25.093	22.1546	18.9387	14.5532	14.6029	12.7978	17.1508	17.6296		9	16	6	8	9	8	28	10
28.7535	23.2407	22.5492	16.9601	24.0916	13.7872	19.1238	29.8286		9	16	6	8	9	8	28	10
35.1691	17.733	16.2442	11.8644	10.6567	20.4492	24.1429	23.1329		9	17	6	8	9	8	28	10
26.5749	28.286	17.5102	16.6576	25.6409	17.04	12.9247	29.9721		9	17	6	8	9	8	28	10
21.2444	20.1785	21.3119	23.5954	18.4526	13.1218	9.32441	30.1758		9	17	6	8	9	8	28	10
27.8767	12.9394	12.4882	16.6374	14.7898	19.3816	22.2049	32.7312		9	17	6	8	9	8	28	10
20.1343	18.4984	29.8579	25.268	11.4647	17.0913	15.0469	33.9376		9	17	6	8	9	8	28	10
21.944	16.0161	21.9392	12.932	27.2312	16.2944	11.988	42.6849		9	17	6	8	9	8	28	11
27.8018	14.3382	13.9026	12.1271	18.4051	16.546	21.2203	27.3343		9	17	6	8	9	8	28	11
22.0613	22.353	11.9384	15.979	25.9764	17.0231	27.2371	25.7031		9	17	6	8	9	8	29	11
26.324	15.2571	13.6293	16.0123	16.416	19.1647	20.9509	27.7192		9	17	6	8	9	8	29	11
30.436	36.3826	9.42374	23.782	21.3513	12.7286	32.5247	29.9478		9	17	6	8	9	8	29	11
29.3421	11.7541	13.2635	22.1791	21.9033	18.4423	30.6562	34.5746		9	17	6	8	9	8	29	11
30.2129	22.762	16.1738	17.9686	30.6837	16.3057	30.0969	25.974		9	17	6	8	9	8	29	11
18.097	15.1772	16.9356	12.9805	11.2931	18.6055	35.5637	26.9989		10	17	6	8	9	8	29	11
16.9889	13.1493	22.8145	16.1856	11.3748	13.469	23.7039	17.3992		10	17	6	8	9	8	29	11
21.7907	21.5785	16.4052	15.1471	24.3242	17.7284	35.7246	29.0843		10	17	6	8	9	8	29	12
27.3777	19.1557	21.593	21.6902	9.82016	23.1066	22.2532	31.1342		10	17	6	8	9	8	29	12
20.6403	26.0746	13.149	16.3564	34.6872	20.2622	30.6245	31.5173		10	17	6	8	9	8	29	12
26.1417	17.3365	0.79589	17.8676	17.1703	18.9672	28.2897	18.115		10	17	6	8	9	8	29	12
16.7272	15.9745	17.9725	12.2113	37.1639	26.7154	28.1966	33.7963		10	17	6	8	9	8	29	12
9.34614	19.4791	20.8131	2.35329	31.0772	14.72	25.0815	30.3608		10	17	6	8	9	8	29	12
20.4572	20.4701	20.1192	13.9113	25.8325	21.8787	34.1837	22.6187		10	17	6	8	9	8	29	12
18.9535	16.0869	21.112	12.7471	29.7088	9.17432	27.1375	27.4706		10	17	6	8	9	8	29	12
20.0932	22.2058	20.2799	20.4643	22.0922	13.8256	20.6945	15.5501		10	17	6	8	10	8	29	12
17.8341	20.479	12.9308	21.5795	20.8217	12.705	26.2065	30.2049		10	17	6	8	10	8	29	12
16.4676	14.3106	23.74	24.2387	22.6987	21.6563	30.4995	27.8885		10	17	6	8	10	8	29	12
7.4335	22.8683	23.5396	13.6778	23.2829	21.3015	21.5532	21.7834		10	17	6	8	10	8	29	12
19.6737	22.5559	20.9805	18.3314	28.56	16.1224	30.5423	31.6849		10	17	6	8	10	8	29	12
18.7145	18.0577	15.2107	9.46067	22.0095	22.2677	28.7229	29.2908		10	17	6	8	10	8	29	12
21.5438	7.13119	13.5696	27.4118	24.7232	18.4933	33.2126	41.6489		10	17	6	9	10	8	29	12
21.7255	0.76772	16.3792	23.8174	27.0207	27.1826	25.0758	32.5648		10	17	6	9	10	8	29	12
18.002	31.4323	18.312	28.017	23.3108	16.2826	28.7514	40.7837		10	17	6	9	10	8	29	12
4.07294	5.24731	14.2034	24.2811	24.9478	15.4573	29.9049	16.4705		10	17	6	9	10	8	29	12
31.7501	19.4772	3.46157	25.7089	24.7095	22.6449	21.7678	22.9762		10	17	6	9	10	8	29	12
15.416	2.96967	19.9828	27.5573	22.4749	8.93218	26.4824	33.4053		10	17	6	9	10	8	29	12
22.5227	20.1887	13.4719	28.6856	24.0145	22.4724	26.2801	32.8803		10	17	6	9	10	8	29	12
19.7557	23.2401	3.24569	28.5296	21.46	28.5868	32.7946	28.1361		10	17	6	9	10	8	29	12
15.5554	3.88194	19.2701	23.7569	23.8518	19.2664	25.4394	33.9415		10	17	6	9	10	8	29	12
15.5586	17.1289	20.2753	32.5678	24.5478	9.1289	35.627	17.7442		10	17	6	9	10	8	29	12
18.1549	12.7338	28.3775	27.8626	26.6803	8.26972	26.077	26.5586		10	17	6	9	10	8	29	12
21.8862	17.4296	13.9342	31.1383	23.214	10.7457	28.6816	24.865		10	17	6	9	10	8	29	12
3.1102	21.0709	23.4458	19.0039	23.8629	12.0551	24.1692	36.5354		10	17	6	9	10	8	29	12
23.34	17.2556	11.5444	24.2833	24.5633	23.7522	28.2342	24.6579		10	17	6	9	10	8	29	12
24.8723	19.2047	17.1004	25.4969	20.5054	6.65047	30.9946	20.5416		10	17	6	9	10	8	29	12
20.2338	19.4261	16.1653	28.2751	25.1742	10.9863	31.9869	24.738		10	17	6	9	10	8	29	12
33.2216	19.1179	26.368	24.8272	24.0907	22.5285	31.7874	34.212		11	17	6	9	10	8	29	12
6.96899	21.3128	19.1637	26.9714	26.0887	13.2754	26.207	27.5732		11	17	6	9	10	8	29	12
29.234	15.4718	17.554	25.5618	22.7106	8.87454	29.2726	29.944		11	17	6	9	10	8	29	12
31.3931	23.5059	3.71111	25.5741	25.2624	6.06382	28.2065	30.2365		11	17	6	9	10	8	29	12
24.807	16.4006	18.1199	27.3547	23.534	4.87285	28.4764	26.943		11	17	6	9	10	8	29	12
23.6623	13.202	25.4954	8.45476	25.1165	14.1057	28.2773	29.2008		11	17	6	10	10	8	29	12
21.4605	22.1478	16.2799	8.11555	18.1107	12.0047	34.1781	29.0077		11	17	6	10	10	8	29	12
24.4023	11.6743	18.4318	15.638	23.2421	2.88802	32.9503	29.0816		11	17	6	10	10	8	29	12
26.8249	17.6012	17.1342	3.3745	24.856	15.9434	28.8437	24.6446		11	17	6	10	10	8	29	12
18.3292	24.0241	21.1375	34.5033	23.5548	23.8406	26.3616	36.7862		11	17	6	10	10	8	29	12
25.1429	31.2978	13.4075	16.2769	21.7876	0.44251	23.6952	14.3083		11	18	6	10	10	8	29	12
24.6571	27.0198	19.0704	16.182	21.3007	17.188	28.0117	30.0128		11	18	6	10	10	8	29	12
22.2073	24.7577	15.7743	20.6671	20.825	25.2633	32.4196	17.7623		11	18	6	10	10	8	29	12
25.3761	10.3645	15.7546	20.9763	18.6305	14.1418	19.0766	25.4835		11	18	6	10	10	8	29	12
28.6625	19.2478	20.6502	17.8894	29.7044	9.71505	33.3282	35.0388		11	18	6	10	11	8	29	12
25.0973	25.6279	18.8903	21.655	23.5556	25.1783	25.772	29.673		11	18	6	10	11	8	30	12
24.716	16.6863	13.5067	30.6483	22.1743	21.6012	32.7412	31.3369		11	18	6	10	11	8	30	12
21.5887	21.9416	18.8702	16.6048	18.1867	20.7211	35.6431	28.5379		11	18	6	10	11	8	30	12
15.7332	19.7909	19.1428	11.5903	18.6455	19.7889	32.6287	26.5909		11	18	6	10	11	8	30	12
13.1087	21.4838	20.1408	31.5233	18.4141	20.9992	29.5446	16.3271		11	18	6	10	11	8	30	12
27.0831	24.495	16.4791	20.5642	20.7967	12.2583	30.7875	23.9041		11	18	6	10	11	8	30	12
23.3818	25.3625	18.5028	23.4169	22.6816	5.94913	30.4066	26.2385		11	18	6	10	11	8	30	12
22.303	19.8053	21.8531	12.9243	22.1952	27.7396	30.2143	26.1148		11	18	6	10	11	9	30	12
22.8516	21.1876	0.21672	15.5236	45.4367	24.1623	27.7054	29.4597		11	18	6	10	11	9	30	12
21.9182	17.5779	34.2625	15.1019	29.1371	26.9702	30.0488	24.5791		11	18	6	10	11	9	30	12
19.87	23.1745	17.8741	22.9012	19.1879	0.61816	27.2235	27.4478		11	18	6	10	11	9	30	12
22.2081	21.8875	14.5047	18.2491	29.4416	22.434	30.2386	26.16		11	18	6	10	11	9	30	12
21.1586	20.7986	23.8464	23.9785	16.0248	26.3422	29.768	26.5632		11	18	6	10	11	9	30	12
24.2138	16.5813	20.0642	22.5104	26.0365	6.60659	30.5467	20.3508		11	18	6	10	11	9	30	12
21.8438	20.7683	17.5844	23.9988	26.3716	45.0958	30.7885	23.3488		11	18	6	10	11	9	30	12
20.3283	17.8159	20.7636	26.9722	21.5846	24.7148	29.2347	28.9683		11	18	6	10	11	9	30	12
21.3907	18.1858	18.3811	20.2594	5.8539	29.5357	27.5707	25.8113		11	18	6	10	11	9	30	12
19.5579	23.5585	29.3035	28.5815	23.4023	28.9421	27.0467	27.042		11	18	6	10	11	9	30	12
22.0966	23.8418	18.3985	19.4146	22.2522	14.196	28.9526	27.4206		11	18	6	10	11	9	30	12
20.6602	20.9838	21.6306	12.7444	16.4221	23.005	31.8352	17.6265		11	18	6	10	11	9	30	12
24.0632	16.5088	19.533	28.1	13.7525	19.3851	23.2139	22.4578		11	18	6	10	11	9	30	12
14.9286	20.8407	19.1564	16.7836	29.7139	24.3408	22.9985	21.098		11	18	6	10	11	9	30	12
28.3562	21.0577	20.312	19.2906	18.2431	25.1123	30.0876	28.933		11	18	6	10	11	9	30	13
18.3728	20.4254	21.8432	34.2951	20.0219	17.114	24.9617	38.0838		11	18	6	10	11	9	30	13
20.7322	20.5946	20.1139	22.3263	24.9244	21.6306	29.5532	6.71176		11	18	6	10	11	9	30	13
25.9341	20.328	18.0377	31.6205	16.7462	25.645	19.7554	11.7914		11	18	6	10	11	9	30	13
20.0264	13.3661	20.6893	16.9835	19.4521	24.0261	22.703	57.4574		11	18	6	10	11	9	30	13
23.5692	18.2464	19.606	26.5641	14.5229	20.4882	27.8283	21.401		11	18	6	10	11	9	30	13
19.8839	14.7973	45.3866	28.2281	23.0406	21.5449	29.5111	33.4806		11	18	6	10	11	9	30	13
29.7066	21.8714	29.4913	19.6765	18.6839	25.091	24.0007	17.5641		11	18	7	10	12	9	30	13
26.1556	17.2485	21.7059	16.6546	17.0316	24.293	27.7341	15.4253		11	18	7	10	12	9	30	13
26.7385	20.9116	20.3805	14.8092	22.9783	24.1863	26.5377	25.4675		11	18	7	10	12	9	30	13
22.7616	17.8655	20.528	27.5285	20.0994	21.8536	31.7338	27.8305		11	18	7	10	12	9	30	13
23.948	25.1011	15.2036	23.2137	16.665	24.3228	26.7144	18.7407		11	18	7	10	12	9	30	13
26.9851	14.8277	22.5788	18.7637	17.619	21.1254	24.4917	25.1608		11	18	7	10	12	9	30	13
23.9087	19.8149	13.9067	16.2632	17.1723	24.0712	29.5191	27.1064		11	18	7	10	12	9	30	13
22.0934	24.5467	3.37684	20.1542	21.198	23.6374	26.4819	29.3324		11	18	7	10	12	9	30	13
21.4133	17.8434	29.9221	25.5389	15.6948	20.2402	28.0345	28.9111		11	18	7	10	12	9	30	13
31.1746	17.9477	14.2331	38.7632	16.6989	23.7402	28.12	31.505		11	18	7	10	12	9	30	13
25.6189	20.5358	29.5274	17.588	14.7346	21.3874	23.1096	19.6393		11	18	7	10	12	9	31	13
26.2856	16.3828	18.142	34.3364	11.9923	20.5934	19.0834	21.385		11	18	7	10	12	9	31	13
22.0431	15.4396	16.8051	23.6381	19.6702	18.3546	24.3922	35.978		11	18	7	10	12	9	31	13
27.8024	10.2945	18.0217	18.5006	29.0404	23.2764	27.362	33.2112		11	18	7	10	12	9	31	13
21.3781	15.888	18.5624	23.6626	31.8906	21.866	24.9734	23.8317		11	18	7	10	12	9	31	13
22.3845	19.4994	21.7664	7.93068	15.4857	32.0874	29.6855	18.3867		11	18	7	10	12	9	31	13
21.9986	16.7348	26.8628	23.1412	21.8004	32.5334	30.2996	25.0145		11	18	7	10	12	9	31	13
20.2184	19.5465	23.3329	18.9308	16.569	19.1207	27.3589	18.974		11	18	7	11	12	9	31	13
25.9303	14.4531	32.2814	21.7575	24.125	18.3353	23.7815	21.6654		11	18	7	11	12	9	31	13
11.1875	17.704	21.563	23.8071	28.0446	19.6645	26.7543	37.0736		12	18	7	11	12	9	31	13
14.9567	14.7871	12.2763	24.8129	13.7263	24.3147	23.1975	29.2508		12	18	7	11	12	9	31	13
20.8953	13.1491	44.2667	22.5021	18.0666	25.1006	25.9068	17.8991		12	18	7	11	12	9	31	13
12.8915	20.0686	24.5101	24.7248	18.2051	18.6337	28.0322	28.2428		12	18	7	11	12	9	31	13
8.42332	16.8801	33.2254	25.7694	18.9354	16.9349	27.0893	8.82773		12	18	7	11	12	9	31	13
17.7733	20.1263	1.96895	24.2093	17.8501	25.9601	29.0979	31.0275		12	18	7	11	12	9	31	13
23.411	11.163	9.30726	22.889	23.9798	23.884	25.7303	22.7772		12	18	7	11	12	9	31	13
24.5535	20.8223	10.2286	14.2773	20.0885	20.0985	23.0248	16.6929		12	18	7	11	12	9	31	13
26.8859	12.742	10.9566	25.7826	30.2856	21.8973	24.2219	24.972		12	18	7	11	12	9	31	13
22.657	19.5939	16.6292	25.2028	28.59	19.4791	24.9423	38.5854		12	18	7	11	12	9	31	13
16.2504	19.0237	24.6654	22.4462	14.5412	20.715	31.3198	26.4603		12	18	7	11	12	9	31	13
8.72409	19.5535	19.683	24.0788	7.2709	14.8872	22.7816	16.5212		12	18	7	11	12	9	31	13
21.2854	26.1272	9.92956	23.5521	18.9681	17.6502	25.8495	25.3861		12	18	7	11	12	9	31	13
26.7149	18.6838	24.318	22.8319	7.17218	21.7206	17.1682	27.5974		12	18	7	11	12	9	31	13
9.2404	9.90732	11.3643	21.3582	3.5984	20.0802	21.8229	24.7749		12	18	7	11	12	9	31	13
26.3566	18.6967	21.1805	23.9216	22.9178	27.5079	24.2572	26.295		12	18	8	11	12	9	31	13
32.5387	18.6802	22.0734	22.8442	21.5787	20.8848	27.9278	19.1837		12	18	8	11	12	9	31	13
25.4474	15.3883	21.7721	21.1297	25.7811	12.6102	26.005	26.2834		12	18	8	11	12	9	31	13
17.8002	26.5732	22.5937	22.2963	16.8584	19.6559	26.6103	31.0774		12	18	8	11	12	9	31	13
26.3014	17.1366	10.989	33.3732	18.103	21.1098	28.4292	26.6559		12	18	8	11	12	9	31	13
32.473	19.7695	19.814	6.02221	12.4506	17.8424	22.8777	30.8509		12	18	8	11	12	9	32	13
30.538	20.5064	19.2234	14.9493	20.5693	22.9256	19.4693	32.072		12	18	8	11	12	9	32	13
16.5496	17.8484	22.2396	17.7594	18.7137	19.192	23.3546	26.124		12	18	8	11	12	9	32	13
25.7771	18.6356	16.1231	21.549	18.768	19.5025	20.8143	22.3638		12	18	8	11	12	9	32	13
31.5997	21.5095	19.4791	16.8986	24.8499	21.5431	16.9039	31.0917		12	18	8	11	12	9	32	13
28.492	25.8821	20.7384	25.1345	24.0078	19.8075	21.3778	30.6453		12	18	8	11	12	9	32	13
29.8864	24.597	19.3243	19.9404	24.3081	21.4003	20.6008	33.1457		12	18	8	11	12	9	32	13
23.7692	16.6589	21.0169	22.4859	21.4485	8.32504	22.479	26.9755		12	18	8	11	12	9	32	14
24.2438	26.8275	16.955	18.4805	16.2565	20.3891	21.5132	23.1714		12	18	8	11	12	9	32	14
11.4719	19.8721	20.8262	4.59194	16.4058	21.0019	25.5521	32.2483		12	18	8	11	12	9	32	14
15.7548	17.9266	19.3703	23.6944	15.4766	21.9997	21.0898	27.7816		12	18	8	11	12	9	32	14
18.822	22.6278	25.1368	23.0268	23.9921	1.23381	20.7425	22.5854		12	18	8	11	12	9	32	14
31.6221	22.6349	20.2711	11.066	27.8274	22.9541	24.512	28.9909		12	18	8	11	12	9	32	14
4.21587	16.2581	21.4447	15.1535	28.1344	21.7355	23.7225	27.7652		12	18	8	11	12	9	32	14
6.53723	21.9572	17.9528	19.3188	19.8264	18.7405	20.8736	25.984		12	19	8	11	12	9	32	14
15.9477	26.5879	22.7426	23.4459	28.7692	22.4365	22.725	28.2849		12	19	8	11	12	9	32	14
29.3951	22.2002	19.8014	14.9795	26.8304	16.6394	21.1347	25.5805		13	19	8	11	12	10	32	14
22.8427	32.0511	15.8394	22.1004	21.4013	9.93601	19.6779	16.0666		13	19	8	11	12	10	32	14
16.2104	19.6327	20.5309	26.6053	26.6021	16.6944	25.5875	23.9841		13	19	8	11	12	10	32	14
24.0999	25.9721	18.8631	15.042	18.6231	17.5914	19.2884	28.3901		13	19	8	11	12	10	32	14
25.2919	17.6643	16.2874	20.626	22.7537	25.7836	13.9419	23.9857		13	19	8	11	12	10	32	14
11.3589	54.1749	21.2678	22.1484	25.0213	5.83605	13.3935	36.8416		13	19	8	11	12	10	32	14
16.8082	32.1414	25.779	26.0276	23.9381	10.7129	16.8184	35.0174		13	19	8	11	12	10	32	14
26.3367	23.2344	17.946	26.3172	22.3507	5.68506	21.8511	31.0458		13	19	8	11	12	10	33	15
20.1049	22.9531	18.508	21.712	17.0605	7.09721	32.2893	30.3851		13	19	8	11	12	10	33	15
22.2916	17.4167	22.207	22.3436	28.1971	29.243	42.4012	31.8587		13	19	8	11	12	10	33	15
25.5271	24.4656	21.5339	26.8207	10.0733	8.09533	29.1197	24.7031		13	19	8	11	12	10	33	15
23.222	17.5575	24.345	21.5515	30.5428	13.8613	26.0514	25.3805		13	19	8	11	12	10	33	15
28.3258	20.839	25.0988	18.4499	22.5366	19.8254	14.1345	30.237		13	19	8	11	12	10	33	15
20.1065	25.6281	22.0787	24.1039	15.7435	16.5398	37.3272	27.1723		13	19	8	11	12	10	33	15
21.9832	18.5709	19.1622	9.87104	27.3242	20.0319	15.2151	27.4102		13	19	8	11	12	10	33	15
26.8334	20.7748	27.2024	24.7168	23.1522	9.22482	28.9762	32.5721		13	19	8	11	12	10	33	15
23.5884	27.0217	24.8136	23.8668	18.031	21.6689	35.5906	29.3036		13	19	8	11	12	10	33	15
19.0571	21.1226	24.9054	12.8437	16.7874	6.80556	4.06067	33.6727		13	19	8	11	12	10	33	15
24.3506	25.463	26.4794	21.0189	19.6754	19.1583	19.6093	27.0569		13	19	8	11	12	10	33	15
19.7419	26.1602	20.9082	13.8507	23.801	24.1059	20.9229	32.2088		13	19	8	11	12	10	33	15
22.4006	16.881	21.2844	24.7574	22.4189	17.6141	33.8886	28.5096		13	19	9	11	12	10	33	15
27.5403	13.5615	19.303	27.2668	28.4067	17.6956	30.3999	27.1066		13	19	9	11	12	10	33	15
37.8359	19.5261	7.40683	23.4206	16.092	21.4872	38.8315	28.4794		13	19	9	11	12	10	33	15
9.04693	18.3736	11.718	29.6197	23.375	16.6705	35.3272	33.7385		13	19	9	11	12	10	33	15
9.249	18.913	14.7146	22.2445	31.7111	18.6639	8.23155	29.2719		13	20	9	11	12	10	33	15
24.3621	26.1909	20.5557	21.322	22.673	21.5246	37.7958	28.0034		13	20	9	11	12	10	33	15
19.3746	25.5765	23.2116	19.6389	26.4583	24.4124	44.0643	29.9595		13	20	9	11	12	10	33	15
31.2762	15.9659	17.2915	24.2431	20.1808	25.4558	15.0981	26.8849		13	20	9	11	12	10	33	15
24.4067	20.5974	12.5675	23.1721	28.3932	14.8125	39.6173	30.7656		13	20	9	11	12	10	33	15
16.2787	22.3409	25.1671	27.0805	26.9595	12.9197	25.6215	25.2437		13	20	9	11	12	10	33	15
22.482	21.0172	21.9167	29.6055	26.1325	17.71	6.26428	18.2053		13	20	9	11	12	10	33	15
27.8901	20.3275	19.2037	21.85	13.529	27.6438	5.58441	22.7571		13	20	9	11	12	10	33	15
35.3423	16.2517	17.0511	24.5633	13.826	32.7967	33.4799	29.5482		13	20	9	11	12	10	33	15
15.6248	16.6257	25.9301	19.4543	25.3671	16.5885	20.5507	28.2739		13	20	9	11	12	10	33	15
26.8906	21.074	20.6681	24.9415	21.118	17.8544	15.2823	36.0634		13	20	9	12	12	10	33	15
22.6156	17.6554	13.8816	15.3317	21.1212	18.0485	38.6644	30.3917		13	20	9	12	12	10	33	15
24.984	20.5313	21.4461	25.1556	19.1189	18.0172	34.7131	30.2974		14	20	9	12	12	10	33	15
21.7124	21.7576	7.48445	20.8241	26.6942	33.4862	15.8674	36.7964		14	20	9	12	12	10	33	15
15.2436	17.1451	17.063	17.0638	20.6667	13.5225	10.8346	31.7583		14	20	9	12	12	10	33	15
16.0766	15.8689	20.4632	28.8054	20.6876	16.4194	20.1099	32.3513		14	20	9	12	12	10	33	15
14.4796	20.8307	20.8848	18.6956	25.5827	15.6675	12.3494	19.0992		14	20	9	12	12	10	33	15
19.92	16.4029	11.6534	17.2645	25.201	14.5781	33.2251	30.1874		14	20	9	12	12	10	33	15
19.5694	19.4098	19.425	24.7785	30.0811	21.7199	35.1327	30.9576		14	20	9	12	12	10	33	15
13.1454	18.6814	20.222	26.3119	21.3416	24.415	53.4871	27.9816		14	20	9	12	12	10	33	15
17.0766	18.6082	16.7508	20.0959	8.12451	21.0943	31.2465	29.6889		14	20	9	12	12	11	33	15
17.6524	17.6721	12.419	26.13	20.4662	19.8388	31.821	32.6416		14	20	9	12	12	11	33	15
20.634	16.8139	26.4372	21.6211	11.1083	21.005	0.70704	26.5219		14	20	9	12	12	11	33	15
23.3137	18.1998	19.4642	25.8049	12.7301	20.1064	31.2513	27.2979		14	20	9	12	12	11	33	15
19.0494	16.0667	13.899	26.3719	17.255	21.9108	39.9891	17.94		14	20	9	12	12	11	33	15
12.2726	17.0027	20.6989	22.322	24.9242	22.4011	34.7041	31.6935		14	20	9	12	12	11	33	15
14.1244	18.4509	15.4948	21.9661	18.4633	25.0663	20.6017	27.5256		14	20	9	12	12	11	33	15
17.6396	16.2084	27.6147	21.8257	19.3813	9.38952	25.8049	28.4439		14	20	9	12	12	11	33	15
21.952	19.054	20.2705	23.4046	25.653	18.0795	9.17579	33.4103		14	20	9	12	12	11	33	15
8.58774	14.2037	6.95468	20.0789	10.898	22.2863	33.3932	25.384		14	20	9	12	12	11	33	15
27.7815	19.1105	12.1896	22.2701	17.1827	12.1311	7.13242	29.206		14	20	9	12	12	11	33	15
21.4586	19.5331	19.6222	25.5794	16.1558	21.1792	48.1217	32.598		14	20	9	12	12	11	33	15
17.4124	19.7613	14.8016	24.8111	18.7623	18.6653	34.4251	34.5295		14	20	9	12	12	11	33	15
23.1498	10.7223	27.9622	21.2494	18.6784	15.3667	7.78046	31.6597		14	20	9	12	12	11	33	15
9.90324	19.2887	21.0287	22.7344	30.064	19.5783	28.998	30.0359		14	20	10	12	12	11	33	15
17.2149	22.5395	20.5767	25.7066	24.3911	19.0142	23.3887	30.7028		14	20	10	12	12	11	34	15
9.63333	19.6759	15.1449	25.9638	24.9112	20.7754	24.5032	28.0661		14	20	10	12	12	11	34	15
22.8859	19.6203	2.6131	28.883	13.5835	18.0301	29.1227	31.4227		14	20	10	12	12	11	34	15
30.446	18.4428	11.3402	24.0526	20.3529	17.9743	26.2867	31.3162		14	20	10	12	12	11	34	15
25.4328	23.1664	4.09729	22.9803	24.4971	16.5783	27.5007	25.5802		14	20	10	12	12	11	34	15
18.7793	19.8011	43.4252	23.7092	22.697	19.8791	44.3758	35.2702		14	20	10	12	12	11	34	15
17.7409	22.4845	21.9792	15.6858	25.6294	18.6271	23.3323	27.1107		14	20	10	12	12	11	34	27
13.2859	18.9074	6.69	25.6654	26.0528	19.8388	31.5474	20.7484		14	20	10	12	13	11	34	27
23.8978	24.0038	18.9611	21.0502	18.2336	11.7007	24.4768	23.7748		14	21	10	12	13	11	34	27
25.9061	21.0944	14.9092	7.98497	17.92	2.32119	27.765	3.87668		14	21	10	12	13	11	34	27
14.0518	20.8783	8.38531	10.7645	25.969	20.2786	27.4643	19.7552		14	21	10	12	13	11	34	27
12.3223	19.6174	10.759	20.8725	21.2825	21.5546	31.9054	34.0342		14	21	10	12	13	11	34	27
9.15111	26.4251	20.0432	25.3631	20.8258	18.4996	21.0601	25.9949		14	21	10	12	13	11	34	27
27.8351	11.1799	20.7907	24.1766	17.5185	15.4037	24.0327	17.9572		14	21	10	12	13	11	34	27
20.9322	23.8841	10.5083	21.5791	21.3577	17.0215	36.1814	35.9432		14	21	10	12	13	11	34	27
16.0429	24.9724	11.7578	26.1204	20.4756	17.1163	20.545	20.4866		14	21	10	12	13	11	34	27
22.5078	23.3601	21.381	22.125	24.5254	20.012	23.1188	25.4516		14	21	10	12	13	11	34	27
17.1607	24.5331	19.0563	16.6106	24.3659	24.8795	24.3124	35.2925		14	21	10	13	13	11	34	27
14.512	22.6941	10.4012	21.5854	20.1778	19.7583	34.7287	24.2204		14	21	10	13	13	11	34	27
24.845	27.0662	21.6291	22.8165	24.3601	19.1064	25.2243	21.3462		14	21	10	13	13	11	34	27
19.1648	20.9903	21.6338	21.4281	22.5969	24.2327	31.0113	23.599		14	21	10	13	13	11	34	27
1.12746	13.3146	11.6609	19.4002	18.4017	17.7747	14.1191	21.6541		14	21	10	13	13	11	34	27
6.01465	16.7508	18.7128	24.9752	21.1143	16.7109	25.2198	40.265		14	21	10	13	13	11	34	27
4.86939	21.7011	34.5737	18.9333	21.6809	18.3423	30.8019	37.7511		14	21	10	13	13	11	34	27
17.3322	19.5642	32.3276	21.7121	18.2925	23.2579	25.0245	10.333		14	21	10	13	13	11	34	27
6.19356	21.4761	11.418	25.3971	26.3321	19.0089	33.6445	23.9929		14	21	10	13	13	11	34	27
20.547	21.7995	9.55435	20.8993	30.3334	3.77344	19.5376	42.297		14	21	10	13	13	11	34	27
19.1333	22.1967	14.7871	22.4276	22.1655	15.3478	37.8718	19.5196		14	21	10	13	13	11	34	27
15.7506	24.98	31.2357	24.1308	20.8744	19.0986	24.9501	32.3834		14	21	10	13	13	11	34	27
10.9892	21.6644	25.517	22.3648	24.5487	19.6127	31.2571	25.9317		14	21	10	13	13	11	34	27
16.0302	21.3635	1.07762	24.2928	19.1294	21.3968	41.8096	36.1525		14	21	10	13	13	11	34	27
16.8273	20.5033	3.2535	25.2374	15.9199	0.97748	32.3377	44.3341		14	21	10	13	13	11	34	27
13.5115	19.2293	27.3797	26.1064	17.3722	12.5966	16.9245	28.8983		14	21	10	13	13	11	34	27
28.2194	20.8612	10.3571	22.8024	22.391	15.6592	26.4001	9.56114		14	21	10	13	13	11	34	27
11.3637	20.1732	32.4408	21.8755	19.5734	13.7316	28.7215	16.7069		14	21	10	13	13	11	34	27
18.4508	20.4502	46.6285	25.6832	30.3148	19.3297	33.8525	32.2641		14	21	10	13	13	11	34	27
6.45803	19.0131	23.5233	24.2696	24.8985	22.633	34.3703	32.7389		14	21	11	13	13	11	34	27
19.1822	21.0737	20.9475	23.8958	11.3274	20.5066	21.0292	20.7386		14	21	11	13	13	11	34	27
19.5704	25.9246	24.7801	23.0049	20.6016	21.2584	43.5655	29.7623		14	21	11	13	13	11	34	27
25.0475	18.7643	25.0102	25.6572	38.7694	19.1472	26.1682	35.2317		14	21	11	13	13	11	43	27
16.3894	18.6016	20.0472	20.8054	28.7738	17.0869	29.3148	33.5537		14	21	11	13	13	11	43	27
12.8235	15.6839	18.6727	18.7936	26.6701	20.8235	24.0978	24.3965		14	21	11	13	13	11	43	27
21.5501	24.0867	20.0543	22.6756	19.7664	10.2502	24.4785	19.8527		14	21	11	13	13	11	43	27
18.2505	11.9428	16.7305	28.1706	20.1664	18.5914	26.2254	35.2621		14	21	11	13	13	11	43	27
17.1287	20.62	22.7221	23.689	28.7649	13.2094	28.1789	21.5986		14	21	11	13	13	11	43	27
22.3174	22.2288	24.0102	24.8656	29.0661	18.1878	27.1346	20.8321		14	21	11	13	13	11	43	27
21.0984	23.245	17.6808	20.9589	25.8154	18.2198	19.171	18.4593		14	21	11	13	13	11	43	27
18.5716	18.603	20.3355	26.1373	13.5562	16.4541	28.3096	27.5556		14	21	11	13	13	11	43	27
22.2119	20.9618	21.9587	29.755	15.6535	8.00895	26.9734	14.8608		14	21	11	14	13	11	43	27
24.316	13.6271	20.2865	26.983	35.2015	15.7011	28.8033	19.5455		14	21	11	14	13	11	43	27
15.4308	9.23448	11.2856	17.7582	17.991	15.9014	22.3563	11.5098		14	21	11	14	14	11	43	27
15.4797	20.1998	19.3428	39.4399	19.8278	20.1262	35.1501	30.8688		14	21	11	14	14	11	43	27
18.0765	25.4105	19.7428	21.4189	23.1659	18.8801	21.1657	23.882		14	21	11	14	14	11	43	27
21.7637	22.4069	20.3268	22.6218	25.6107	17.6657	25.6776	20.7076		14	21	11	14	14	11	43	27
27.1036	23.7548	20.0472	16.0489	26.0633	26.0935	25.9791	23.472		14	21	11	14	14	11	43	27
20.4216	22.807	19.8677	18.2751	24.3025	21.234	25.0658	27.6133		14	22	11	14	14	11	43	27
12.5973	26.6169	22.922	20.9284	17.7005	18.76	14.6255	35.2247		14	22	11	14	14	11	43	27
20.737	30.6479	22.693	8.13438	22.7448	20.5794	26.9631	30.6783		14	22	11	14	14	11	43	27
18.0855	21.9393	19.6624	16.1103	23.1623	20.3	18.823	31.455		14	22	11	14	14	11	43	27
25.2179	27.009	17.2875	19.1238	21.2697	25.105	27.3141	27.7956		14	22	11	14	14	11	43	27
20.9043	23.5532	22.7621	16.8942	24.7732	20.8052	22.9353	24.1698		14	22	11	14	14	11	43	27
25.0194	9.33426	17.1829	14.4616	23.0646	20.827	23.8653	20.5986		14	22	11	14	14	11	43	27
16.5702	20.1107	15.7423	15.3028	22.8044	21.4059	26.0828	14.6922		14	22	11	14	14	11	43	27
9.44996	22.7528	19.4821	25.2888	18.2896	21.8738	22.4028	33.2108		14	22	11	14	14	11	43	27
26.4079	23.7575	19.4784	25.1922	18.5592	18.6465	10.4736	40.4288		14	22	11	14	14	11	43	27
22.7562	19.6571	19.857	21.723	19.2791	16.5983	24.8275	15.1059		14	22	11	14	14	11	43	27
19.4189	32.6088	23.9251	13.9939	23.6883	18.0425	17.5914	44.2649		14	22	11	14	14	11	43	27
14.339	25.1913	22.1644	13.789	22.6311	1.3713	19.9817	34.057		14	22	11	14	14	11	43	28
14.5835	18.1005	25.1563	13.4407	24.7603	24.2999	21.3402	29.2191		14	22	11	14	14	11	43	28
23.7911	20.9839	17.1696	20.5528	24.5139	17.4793	23.1376	39.2473		15	22	11	14	14	11	43	28
24.4916	19.3734	19.2538	25.7344	25.0251	26.0561	19.1752	19.3116		15	22	11	14	14	11	43	28
23.8855	19.0788	18.2792	24.672	31.6253	16.1551	22.0081	15.975		15	22	11	14	14	11	43	28
29.1125	24.0705	27.1558	25.1593	22.3195	22.9743	24.2376	28.1609		15	22	11	14	14	11	43	28
30.7266	20.6662	13.2278	25.0504	23.3581	19.939	25.5254	34.8058		15	22	11	14	14	11	43	28
11.708	26.58	15.1408	19.3463	24.3335	23.8681	31.6818	26.6946		15	22	11	15	14	11	43	28
17.7928	22.8529	22.1476	19.4089	21.0203	24.4925	23.5639	27.0795		15	22	11	15	14	11	43	28
17.4208	18.9047	26.7409	23.8345	13.6108	17.1764	27.8216	26.0917		15	22	11	15	14	11	43	28
25.6783	21.4608	19.0141	28.5546	20.476	29.9535	30.4096	24.0349		15	22	11	15	14	11	43	28
13.7773	21.6931	14.9239	8.64283	27.9253	28.3893	22.9396	27.2238		15	22	11	15	14	11	43	28
17.6813	24.6761	22.1413	28.9008	20.5153	27.1903	29.3815	25.9207		15	22	11	15	14	11	43	28
20.5367	21.5111	23.3769	26.2255	21.6695	13.0481	32.4128	28.3357		15	22	11	15	14	11	43	28
20.054	19.5597	19.8247	17.1834	23.4522	5.03671	32.6782	29.3212		15	22	11	15	14	11	43	28
14.0477	20.5915	20.4879	20.9131	22.2578	19.8141	31.2179	30.8283		15	22	11	15	14	11	43	28
16.8853	20.3803	22.7592	23.7127	21.122	26.6757	26.453	12.9364		15	22	11	15	14	11	43	28
22.4959	23.317	20.3558	27.7158	25.6795	14.9107	27.4893	29.0197		15	22	11	15	15	11	43	28
20.6375	14.9658	19.1973	29.6768	17.1959	25.5715	28.8654	22.0854		15	22	11	15	15	11	43	28
18.9936	21.2619	21.744	19.3605	22.3316	15.591	28.7053	14.6323		15	22	11	15	15	11	43	28
28.1864	26.2773	27.9366	23.7956	22.8687	22.4518	25.9136	30.0456		15	22	11	15	15	11	43	28
21.997	13.2605	22.8636	20.6451	22.4813	19.0953	25.4214	23.9292		15	22	11	15	15	11	43	28
18.5488	11.6951	17.2808	28.2296	24.7863	16.3823	27.0638	30.1762		15	22	11	15	15	11	43	29
22.561	17.1179	18.6651	21.9484	29.3873	20.6008	29.4147	2.2942		15	22	11	15	15	12	43	29
18.59	19.2359	24.8353	22.2555	25.2764	23.6539	30.2732	37.4977		15	22	11	15	15	12	43	29
22.5963	24.2937	21.8782	24.012	21.3871	23.3962	28.6061	24.3624		15	22	11	15	15	12	43	29
19.5168	18.1578	20.3381	20.168	24.2227	26.4791	33.3844	30.2194		15	22	11	15	15	12	43	29
22.9671	17.2025	34.9982	29.3703	25.3673	23.2577	28.4689	29.8763		15	22	11	15	15	12	43	29
26.4863	27.7543	19.0995	24.7146	25.3219	25.6679	27.3717	24.4299		15	22	11	15	15	12	43	29
25.5952	23.3764	17.4703	26.1625	23.4912	21.5182	29.2418	32.7685		15	22	11	15	15	12	43	29
20.6726	23.1791	16.0463	25.8702	23.7326	24.5874	22.4851	35.6388		15	22	11	15	15	12	43	29
25.176	18.6025	17.4809	17.3224	20.5715	23.0753	23.2147	25.3918		15	22	11	15	15	12	43	29
19.6438	14.7619	22.3652	25.0526	15.4124	22.3331	29.3501	32.6304		15	22	11	15	15	12	43	29
15.9462	23.3939	18.0673	7.54991	27.1256	24.3205	25.5398	17.5077		15	22	11	15	15	12	44	29
13.5471	19.7624	22.1173	23.92	19.6873	17.3993	31.6943	17.276		15	22	11	15	15	12	44	29
20.9608	22.0729	23.9433	4.52655	18.7593	22.167	27.0077	26.7913		15	22	11	15	15	12	44	29
20.073	21.7244	13.4525	17.4809	25.2922	24.2908	20.9932	41.5402		15	22	11	15	15	12	44	29
21.1387	25.3845	20.9282	18.6099	22.065	23.5895	11.6139	10.0325		15	22	11	15	15	12	44	29
26.9089	19.6477	32.5031	5.44595	39.4462	21.0756	35.3491	34.7835		15	22	11	15	15	12	44	29
26.1839	25.1224	23.0262	22.6656	20.6072	22.835	27.2742	28.0093		16	22	11	15	15	12	44	29
17.193	29.5259	16.2156	10.3434	28.4627	23.7739	29.1462	32.2136		16	22	11	15	15	12	44	29
23.5569	26.5149	18.6705	21.3718	22.8414	22.1173	31.3675	30.3946		16	22	11	15	15	12	44	29
25.9577	23.9466	21.2558	15.6325	21.6909	24.2148	12.1531	23.9937		16	22	11	15	15	12	44	29
25.6739	17.7493	4.0966	30.9605	20.5104	22.1	31.0915	45.9015		16	22	11	15	15	12	44	29
19.8566	20.8902	20.3482	21.0009	24.1006	16.7672	38.7487	33.493		16	22	11	15	15	12	44	29
28.3325	22.3676	19.8016	16.8506	26.8315	24.2214	34.5111	6.77407		16	22	11	15	15	12	44	29
29.8905	20.679	23.1558	32.4947	24.3142	25.9503	28.0279	50.0053		16	22	11	15	15	12	44	29
12.2865	23.1572	27.0593	21.0258	29.9654	27.6637	27.4068	10.5334		16	22	11	15	15	12	44	29
15.3071	21.4672	26.3158	24.4397	25.9614	26.6007	33.4593	34.5148		16	22	11	15	15	12	44	29
18.1625	22.428	19.5033	29.27	26.5263	26.257	37.9338	29.5572		16	22	11	15	15	12	44	29
23.0345	19.7004	19.9703	29.4618	23.2267	25.7468	26.5995	26.5347		16	22	11	15	15	12	44	29
18.8966	28.9757	27.2274	21.4802	19.2216	27.0192	31.9254	28.9041		16	22	11	15	15	12	44	29
15.7908	23.1132	24.3876	15.3873	21.0344	25.9056	17.4467	27.461		16	22	11	15	15	12	44	29
19.6515	23.9055	27.0961	20.7335	16.6638	25.7692	27.1015	31.1505		16	22	11	15	15	12	44	29
25.6534	22.2134	22.7686	18.1776	20.3361	26.2107	24.3547	25.0784		16	22	11	15	15	12	45	29
20.2736	17.3557	18.3764	22.4695	20.8031	26.4763	27.3044	29.7181		16	22	11	15	15	12	45	29
21.2009	23.9853	26.1059	13.4896	18.4927	26.433	22.9218	18.7911		16	22	11	15	15	12	45	29
19.7602	22.5483	23.2425	24.2003	19.0808	26.3553	24.604	26.9219		16	22	11	15	15	12	45	29
29.3338	20.265	26.7224	33.733	23.631	17.2308	27.729	26.704		16	22	11	15	15	12	45	29
17.784	18.6765	13.2025	11.8494	23.1377	22.3084	31.7692	10.0172		16	22	11	15	15	12	45	29
16.2564	21.2777	31.7379	23.3142	26.5964	20.5605	24.2854	20.636		16	22	11	15	15	12	45	29
31.9669	18.4275	15.4049	23.3908	21.6469	22.3608	20.0836	23.7811		16	22	11	15	15	12	45	29
28.9328	17.7718	21.9562	24.226	24.1637	20.6892	28.334	31.929		16	22	11	15	15	12	45	29
25.3254	20.2878	18.5592	32.7988	22.7395	20.5602	25.5644	24.5238		16	22	11	15	15	12	45	29
11.6034	23.5938	19.7948	22.3564	28.1781	25.8956	28.3007	16.4024		17	22	11	15	15	12	45	29
36.1085	21.4677	33.0599	30.7924	21.513	25.5677	25.7453	30.3778		17	22	11	15	15	12	45	29
26.0224	15.451	28.8698	25.4531	17.7994	25.9057	27.721	26.6815		17	22	11	15	15	12	45	29
13.1393	25.2323	24.0064	20.7675	28.7481	23.8701	24.4117	30.5562		17	22	11	15	16	12	45	29
34.1925	21.6971	24.0016	11.7336	29.765	21.7478	30.4058	23.4046		17	22	11	15	16	12	45	29
31.9077	23.9974	19.7267	23.239	26.463	22.1667	25.8979	22.7878		17	22	11	15	16	12	45	29
21.8667	15.4212	20.5637	25.5767	32.1467	13.0312	29.8629	24.4931		17	22	11	15	16	12	45	29
24.0931	23.6952	19.5699	19.1814	8.02117	23.5838	29.2108	25.0345		17	22	11	15	16	12	45	29
28.0908	14.95	22.947	15.4033	26.5107	22.7333	30.2226	24.4945		17	22	11	15	16	12	45	29
13.7466	31.8933	17.0277	15.0989	30.9484	16.1962	26.706	8.75268		17	22	11	15	16	12	45	29
27.512	29.2124	26.2045	16.8921	31.2042	17.3731	30.8655	27.9634		17	22	11	15	16	12	45	30
29.0278	23.6988	24.6594	31.8541	23.0071	23.7926	29.6361	27.2038		17	22	11	15	16	12	45	30
8.67946	21.2163	12.0024	25.2729	29.1854	11.3777	27.4657	24.5772		17	22	11	15	16	12	45	30
19.1937	26.5171	33.1511	21.3985	14.8743	22.019	24.6893	19.8598		17	22	11	15	16	13	45	30
30.2423	16.0232	35.794	25.662	22.7727	15.6071	30.6691	26.4286		17	22	11	15	16	13	45	30
21.8173	22.4715	27.9188	14.1534	28.559	19.3007	28.3135	24.6751		17	22	11	15	16	13	45	30
22.6098	25.5973	13.9308	20.4688	32.6982	17.6446	27.4114	27.0906		17	22	11	15	16	13	45	30
1.74602	12.7544	27.2625	17.8053	27.2012	11.7368	21.9274	27.4573		17	22	11	15	16	13	45	30
9.29809	22.7106	23.2466	20.1707	30.3391	18.9125	27.8708	29.2914		17	22	11	16	16	13	45	30
24.0565	23.1996	18.5693	20.6793	27.4095	4.70906	27.4384	29.4872		17	22	11	16	16	13	45	30
24.8828	20.9787	21.491	24.1881	26.6623	15.2883	19.5694	30.8545		17	22	11	16	16	13	45	30
33.5424	21.806	11.0685	24.0418	31.3518	14.8557	9.66493	31.0265		17	22	11	16	16	13	46	30
21.9901	23.8272	25.5763	21.9687	28.7265	6.0098	41.8715	26.8021		17	22	11	16	16	13	46	30
22.2635	16.5164	21.082	19.4013	25.938	14.765	18.5303	31.0283		17	22	11	16	16	13	46	30
26.7586	19.7901	17.3513	26.7591	28.316	5.0445	23.0059	27.2858		17	22	11	16	16	13	46	30
28.0589	10.1279	33.6164	22.8477	23.6148	10.5169	13.0968	25.3145		17	22	11	16	16	13	46	30
20.5389	17.4126	25.447	16.5772	26.6273	12.4699	12.9381	29.3634		17	22	11	16	16	13	46	30
32.3628	22.2349	18.0793	26.3415	26.4003	14.9962	36.3533	27.0729		17	22	11	16	16	13	46	30
15.9254	12.7098	28.6939	24.9916	27.2571	7.08879	27.8598	27.2541		17	22	11	16	16	13	46	30
26.3246	17.9846	19.4394	16.3666	27.6489	18.9819	24.7592	30.1231		17	22	12	16	16	13	46	30
10.3162	19.9208	17.3096	17.6069	29.3771	10.972	27.5223	28.9324		17	22	12	16	16	13	46	30
11.678	13.2232	16.218	22.0203	24.2164	8.53393	20.5819	27.8548		17	22	12	16	16	13	46	30
26.2814	11.3247	19.6406	17.0457	21.2046	7.55976	30.2101	28.6502		17	22	12	16	16	13	46	30
24.8128	18.9334	21.3813	21.5314	29.8283	7.23806	16.9347	27.354		17	22	12	16	16	13	46	30
46.8686	18.6949	17.3179	26.0521	25.7938	12.5517	29.8908	29.0166		17	22	12	16	16	13	46	30
19.9478	21.6623	18.2054	30.6326	27.3405	17.314	4.11347	27.4976		17	22	12	16	16	13	46	30
14.3944	21.2191	16.3606	20.5449	22.3141	21.8152	21.5012	22.1047		17	22	12	16	16	13	46	30
24.7629	27.948	19.7379	14.9568	26.3248	16.0816	13.3225	28.2485		17	22	12	16	16	13	46	30
24.9742	18.5775	20.9754	13.9201	26.7777	18.4579	30.5375	25.8486		17	22	12	16	16	13	46	30
17.5466	26.7751	18.8368	22.0412	22.6155	12.1872	31.2401	27.5975		17	22	12	16	16	13	46	30
26.0827	20.4355	18.6898	17.2018	30.7152	18.8073	28.0287	30.7781		17	22	12	16	16	13	46	30
23.7246	22.9793	16.7457	23.4703	26.237	21.711	19.655	30.2308		17	22	12	17	16	13	46	30
31.3678	16.9713	19.3736	23.4174	26.0012	21.7276	13.032	25.1365		17	22	12	17	16	13	46	30
25.8168	21.6854	15.934	26.0048	25.6348	14.5091	35.0648	33.3383		17	22	12	17	16	13	46	30
15.1179	21.4409	13.9074	40.087	28.018	12.7309	20.0908	32.5013		17	22	12	17	16	13	46	30
17.6376	24.3389	17.7589	18.1292	15.1876	15.4025	26.1881	26.9091		18	23	12	17	17	13	46	30
20.0338	20.693	13.7589	33.382	18.3453	12.8755	32.1751	24.2353		18	23	12	17	17	13	46	30
21.7969	21.813	1.08495	19.1787	28.714	20.3489	22.5178	35.9935		18	23	12	17	17	13	46	30
17.6704	13.3228	22.0036	14.6273	20.7655	17.8586	5.34263	22.8756		18	23	12	17	17	13	46	30
25.2779	24.2736	7.79811	19.9348	23.912	17.7069	10.4509	30.656		18	23	12	17	17	13	46	30
18.9061	15.8035	17.556	21.2981	17.9906	7.68158	20.4516	26.09		18	23	12	17	17	13	46	30
26.8752	22.8042	15.674	35.4986	31.0077	20.7169	26.3611	21.8728		18	23	12	17	17	13	46	30
19.8103	16.0769	22.2213	33.1956	19.3926	11.1196	19.643	29.4874		18	23	12	17	17	13	46	30
14.2313	18.889	13.4261	15.6113	28.5503	16.7713	21.9405	29.7657		18	23	12	17	17	13	46	30
19.3848	20.9362	16.7733	23.2154	26.839	20.8795	22.9205	27.6936		18	23	12	17	17	13	46	30
24.6672	17.7043	16.0557	22.4437	23.3546	25.5074	26.7802	26.7244		18	23	12	17	17	14	46	30
26.3509	15.7487	20.9222	16.2234	23.595	25.7078	25.835	22.4556		18	23	12	17	17	14	46	30
18.1632	20.3374	20.331	23.5008	22.938	30.7277	25.3938	34.2889		18	23	12	17	17	14	46	30
16.3058	16.4865	18.6728	27.9784	26.985	26.5094	18.2306	25.5177		18	23	12	17	17	14	46	30
21.42	11.1906	20.6496	26.7267	22.0197	30.8644	19.735	24.4698		18	23	12	17	17	14	46	30
22.6164	18.3914	15.0163	22.4738	19.3173	31.2884	23.129	27.3068		18	23	12	17	17	14	46	30
20.269	23.2632	14.4652	25.4447	15.2678	27.3783	26.3549	18.7323		18	23	12	17	17	14	46	30
21.2343	18.0793	16.5997	23.9545	24.6173	28.365	16.4003	23.5523		18	23	12	17	17	14	46	30
17.8331	18.8887	16.798	27.7882	22.5681	29.4047	14.3849	25.8813		18	23	12	17	17	14	46	30
20.5863	18.2935	17.0442	12.1287	19.838	26.8611	25.2326	38.2263		18	23	12	17	17	14	46	30
21.3715	20.8775	17.1104	28.0609	25.2055	26.4628	7.36348	24.88		18	23	12	17	17	14	46	30
17.3863	21.8504	18.2007	27.6605	24.6073	21.8924	27.6525	25.5364		18	23	12	18	18	14	46	30
24.9493	19.6329	26.4961	27.7938	20.2073	28.3687	26.6412	34.3763		18	23	12	18	18	14	46	30
18.4499	17.9285	6.17851	32.5841	26.3705	26.8119	21.5488	27.0744		18	23	12	18	18	14	46	30
15.6982	12.487	19.6431	24.2366	22.1614	28.62	24.371	2.44224		18	23	12	18	18	14	46	30
22.4481	19.2801	21.8307	26.4217	18.907	24.6519	29.4047	26.3034		18	23	12	18	18	14	46	30
11.4302	10.4682	14.3588	25.5348	23.6419	28.2464	24.1936	24.8464		18	23	12	18	18	14	46	30
20.9289	19.0923	34.9469	25.097	20.6699	28.4876	31.5645	24.2727		18	23	12	18	18	14	46	30
22.9417	16.7402	7.10525	26.3985	23.801	27.3359	36.1646	32.6638		18	23	12	18	18	14	46	30
13.4268	19.4747	12.829	23.1151	21.9091	22.9746	45.9176	23.229		18	23	12	18	18	14	46	30
13.0113	30.008	8.84117	24.5017	27.4206	29.6711	28.5963	36.961		18	23	12	18	18	14	46	30
14.2385	25.0013	20.3417	19.7221	19.8085	27.6898	10.1105	26.4523		18	23	12	18	18	14	46	30
17.3439	15.6098	24.0494	24.4983	24.0045	29.7108	3.56521	23.3706		18	23	12	18	18	14	46	30
3.54122	17.0033	23.5116	22.2445	26.946	29.0724	16.1874	24.3127		18	23	12	18	18	14	46	30
21.5395	24.0536	21.4779	30.2179	12.9267	31.1055	25.4123	20.2639		18	23	12	18	18	14	46	30
11.6164	22.9006	20.6001	24.4717	25.6883	28.4888	26.3839	21.4644		18	23	12	18	18	14	46	30
25.6373	22.353	25.1909	26.5493	21.7	23.9055	18.0215	33.5735		18	23	12	18	18	14	46	30
31.2045	25.7323	15.0393	28.461	20.8221	26.086	30.0236	28.3016		18	23	12	18	18	14	46	30
17.0467	18.746	15.6309	32.0205	24.4962	31.275	27.4851	29.8507		18	23	12	18	18	14	46	30
28.7161	15.8241	17.4033	34.4081	22.102	17.4002	30.0967	24.5946		18	23	12	18	18	14	46	30
19.769	21.9867	19.8149	24.1282	26.5856	25.6062	27.7293	26.5429		18	23	12	18	18	14	46	30
20.5764	4.05661	20.4892	22.5493	22.8104	27.398	23.591	16.4238		18	23	12	18	18	14	46	31
24.0288	24.6883	21.1681	25.7157	24.062	21.6501	26.8313	22.5666		18	23	12	18	18	14	46	31
27.7625	23.7352	19.5938	24.868	23.8113	21.9555	25.9002	14.8553		18	23	12	18	18	14	46	31
32.5069	22.1301	17.7159	26.5622	24.8492	19.5454	28.8826	10.5208		18	23	12	18	18	14	46	31
7.72863	16.8479	16.2603	23.7546	26.6025	21.1761	26.0987	14.5316		18	23	12	18	18	14	46	31
20.9597	21.3283	13.7834	26.2206	27.621	18.773	26.7229	15.9571		18	23	12	18	18	14	46	31
25.9416	22.139	15.7012	21.7993	23.4456	22.5319	25.8222	21.6518		18	23	12	18	18	14	46	31
15.1427	20.0688	18.6702	24.9946	27.3405	21.4426	23.6852	17.3231		18	23	12	18	18	14	46	31
15.1785	1.51195	17.2881	29.3592	24.072	32.3027	25.0686	16.1888		18	24	12	18	18	14	46	31
21.6381	5.72915	20.5982	20.2941	25.9319	26.0134	34.7452	20.4296		18	24	12	18	18	14	46	31
19.413	97.5051	16.5857	18.7563	27.8975	13.0104	29.3048	17.4535		18	24	12	18	18	14	46	31
0.53879	76.9048	14.5703	24.0579	29.4984	24.5307	25.5911	17.6		18	24	13	18	18	14	46	31
17.1618	54.3809	25.5502	26.7304	27.6744	28.3328	33.4472	19.1967		18	24	13	18	18	14	46	31
19.7867	76.5715	25.6011	21.3331	16.0284	21.5791	28.0293	14.1157		18	24	13	18	19	14	46	31
23.2867	34.919	14.1108	20.087	18.5804	26.2955	15.688	12.9498		18	24	13	18	19	14	46	31
20.5145	14.1169	28.7069	19.609	20.5674	28.6633	21.0491	22.1848		18	24	13	18	19	14	46	31
14.4402	7.3963	24.484	28.9152	16.8753	24.5754	28.5716	16.5795		18	24	13	18	19	14	46	31
26.573	11.4523	25.6845	32.4761	26.634	22.6133	29.3145	12.6218		18	24	13	18	19	14	46	31
29.2618	9.73403	12.2829	28.4504	10.1564	23.5714	13.7034	13.7911		18	24	13	19	19	14	46	31
18.7024	20.6199	25.1571	22.7285	14.9784	46.7538	29.6977	14.0869		18	24	13	19	19	14	46	31
21.1599	23.0121	21.7471	25.3973	22.2026	19.3824	26.966	20.4901		18	24	13	19	19	14	46	31
19.9045	11.6434	30.8899	22.2642	20.5477	17.6838	24.5422	15.6345		18	24	13	19	19	14	46	31
28.5949	5.28146	26.4152	21.9709	27.8149	25.7406	23.7122	19.3144		19	24	13	19	19	14	47	31
24.8539	18.8329	18.512	6.93037	16.4276	21.5605	29.221	21.243		19	24	13	19	19	14	47	31
31.7722	19.5382	25.0123	29.2637	22.4405	23.0058	28.8396	13.8018		19	24	13	19	19	14	47	31
21.5969	8.07816	20.5804	25.3642	39.6306	17.9608	34.598	22.9001		19	24	13	19	19	14	47	31
35.1931	20.6088	18.0047	20.2141	20.6627	20.6902	26.8097	15.6546		19	24	13	19	19	14	47	31
29.8039	12.0694	20.2389	22.0638	25.646	22.9574	25.1665	14.5513		19	24	13	19	19	14	47	31
23.4098	24.4853	13.826	20.8083	3.48059	19.8015	27.7475	17.9716		19	24	13	19	19	14	47	31
10.9035	15.7497	24.4769	16.3096	20.2752	26.64	26.1391	20.3942		19	24	13	19	19	14	47	31
14.2651	18.9506	21.4991	28.1372	10.3671	26.9895	21.5634	21.6701		19	24	13	19	19	14	47	31
25.7213	22.6948	22.4846	26.421	12.9862	22.5551	28.9829	15.3077		19	24	13	19	19	14	47	31
4.37287	16.498	5.03911	21.9547	19.617	20.8409	24.6425	20.6513		19	24	13	19	19	14	47	31
16.2051	20.2165	27.2683	21.3501	26.7148	21.7126	25.9814	15.1146		19	24	13	19	19	14	47	31
11.663	16.2568	24.1213	23.1274	19.3387	26.8385	23.7747	18.6235		19	24	13	19	19	14	47	31
21.1155	19.8315	5.10625	24.6782	31.8153	21.9775	30.25	8.33415		19	24	13	19	19	14	47	31
39.7658	17.1369	18.4321	27.7414	23.0114	26.1937	13.5579	11.2185		19	24	13	19	19	14	47	31
13.3448	15.2603	22.1973	22.6823	23.4913	18.8701	27.7618	10.6166		19	24	13	19	19	14	47	31
29.0444	17.0526	13.3545	24.4318	17.2751	23.1288	29.2936	23.0191		19	24	13	19	19	14	47	31
24.2998	17.5834	23.3115	35.2771	19.3171	19.432	29.7846	19.1714		19	24	13	19	19	14	47	31
19.571	18.6995	30.3447	18.6072	11.9194	14.8096	26.1174	10.3188		19	24	13	19	19	14	47	31
3.3194	18.8112	11.6903	17.7078	26.6638	25.0186	24.6484	27.1436		19	24	13	19	19	14	47	31
18.5859	17.9343	17.968	20.6505	16.0437	23.3128	29.6381	21.5179		20	24	13	19	19	14	47	31
23.821	23.5481	19.4852	33.1167	21.0157	22.0659	24.5217	20.437		20	24	13	19	19	14	47	31
16.5935	21.4701	27.1739	7.24135	18.1609	26.7211	23.2446	17.0379		20	24	13	19	19	14	47	31
32.0662	14.2263	25.2802	11.4729	18.0822	21.4014	31.0748	7.05429		20	24	13	19	19	14	47	31
4.31694	19.0649	33.4078	31.4877	8.95265	28.0869	2.67879	16.7822		20	24	13	19	19	14	47	31
2.54163	18.9483	22.5239	18.9742	19.7139	30.0121	23.4961	14.7885		20	24	13	19	19	14	47	31
0.77921	19.2792	22.933	30.3513	17.5617	28.6504	21.1921	22.7713		20	24	13	19	19	14	47	31
25.6959	21.5902	32.213	15.1044	23.8874	21.9138	26.4137	16.8504		20	24	13	19	19	14	47	31
18.7397	20.9515	23.7644	20.4489	20.2268	19.7092	30.1495	19.8647		20	24	13	19	19	14	47	31
14.6405	20.302	21.8932	18.7178	18.4018	27.8468	32.3736	14.2049		20	24	13	19	19	14	47	31
17.9751	20.8042	19.867	21.9059	28.8724	27.5131	31.1127	22.8926		20	24	13	19	19	14	47	31
14.8774	15.2586	24.9992	21.7728	30.7644	24.6456	29.474	12.865		20	24	13	19	19	14	47	31
11.5233	16.8388	22.4417	26.3107	34.8515	21.8217	30.0199	2.44564		20	24	13	19	19	14	47	31
16.4119	17.0169	14.7592	17.7336	20.7525	22.3191	27.5778	9.82427		20	24	13	19	19	14	47	31
22.8485	16.038	25.5165	15.625	21.5993	21.4975	29.2319	18.2817		20	24	13	19	19	14	47	31
17.5618	17.7239	26.827	21.6636	17.5854	30.0347	28.5755	14.1104		20	24	13	19	19	14	47	31
17.6092	24.7182	16.6016	22.1548	22.0666	30.2069	34.8051	22.0512		20	24	13	19	19	14	47	31
28.1434	14.5705	13.0151	15.6219	21.5446	23.58	30.4544	15.2309		20	24	13	19	19	14	47	31
20.7525	13.2111	28.4885	17.5828	21.6242	18.3263	15.4735	19.7673		20	25	13	19	19	14	47	31
4.21898	21.7213	14.1563	18.8302	25.2577	16.2081	23.5207	19.1633		20	25	13	19	19	14	47	31
16.9208	26.7261	20.0674	28.0021	20.101	25.2468	27.6849	21.6106		20	25	13	19	19	14	47	31
24.7567	21.4578	36.6657	14.2794	20.4883	26.0394	19.837	19.5574		20	25	13	19	19	14	47	31
26.3185	19.7931	25.3895	18.0524	19.509	21.0359	22.7725	23.3752		20	25	13	19	19	14	47	31
27.2444	17.2654	5.08943	28.0782	26.076	23.9878	28.8144	25.9331		20	25	13	19	19	14	47	31
7.79882	10.9973	33.3831	14.8152	16.4034	26.9563	26.7868	17.558		20	25	13	19	19	14	47	31
18.0139	16.4296	14.929	22.2395	14.9677	16.0457	31.7552	20.0632		20	25	13	19	19	14	47	31
27.4896	18.5007	29.4173	42.1184	22.4181	31.0106	22.6793	13.9362		20	25	13	20	19	14	47	31
0.71438	21.3905	30.9999	24.9125	20.6353	24.6332	30.579	17.483		20	25	13	20	19	14	47	31
8.94197	23.4793	20.0039	20.7653	24.2524	28.2611	18.4396	14.4413		20	25	13	20	19	14	47	31
21.7069	14.2549	22.9918	19.4485	24.7178	20.2935	28.531	11.3554		20	25	13	20	19	14	47	31
22.3325	12.3929	28.8142	11.8984	23.8422	22.7673	35.0179	23.6399		20	25	13	20	19	14	47	31
20.1634	22.6486	14.0189	23.5812	20.4001	19.2569	28.2484	18.7176		20	25	14	20	19	14	47	31
17.7425	12.4675	18.4716	43.2822	14.9611	5.24341	0.87126	19.1197		20	25	14	20	19	14	47	31
9.48523	25.5662	32.0951	26.0762	16.3754	25.3818	2.56361	20.434		20	25	14	20	19	14	47	31
23.0279	20.433	22.3699	6.85386	19.9721	36.8747	29.4947	4.90922		20	25	14	20	20	14	47	31
19.2494	19.3532	30.2801	12.2236	20.0272	20.4637	30.0377	26.6333		20	25	14	20	20	14	47	31
17.1436	16.7289	11.4851	18.8131	21.7505	25.9183	18.6721	24.8354		20	25	14	20	20	14	47	31
21.2982	21.7146	14.8046	22.5885	13.6056	31.9305	21.4398	18.6971		20	25	14	20	20	14	47	31
15.3948	23.7211	25.1138	32.5346	16.6563	23.6682	15.5884	32.3042		20	25	14	20	20	14	47	31
24.3161	17.4778	15.8061	3.7923	14.6628	24.3354	3.87049	19.5466		20	25	14	20	20	14	47	31
20.7124	22.4015	14.0608	21.395	22.2333	23.6187	21.0555	12.5621		20	25	14	20	20	14	47	31
27.1685	21.7955	11.9447	20.8874	21.6611	33.2632	31.1764	22.5525		20	25	14	20	20	14	47	31
20.642	11.2641	26.0501	28.4623	22.9693	29.1201	20.3127	16.8442		20	25	14	20	20	14	47	31
15.6023	21.3056	13.2407	16.0152	3.49703	7.19477	11.2696	17.3102		20	25	14	20	20	14	47	31
37.1458	23.0632	22.2294	26.9324	22.311	25.7096	25.474	24.3251		20	25	14	20	20	14	47	31
16.9546	16.3648	19.3892	37.7938	22.1637	27.2728	19.3033	11.8341		20	25	14	20	20	14	47	31
15.1863	17.7817	19.6497	16.7985	21.5814	30.1299	26.6366	25.2715		20	25	14	20	20	14	47	31
19.4442	15.701	19.3552	12.8841	22.5461	24.2567	31.7627	23.8865		20	25	14	20	20	14	47	31
9.26772	17.2105	11.2708	5.87237	19.8192	25.6615	25.3426	23.5748		20	25	14	20	20	14	48	31
14.9544	17.6627	25.327	25.8662	23.8118	26.2216	20.9612	20.3996		20	25	14	20	20	14	48	31
19.4702	19.3821	13.6063	19.4628	21.1772	25.1736	18.8692	16.885		20	25	14	20	20	14	48	31
2.6472	14.0911	21.7843	18.077	22.5173	16.9052	19.9618	24.5071		20	25	14	20	20	14	48	31
20.9888	25.0177	5.83371	33.3449	21.6129	21.9022	25.1722	24.2622		20	25	14	20	20	14	48	31
19.5141	18.2606	25.4229	7.69032	24.6988	28.1803	28.0197	18.4987		20	25	14	20	20	14	48	31
15.5252	13.8177	18.6093	8.32199	23.7584	21.4226	37.2647	12.6078		20	25	14	20	20	14	48	31
21.9398	20.4092	16.0888	37.5268	23.1147	24.726	32.0672	30.0711		20	25	14	20	20	14	48	31
18.7433	19.7097	23.4641	27.8849	23.0547	28.3807	29.1546	18.1166		20	25	14	20	20	14	48	31
11.6892	22.511	5.78344	25.9358	28.6524	25.1381	17.6006	15.6642		20	25	14	20	20	14	48	31
23.4086	18.475	27.347	21.996	24.8073	22.551	17.7406	25.3218		20	25	14	20	20	14	48	31
24.6676	14.9073	5.80727	43.5224	25.2192	27.0711	19.7448	29.2928		20	25	14	20	20	14	48	32
5.60387	21.3353	16.6395	25.8685	25.7722	27.6179	11.4292	21.7763		20	25	14	20	20	14	48	32
22.9969	21.7331	20.2959	32.2366	25.892	19.2317	26.2796	27.9737		21	25	14	20	20	14	48	32
24.1188	11.7571	1.34118	35.9621	26.615	26.3107	24.6448	27.7183		21	25	14	20	20	14	48	32
18.0104	16.8154	17.7487	4.34718	25.5837	11.578	31.6802	36.1073		21	25	14	20	20	14	48	32
23.1709	16.1155	28.4732	24.5027	25.2784	24.3074	32.303	24.9364		21	25	14	20	20	14	48	32
16.115	25.8758	21.3793	18.3111	23.6446	31.425	28.1616	30.8306		21	25	14	20	20	14	48	32
21.9593	16.1001	20.6732	23.0267	22.3133	25.6061	17.2021	31.4227		21	25	14	20	20	14	48	32
25.5627	25.0165	20.1627	29.2503	24.7967	22.7936	17.2992	23.7083		21	25	14	20	20	14	48	32
26.0921	21.0586	35.5459	27.6721	25.2893	15.0793	23.2227	24.8483		21	25	14	20	20	14	48	32
23.9168	18.6926	15.7425	26.1916	23.5942	17.1758	31.0798	28.6003		21	25	14	20	20	14	48	32
19.6601	15.8038	7.3583	16.6465	18.8071	20.898	25.4033	30.7195		21	25	14	20	20	14	48	32
16.9327	21.1801	17.467	37.2654	25.6973	26.3443	42.7711	36.1221		21	25	14	20	20	14	48	32
28.268	18.1081	16.5572	19.0232	27.1144	23.2109	24.2929	38.5894		21	25	14	20	20	14	48	32
26.5718	21.8527	19.0111	26.2512	22.7456	23.9129	22.0488	24.2129		21	25	14	20	20	14	48	32
24.3848	20.751	15.4418	20.0659	23.9047	18.323	23.2056	33.4748		21	25	14	20	20	14	48	32
24.5015	18.3569	23.231	14.0234	21.9883	21.1175	26.3827	29.217		21	25	14	20	20	14	48	32
21.6588	25.556	22.9032	29.0683	25.0587	18.2925	21.9274	27.7976		21	25	14	20	20	14	48	32
21.4664	25.1108	30.9326	17.5211	22.596	25.8776	27.7686	34.022		21	25	14	20	20	14	48	32
28.7702	17.7169	19.0722	19.488	22.7658	29.1494	25.9374	9.77722		21	25	14	20	20	14	48	32
21.3493	20.3333	27.7398	23.1661	24.6635	29.0179	44.567	22.8359		21	25	14	20	20	14	48	32
27.4382	26.5345	20.0032	9.67424	27.9649	27.7684	26.5203	31.8839		21	25	14	20	20	14	48	32
30.9613	17.8959	15.2172	14.0164	26.8722	31.9805	33.3825	26.7848		21	25	14	20	20	14	48	32
24.1046	20.0033	17.3985	22.4978	15.0381	24.6153	27.6657	18.2957		21	25	14	20	20	14	48	32
23.5794	20.5786	11.6136	22.0214	16.8572	16.9405	23.7375	31.5923		21	25	14	20	20	14	48	32
25.6938	18.4306	21.9975	19.0526	22.387	12.6921	26.2888	32.6521		21	25	14	20	20	14	48	32
21.4002	31.4461	19.5704	17.7669	16.1703	27.5708	25.9446	25.6141		21	25	14	20	20	14	48	32
21.7484	23.6507	33.9397	15.2233	25.9758	28.3685	26.5751	24.649		21	25	14	20	20	14	48	32
26.594	21.7228	13.8209	15.9725	21.5029	28.1368	25.3346	28.6457		21	25	14	20	20	14	48	32
28.7488	12.9522	24.537	10.555	24.0267	37.9435	16.0099	31.0596		21	25	14	20	20	15	48	32
27.1882	18.9811	23.1698	17.933	28.4228	30.7311	15.5876	26.5744		21	25	14	20	20	15	48	32
26.2958	21.1118	12.1613	23.9364	24.607	17.9177	23.8227	25.7888		21	25	14	20	20	15	48	32
17.5884	16.356	19.8597	21.9228	23.7689	18.9368	20.3341	14.9417		21	25	14	20	20	15	48	32
21.1916	30.2766	22.4055	20.3639	20.1422	31.5223	22.2365	29.458		21	25	14	20	20	15	48	32
23.4566	20.6538	32.7498	20.9675	27.5092	0.82661	14.0044	28.0835		21	25	14	20	20	15	48	32
21.0638	15.0238	20.9085	13.3016	27.4798	13.7094	23.4322	28.9155		21	25	14	20	20	15	48	32
34.2012	22.8031	29.1259	17.1107	25.9136	16.4026	12.7266	26.7301		21	25	14	20	20	15	48	32
24.6707	31.1196	23.0081	22.107	28.4615	16.391	24.0739	26.8916		21	25	14	20	20	15	48	32
26.3005	14.861	17.1404	14.3689	28.9772	20.7139	23.993	32.0504		21	25	14	20	20	15	48	32
25.7147	19.7757	29.7215	14.5051	23.3046	21.3649	46.357	14.1662		21	25	14	20	20	15	48	32
25.1023	18.7016	9.76201	17.8991	25.148	0.77188	24.4811	13.6299		21	25	14	20	20	15	48	32
22.1644	26.4816	16.5549	24.8628	22.413	14.302	26.033	25.2416		21	25	14	20	20	15	48	32
17.1104	28.8349	25.1192	17.2367	23.0888	20.9469	24.7148	29.3395		21	25	14	20	20	15	48	32
23.0495	19.2341	6.44072	22.455	22.637	20.1005	25.6575	26.9736		22	25	14	20	20	15	48	32
20.5309	21.5544	22.7114	7.06524	26.1014	21.3019	21.4546	51.5046		22	25	14	20	20	15	48	32
19.5854	21.4443	18.6198	16.933	19.2445	20.3162	17.9991	24.0625		22	25	14	20	20	15	48	32
16.5728	19.4537	15.2596	8.22213	23.924	27.934	12.1635	29.0712		22	25	14	20	20	15	48	32
21.424	15.6053	27.6778	15.9731	25.4598	24.6866	34.2824	32.7186		22	25	14	20	20	15	48	32
18.5237	20.5174	22.9679	9.87742	24.6574	19.0656	27.1138	29.6982		22	25	14	20	20	15	48	32
17.2858	24.5777	23.9091	15.1805	23.8007	23.3421	13.5389	28.3053		22	25	14	20	20	15	48	32
19.7831	17.8802	19.6839	19.0098	27.5432	23.9946	17.7009	27.564		22	25	14	20	20	15	48	32
17.3844	15.0101	17.8113	26.0554	32.2242	19.6008	9.28307	28.3061		22	25	14	20	20	15	48	32
20.6058	13.6393	14.7599	24.0821	31.7433	21.489	22.9884	29.2532		22	25	14	20	20	15	48	32
19.544	20.6354	35.1323	11.6994	24.4819	29.9075	11.5049	26.0686		22	25	15	20	20	15	48	32
18.6426	15.4002	35.7743	30.1951	25.8164	12.9503	22.9832	18.6899		22	25	15	20	20	15	48	32
20.6833	19.9017	31.1811	2.28862	20.341	17.2743	21.8238	30.1928		22	25	15	20	20	15	48	32
19.9926	20.2826	26.3905	6.91342	26.6232	26.46	6.74811	26.0784		22	25	15	20	20	15	48	32
18.0171	19.1896	24.1083	14.8105	21.7115	10.4777	16.9131	32.8592		22	25	15	20	20	15	48	32
22.802	19.1748	28.01	7.03106	27.7314	34.872	24.2315	38.8212		22	25	15	20	20	15	48	32
20.2633	18.7117	27.2947	26.685	29.1685	17.6818	12.2502	37.6457		22	25	15	20	20	15	49	32
19.9305	19.0766	29.377	22.0123	23.233	13.6784	32.9838	26.2094		22	25	15	20	20	15	49	32
19.991	21.3489	26.3743	26.5793	26.7201	22.3158	22.517	28.9494		22	25	15	20	20	15	49	32
21.7019	24.4975	25.5291	18.1746	23.1808	21.1452	20.9071	27.1228		22	25	15	20	20	15	49	32
19.4611	13.4012	24.1622	27.8826	26.6883	15.3575	11.1707	26.4045		22	25	15	20	20	15	49	32
23.7135	14.3007	24.8824	28.5019	13.4266	17.2739	19.6461	31.8753		22	25	15	20	21	15	49	32
21.1462	19.7192	25.9424	11.9877	19.0728	29.088	13.8879	25.7909		22	25	15	20	21	15	49	32
20.4927	25.8017	23.8276	10.5937	14.8185	14.2005	18.0091	32.8892		22	25	15	20	21	15	49	32
21.2696	19.4593	24.0688	1.27722	8.79886	17.656	28.0176	16.1606		22	25	15	20	21	15	49	32
21.0569	17.1898	24.7846	35.9191	16.6923	21.3355	27.7856	28.2156		22	26	15	20	21	15	49	32
23.0347	20.5656	24.5497	9.7072	12.1547	16.042	23.4591	33.7943		22	26	15	20	21	15	49	32
34.1994	11.302	25.1135	19.3089	8.28235	22.4989	28.3064	29.5062		23	26	15	21	21	15	49	32
25.6118	21.5379	27.3187	17.5487	18.8952	31.2954	18.0208	26.9821		23	26	15	21	21	15	49	32
26.1696	14.0768	22.9189	14.4525	17.5493	29.789	24.5192	30.58		23	26	15	21	21	15	49	32
33.3486	16.834	25.5038	15.8625	17.7127	20.9367	25.1014	31.5282		23	26	15	21	21	15	49	32
25.6474	23.1215	22.3959	19.3496	18.3591	13.6075	30.5819	29.9545		23	26	15	21	21	15	49	32
26.2154	19.2084	25.706	22.5111	17.0534	19.588	20.9068	29.2968		23	26	15	21	21	15	49	32
28.6301	10.5832	21.4957	16.462	15.1444	21.915	35.3391	29.4773		23	26	15	21	21	15	49	32
24.946	8.37239	24.2888	14.6196	17.4594	22.7021	27.447	39.5575		23	26	15	21	21	15	49	32
28.0251	25.9493	30.5179	21.5172	17.6184	23.9072	6.88031	37.9592		23	26	15	21	21	15	49	32
31.1981	9.81235	24.4885	22.7473	26.4912	20.285	12.7083	33.3472		23	26	15	21	21	15	49	32
23.5315	23.352	16.7302	23.5055	19.9533	25.5836	9.11008	28.3486		23	26	15	21	21	15	49	32
29.3754	20.6562	20.7543	17.5303	33.9219	23.3943	27.0013	30.085		23	26	15	21	21	15	49	32
25.6076	29.2695	19.7171	19.2375	14.2622	21.448	4.08745	26.8493		23	26	15	21	21	15	49	32
21.1966	12.1002	18.5246	24.9997	19.7969	22.7821	23.9416	34.0349		23	26	15	21	21	15	49	32
30.0099	17.7489	20.6458	17.1452	17.8536	27.6674	23.9026	37.717		23	26	15	21	21	15	49	33
32.843	23.4559	28.2389	10.3556	24.4236	27.2545	45.1186	26.2905		23	26	15	21	21	15	49	33
16.9531	19.648	25.2287	19.3753	14.79	22.5207	22.1504	8.55717		23	26	15	21	21	15	49	33
28.037	21.151	24.3155	18.1797	15.7804	24.0193	27.7855	12.5505		23	26	15	21	21	15	49	33
21.585	9.79357	13.5467	21.4394	17.2848	9.78473	16.0324	18.9935		23	26	15	21	21	16	49	33
22.1018	31.0256	25.1367	24.0946	22.0247	18.9094	22.229	16.3851		23	26	15	21	21	16	49	33
31.643	19.5014	23.0663	15.8867	12.7745	15.8633	17.243	26.0242		23	26	15	21	21	16	49	33
26.2944	14.4987	21.421	29.9154	19.3719	17.9584	22.8414	22.4755		23	26	15	21	21	16	49	33
20.2621	13.0515	22.286	21.7206	17.7204	16.2304	32.6342	21.9196		23	26	15	21	21	16	49	33
29.6905	17.162	20.4311	19.9392	16.1412	20.9731	21.1988	22.0113		23	26	15	21	21	16	49	33
21.7647	20.5564	9.26993	19.9228	19.3806	16.6229	13.657	26.3192		23	26	15	21	21	16	49	33
23.3187	11.4802	21.2562	19.3321	17.9156	13.3507	13.8845	25.9859		23	26	15	21	21	16	49	33
26.2225	17.0409	22.0621	22.7559	21.4542	9.24973	33.9132	27.5283		23	26	15	21	21	16	49	33
27.8682	6.58382	23.9382	7.82219	22.5404	20.1129	15.0517	28.8092		23	26	15	21	21	16	49	33
20.9771	10.7046	14.8837	20.4548	20.742	10.3745	16.0447	35.8706		23	26	15	21	21	16	49	33
22.3555	16.873	22.5895	14.174	18.2229	14.8849	24.1048	21.1267		23	26	16	21	21	16	49	33
25.2696	19.3596	9.15892	13.3725	19.2797	19.3396	12.9893	28.3181		23	26	16	21	21	16	49	33
26.3936	24.1009	12.4071	32.8744	20.0879	13.9919	21.3007	29.161		23	26	16	21	21	16	49	33
19.1448	22.8413	24.0793	9.45835	21.5172	14.1921	11.3686	28.4357		23	26	16	21	21	16	49	33
19.9269	25.0991	24.1476	16.0599	18.1492	14.3498	24.7828	29.6745		23	26	16	21	21	16	49	33
37.2613	17.8239	0.5908	7.15927	16.8391	19.1213	14.2222	7.30359		23	26	16	21	21	16	49	33
19.9096	24.6972	27.3996	12.6566	16.0233	16.5788	20.2535	22.8113		23	26	16	21	21	16	49	33
19.5787	21.1443	23.8989	22.3886	24.8746	20.0389	2.7489	33.0333		23	26	16	21	21	16	49	33
18.2481	24.0367	7.02017	10.5157	17.6547	18.8511	6.65505	23.6682		23	26	16	21	21	16	49	33
27.8825	20.9905	18.3463	31.4745	18.9223	21.8903	20.5593	23.7955		23	26	16	21	21	16	49	33
21.8214	28.2606	14.4065	15.8318	14.5544	17.566	22.5531	32.748		23	26	16	21	21	16	49	33
23.8415	27.1542	31.4038	20.0484	13.9508	16.3095	30.6192	28.4468		23	26	16	21	21	16	49	33
29.5077	26.7872	14.9668	19.2244	10.8291	21.557	19.8362	28.622		23	26	16	21	21	16	49	33
21.3102	25.9033	15.3653	24.1713	14.2865	20.3802	25.7265	27.7671		23	26	16	21	21	16	49	33
22.1149	27.6309	13.8896	23.7311	6.71605	22.3744	24.3138	27.7432		23	26	16	21	21	16	49	33
28.1105	26.7028	17.9975	29.4087	16.7029	20.2452	26.8803	14.7915		23	26	16	21	21	16	49	33
24.5954	27.8351	12.2188	13.5847	20.836	23.9151	21.1082	30.7886		23	26	16	21	21	16	49	33
16.5068	33.7319	12.458	18.2885	11.5032	12.884	59.368	15.7796		23	26	16	21	21	16	49	33
23.961	29.0094	12.6334	28.9069	20.5776	15.9712	19.4628	32.4897		23	26	16	21	21	16	49	33
24.2746	27.9497	16.4307	21.1818	11.9823	19.8355	34.1073	27.1045		23	26	16	21	21	16	49	33
25.7168	27.4648	10.8733	26.0581	25.2595	14.259	24.7197	27.5836		23	26	16	21	21	16	49	33
18.0118	21.4337	11.5603	20.5211	15.5446	17.1176	27.5906	22.9425		23	26	16	21	21	16	49	33
19.0891	13.9989	8.60211	21.8925	15.004	15.6975	29.2939	31.2657		23	26	16	21	21	16	49	33
23.1604	19.7193	8.04824	27.6701	14.9843	17.1081	24.1594	17.5612		23	26	16	21	21	16	49	33
24.9962	27.2919	23.9929	22.2896	17.4143	14.342	24.0857	29.6239		23	27	16	21	21	16	49	33
22.9575	25.276	22.6689	22.0862	18.5129	23.2018	22.9439	25.3653		23	27	16	21	21	17	49	33
18.5402	25.1408	17.0824	19.9265	13.6027	31.7469	17.0081	30.1097		23	27	16	21	21	17	49	33
14.8598	20.9765	23.8813	19.5624	17.7734	18.2929	25.8337	43.2618		23	27	16	21	21	17	49	33
20.9798	24.4259	45.6534	13.6265	10.2727	21.8751	33.0639	26.1332		23	27	16	21	21	17	49	33
23.5845	24.3497	18.6337	30.3583	21.1225	20.1964	21.4299	26.9649		23	27	16	21	21	17	49	33
26.6543	16.4504	21.1549	36.52	11.4599	19.7653	30.3511	26.7476		23	27	16	21	21	17	49	33
21.5896	18.8638	14.0526	22.651	15.5454	17.7433	12.0385	25.4468		23	27	16	21	21	17	50	33
15.4168	22.151	6.5978	37.0738	19.4952	5.47771	40.3137	23.3632		23	27	16	21	21	17	50	33
23.205	19.8254	12.9489	28.2647	5.59859	21.3824	11.8328	28.7651		23	27	16	21	21	17	50	33
11.3959	24.3907	12.5289	27.1953	10.4611	5.16336	30.8941	38.662		23	27	16	21	21	17	50	33
25.1769	29.5423	19.3487	21.9176	10.0473	19.903	14.4921	12.4925		23	27	16	21	21	17	50	33
23.4049	23.1096	11.5854	19.8586	7.7928	19.4331	23.4912	31.3983		23	27	16	21	21	17	50	33
20.5553	28.4174	20.4045	15.94	20.651	12.6896	24.898	29.0802		23	27	16	21	21	17	50	33
19.154	27.3435	21.911	36.8119	15.639	20.3741	25.4486	20.2051		23	27	16	21	21	17	50	33
7.83528	22.5652	17.4143	37.096	8.71244	9.58102	11.3246	29.3296		23	27	16	21	21	17	50	33
17.8007	23.6347	13.0334	25.5138	6.91599	20.279	25.583	24.1445		23	27	16	21	21	17	50	33
24.8168	25.0968	10.8676	16.4858	15.8738	17.785	25.8461	21.8475		23	27	16	21	21	17	50	33
24.4721	15.1131	9.45211	14.4752	12.6341	21.0346	29.4854	34.3964		23	27	16	21	21	17	50	33
27.6945	18.4016	25.3397	44.1514	3.13862	18.8256	21.7014	26.9249		23	27	16	21	21	17	50	33
23.0458	21.6607	15.7247	2.90122	16.4796	21.585	23.3056	26.7267		23	27	16	21	21	17	50	33
27.0727	17.4127	11.692	23.468	21.1374	10.3603	28.5442	24.4661		23	27	16	22	21	17	50	33
18.826	24.3141	14.405	23.9717	12.8322	19.0378	27.9672	23.3622		23	27	16	22	21	17	50	33
19.2661	15.7856	6.70363	26.2489	11.5723	18.1615	30.6179	28.7437		23	27	16	22	21	17	50	33
20.9326	22.1513	18.748	21.6233	21.4953	20.0711	20.7503	31.6735		23	27	16	22	21	17	50	33
22.4416	23.8058	13.7906	23.2891	21.9122	13.1635	28.6822	27.6724		23	27	16	22	21	17	50	33
26.6236	14.4851	25.2458	22.9892	12.6096	17.366	22.548	24.2174		23	27	16	22	21	17	50	33
12.5007	25.2686	4.2472	21.1969	18.7009	33.8568	22.9092	28.8274		23	27	16	22	21	17	50	33
23.956	18.0327	29.0042	27.8525	34.8303	23.6733	27.1202	20.0713		23	27	16	22	21	17	50	33
19.8727	29.7293	12.0263	26.9788	16.0677	30.6758	27.6973	33.8753		23	27	16	22	21	17	50	33
24.1073	20.1391	21.4626	28.9429	23.9444	27.9811	27.1366	30.5897		23	27	16	22	21	17	50	33
23.1722	21.5116	25.0608	29.8734	20.6525	19.1456	30.428	29.9997		23	27	16	22	21	17	50	33
24.631	20.694	0.87932	22.5311	15.5532	31.1151	29.31	18.9895		23	27	16	22	21	17	50	33
24.6277	26.6348	26.5023	27.2748	1.18074	29.8236	28.5132	44.3918		23	27	16	22	21	17	50	33
18.8914	19.097	2.32858	20.886	14.4476	25.3309	30.6105	16.101		23	27	16	22	21	17	50	33
27.5217	24.6425	25.6911	24.6237	6.11081	29.6788	25.1511	27.1624		23	27	16	22	21	17	50	33
11.3072	30.3349	14.1853	28.3577	23.9457	30.6732	13.9493	8.17949		23	27	16	22	21	17	50	33
22.1783	19.1149	16.892	26.7598	29.8748	28.2059	27.4393	24.2835		23	27	16	22	21	17	50	33
25.9473	21.6585	32.8178	28.0454	16.5585	27.2016	28.8247	25.1054		23	27	16	22	21	17	50	33
24.687	24.7915	24.3902	20.8555	18.3023	25.3017	25.651	23.1418		23	27	16	22	21	17	50	33
22.7124	22.1253	29.6809	20.8441	15.8608	25.6094	27.9685	29.5786		23	27	16	22	21	17	50	33
26.9066	17.872	19.0091	26.2685	8.04672	30.5338	33.579	24.807		23	27	16	22	21	17	50	33
30.5261	30.9358	16.7046	23.1805	15.3279	27.0567	27.4346	14.9264		23	27	16	22	21	17	50	33
19.791	23.9951	34.4547	22.4145	18.7127	26.921	28.2632	28.2516		23	27	16	22	21	17	50	33
27.174	25.666	26.7779	15.9902	18.2372	24.1925	13.6134	32.1219		23	27	16	22	21	17	50	33
24.1323	25.6922	18.5687	24.7068	14.6138	24.7321	25.126	24.0302		23	27	16	22	21	17	50	33
15.9475	17.3419	20.9982	18.9743	13.2726	22.8691	15.5467	30.1842		23	27	16	22	21	17	50	33
25.078	22.3728	13.2653	20.9913	14.8847	25.0108	15.9815	17.3277		23	27	16	22	21	17	50	33
20.9491	26.7024	19.4256	24.247	14.5348	27.9999	28.3252	9.92197		23	27	16	22	21	17	50	33
31.7488	21.5693	22.369	25.3074	21.9233	27.0967	29.431	24.6374		23	27	16	22	21	17	50	33
16.5808	24.6012	19.3644	23.2089	19.1511	20.9375	24.5242	8.12509		23	27	16	22	21	17	50	33
29.3115	31.1883	2.51954	24.9229	10.5217	8.57061	27.966	24.3323		23	27	16	22	21	17	50	33
24.0255	17.3816	3.73907	24.5783	18.4749	25.7003	19.9994	23.6131		23	27	16	22	21	17	50	33
19.4985	25.3281	14.7455	25.9507	15.962	24.6749	26.6611	7.91256		23	27	16	22	21	17	50	33
22.555	21.9891	29.2811	26.7072	15.4615	18.0627	22.57	6.4653		23	27	16	22	21	17	50	33
19.732	18.4123	10.482	26.6379	13.8617	23.8943	39.6508	33.437		23	27	16	22	21	17	50	33
23.1642	21.8501	20.5577	26.2276	12.3902	25.3444	24.2874	15.49		23	27	16	22	21	17	50	33
18.7607	23.8505	13.4975	19.5248	15.1342	16.8418	33.105	42.0091		23	27	16	22	21	17	50	33
17.9112	26.0866	0.6389	23.5231	18.8352	18.1281	28.8123	21.5881		23	27	16	22	21	17	50	33
41.4051	16.9752	20.2368	21.8442	17.6525	18.1008	17.7038	18.5018		24	27	16	22	21	17	50	33
29.0146	27.2156	9.12114	30.7036	8.36116	18.5251	25.9151	28.3285		24	27	16	22	21	17	50	33
29.2555	25.3416	4.61129	22.9812	15.9329	24.8168	26.7596	24.6839		24	27	16	22	21	17	50	33
29.5195	22.7343	46.5823	23.9997	12.9954	49.0959	37.8777	40.6192		24	27	16	22	21	17	50	33
24.1789	22.3201	32.2926	24.3701	14.9264	29.4841	28.4058	19.2381		24	27	16	22	21	17	50	33
18.685	20.5382	26.6276	24.3752	17.7409	20.0266	34.953	27.837		24	27	16	22	21	17	50	33
24.53	21.5954	28.9616	24.7916	6.13037	34.6489	27.2188	41.667		24	27	16	22	21	17	50	33
10.0803	17.7351	24.3487	26.2563	12.9223	28.5951	29.0536	39.4117		24	27	16	22	21	17	50	33
15.0692	16.8595	13.503	11.4281	13.6804	23.8993	30.5261	37.6477		24	27	17	22	21	18	50	34
27.1442	18.8825	7.51717	25.2294	15.4777	18.6275	28.86	26.2484		24	27	17	22	21	18	50	34
38.1351	24.9748	27.5425	17.7911	12.1281	23.4149	44.2743	25.9328		24	27	17	22	21	18	50	34
19.328	20.9479	3.30057	23.1199	14.9967	24.1009	28.3117	30.4459		24	27	17	22	21	18	50	34
20.4354	24.4493	17.2882	23.8737	14.1803	16.7722	31.6456	31.116		24	27	17	22	21	18	50	34
19.3109	19.3424	17.8796	24.1285	15.8896	10.2748	27.9739	20.0286		24	27	17	22	21	18	50	34
29.5575	23.7269	43.862	25.2061	16.2427	22.7943	29.2205	22.0724		24	27	17	22	21	18	50	35
18.8199	18.7793	16.202	17.3151	24.5886	19.8126	30.0558	40.6651		24	27	17	22	21	18	50	35
21.1588	21.5298	15.5103	23.6988	13.7937	18.0479	28.0237	30.0471		24	27	17	22	21	18	50	35
22.9514	19.3245	21.1589	25.2904	13.2365	14.4182	27.2906	43.2195		24	27	17	22	21	18	50	35
28.1648	25.1232	34.708	26.1878	14.8893	22.6446	32.7902	28.8151		24	27	17	22	21	18	50	35
33.3306	23.9776	23.8793	27.6048	13.7451	22.7999	32.8646	26.4715		24	27	17	22	21	18	50	35
24.459	25.1168	15.9673	21.9621	11.3115	19.0303	29.8536	25.273		24	27	17	22	21	18	50	35
18.1744	25.1684	12.7693	19.6088	24.3143	21.2503	20.0341	23.5585		24	27	17	23	21	18	50	35
25.0033	17.1713	15.83	21.2838	16.2827	12.7121	28.053	25.7734		24	27	17	23	21	18	50	35
6.87519	14.7143	21.0764	22.0868	20.3611	20.9946	9.54766	24.7531		24	27	17	23	22	18	50	35
21.1971	23.3236	17.7565	21.2459	24.5669	18.375	10.8577	28.4946		24	27	17	23	22	18	50	35
16.18	26.9063	19.5284	16.5475	22.8176	21.2449	26.0098	19.1605		24	27	17	23	22	18	50	35
16.0829	18.2143	18.2269	18.9499	18.3883	16.7184	22.3077	29.1497		24	27	17	23	22	18	50	35
24.4397	20.3971	16.9378	18.0941	14.2181	26.6963	18.3498	27.4333		24	27	17	23	22	18	50	35
15.0909	21.8246	18.9838	20.4775	21.8981	15.5544	28.3699	27.5029		24	27	17	23	22	18	50	35
23.6392	20.4366	18.4764	25.0343	14.0331	20.506	27.9337	25.5903		24	27	17	23	22	18	50	35
19.2886	25.7472	17.837	23.5731	16.0838	23.8029	40.4308	36.7959		24	27	17	23	22	18	50	35
27.4785	22.13	16.6583	14.5024	18.8507	15.1244	30.5404	31.7204		24	27	17	23	22	18	50	35
22.3272	26.405	19.3163	1.06829	18.1655	20.5657	24.418	25.7479		24	27	17	23	22	18	50	35
23.6545	18.7241	17.3851	4.65273	15.4438	17.2259	24.6898	27.164		24	27	17	23	22	18	50	35
15.5638	27.0363	15.9021	16.8689	15.7764	19.9955	23.5135	39.1692		24	27	17	23	22	18	50	35
25.5215	28.7533	19.9272	16.5331	19.7384	27.8028	60.3052	25.8212		24	27	17	23	22	18	50	35
17.903	24.5483	18.7294	26.4377	2.00071	11.9846	25.6126	17.1657		24	27	17	23	22	18	50	35
2.34794	23.7159	15.8369	17.5721	21.4571	22.3514	27.7456	24.9811		24	27	17	23	22	18	50	35
13.3775	26.7778	16.0192	22.0635	23.9036	20.9352	29.7444	33.3136		24	27	17	23	22	18	50	35
19.8583	21.3731	16.5651	27.5666	20.4912	25.7186	31.3224	28.779		24	27	17	23	22	18	50	35
24.5151	14.4667	19.6629	21.5137	17.635	11.4454	23.2566	25.1548		24	27	17	23	22	18	50	35
14.9555	19.6782	14.1869	23.0739	15.1254	18.3521	27.6844	27.2981		24	27	17	23	22	18	50	35
23.6153	24.7825	15.3151	17.804	10.0035	19.2919	7.59622	26.5278		24	27	17	23	22	18	50	35
31.8198	22.9374	16.8139	19.1195	14.9807	32.0435	22.2459	30.3618		24	27	17	23	22	18	50	35
31.0481	16.2735	16.8425	11.2406	17.5348	18.8125	15.8766	30.7916		24	27	17	23	22	18	50	35
20.2895	24.0675	19.508	22.7894	18.3131	17.9356	28.7177	29.0214		24	27	17	23	22	18	50	35
18.5593	23.228	19.7991	28.2047	17.1881	16.6989	6.19345	26.4331		24	27	17	23	22	18	50	35
25.6054	22.0397	20.6433	25.739	24.1869	16.6278	22.349	26.7419		24	27	17	23	22	18	50	35
30.6927	28.1296	17.7583	19.8788	17.5409	25.5296	14.5289	28.9429		24	27	17	23	22	18	50	35
20.9177	17.0451	33.2128	18.4381	19.4615	17.708	12.7665	21.831		24	27	17	23	22	18	50	35
30.5832	24.7017	13.3002	13.9694	23.7756	18.3024	25.0533	27.3001		24	27	17	23	22	18	50	35
7.83659	19.7282	19.1986	14.8002	18.1816	19.3077	5.84486	28.3859		24	27	17	23	22	18	50	35
12.8747	25.2807	12.2813	28.5806	13.6904	18.6803	30.6542	31.6172		24	27	17	23	22	18	50	35
29.5752	26.6189	21.2769	24.7512	16.1105	21.6598	29.8346	24.4392		24	27	17	23	22	18	50	35
23.6349	18.3773	7.46646	20.51	17.606	17.4011	22.5508	25.9554		24	28	17	23	22	18	50	35
24.6502	17.5297	19.3406	22.8258	19.3524	19.224	26.1225	26.9881		24	28	17	23	22	18	50	35
15.9134	25.6498	0.4286	17.8587	21.0348	14.8106	37.0134	23.7025		24	28	17	23	22	18	50	35
33.8344	22.9476	18.4676	18.0711	15.102	20.3439	22.5374	23.2296		24	28	17	23	22	18	50	35
18.6238	14.9479	15.4215	25.9453	18.2619	15.0762	35.8027	23.0545		24	28	17	23	22	18	51	35
3.09804	15.9223	23.0862	19.0314	18.8867	21.1256	19.2604	17.1596		24	28	17	23	22	18	51	35
19.4925	21.7933	40.0269	12.8381	17.1313	23.4097	31.5457	18.6135		24	28	17	23	22	18	51	35
14.5113	16.3815	16.6794	24.5181	14.6393	20.2238	15.2396	22.6251		24	28	17	23	22	18	51	35
21.4753	9.98071	14.318	25.4868	13.7952	17.6543	11.9497	27.1696		24	28	17	23	22	18	51	35
13.1151	15.7379	38.4448	16.6302	17.6654	9.98419	26.6408	32.5924		24	28	17	23	22	18	51	35
35.0436	11.0781	13.8808	18.3861	16.5689	4.67981	30.8992	34.9207		24	28	17	23	22	18	51	35
20.753	21.8705	16.7035	21.7047	18.1008	21.7521	8.82136	29.5118		24	28	17	23	22	18	51	35
23.3834	15.1612	4.28985	23.1553	13.2853	18.0967	38.9034	52.3344		24	28	17	23	22	18	51	36
22.9025	16.6016	15.4203	19.8902	17.4815	12.3372	16.7259	26.091		24	28	17	23	22	18	51	36
26.9872	17.3543	19.6801	20.8581	15.1494	8.95691	20.7054	35.576		24	28	17	23	22	18	51	36
22.355	11.1014	34.1822	12.9038	13.4059	17.0649	22.5546	42.8916		24	28	17	23	22	18	51	36
11.4285	20.8255	17.3112	18.3022	18.5876	4.3673	24.2008	16.9609		24	28	17	23	22	18	51	36
27.3417	19.6775	13.5022	17.4758	16.8229	14.6512	10.3825	26.8909		24	28	17	23	22	19	51	36
11.8877	19.4666	18.5279	12.137	27.1939	10.8963	39.0182	50.6793		24	28	17	23	22	19	51	36
26.957	21.1799	15.741	22.6798	13.2835	14.9024	29.9521	30.0929		24	28	17	23	22	19	51	36
25.6791	22.4267	33.4731	17.9112	19.211	14.6584	12.5603	4.29874		24	28	17	23	22	19	51	36
16.0644	22.8277	14.6386	20.0915	15.8481	4.25732	40.3743	33.4603		24	28	17	23	22	19	51	36
30.6323	21.7146	19.6376	40.1514	13.2692	14.6112	6.62024	31.9737		24	28	17	23	22	19	51	36
19.4596	15.1495	14.5089	24.8619	18.5152	1.08579	30.7404	27.407		24	28	17	23	22	19	51	36
21.2155	17.9213	18.2977	18.6327	15.4424	33.5195	19.9769	37.6504		24	28	17	23	22	19	51	36
38.7661	21.6052	18.1572	15.8697	19.9681	21.1546	29.9215	5.81742		24	28	17	23	22	19	51	36
28.1153	18.0483	21.286	20.5084	18.6069	12.777	32.205	0.13362		24	28	17	23	22	19	51	36
20.585	22.6644	18.3563	23.4824	12.4426	24.3267	28.8112	25.3796		24	28	17	24	22	19	51	36
12.1628	21.3405	14.7113	25.955	16.4427	11.9715	14.9817	19.8654		24	28	17	24	22	19	51	36
29.1798	21.6588	13.5769	22.7029	19.1365	9.24097	37.2508	27.1132		24	28	17	24	22	19	51	36
24.0756	22.2945	6.49104	24.395	19.8892	16.2626	27.6948	21.7355		24	28	17	24	22	19	51	36
28.2219	19.8643	19.9001	34.2022	16.926	10.6439	31.7201	8.1496		24	28	17	24	22	19	51	36
19.8093	12.0973	14.1416	23.0791	17.5977	17.1383	23.4625	7.75925		24	28	17	24	22	19	51	36
37.3253	20.679	21.1164	21.1872	17.6528	17.4258	36.433	41.633		24	28	17	24	22	19	51	36
37.1454	23.2449	21.5056	19.6803	18.6271	17.2197	24.3079	33.173		24	28	17	24	22	19	51	36
20.8088	19.4934	10.2731	24.1695	15.4958	4.01762	27.379	29.579		24	28	17	24	22	19	51	36
26.7067	16.952	14.4178	19.611	22.1788	19.5328	31.0288	19.1954		24	28	17	24	22	19	51	36
24.0086	10.3303	11.929	24.119	24.9641	12.5976	26.3432	19.1606		24	28	17	24	22	19	51	36
23.7938	25.9775	19.9431	26.4256	14.5225	15.8339	21.9981	26.7271		24	29	17	24	22	19	51	36
26.7382	28.3467	15.2155	21.6156	16.9748	22.0822	22.7422	33.1543		24	29	17	24	22	19	51	36
28.6285	21.331	8.22608	23.5194	14.7366	20.9241	36.3241	19.9637		24	29	17	24	22	19	51	36
24.7104	26.0231	17.0268	26.5538	20.0619	6.26007	52.9905	31.3322		24	29	17	24	22	19	51	36
28.139	11.7751	18.2222	24.8766	6.87838	15.3961	27.3255	36.6938		24	29	17	24	22	19	51	36
15.2623	23.9655	12.7961	22.5548	32.8029	18.6231	18.4445	22.9525		24	29	17	24	22	19	51	36
12.6131	23.2053	10.6077	23.9508	11.3073	22.5158	25.4796	28.5026		24	29	17	24	22	19	51	36
31.0354	12.491	18.7923	23.0294	15.6202	0.92942	19.9206	19.8376		24	29	17	24	23	19	51	36
25.8582	19.222	42.8659	24.9383	15.3815	3.02387	28.2556	19.5149		24	29	17	24	23	19	51	36
27.5189	11.6346	18.4048	23.9414	7.29083	13.7259	32.9873	13.7272		24	29	17	24	23	19	51	36
28.8256	11.9738	20.5743	21.989	20.3654	10.4883	24.0407	26.6325		24	29	17	24	23	19	51	36
26.7207	21.9795	12.011	30.4731	17.2498	12.3922	29.0848	32.5565		24	29	17	24	23	19	51	36
19.8808	25.9943	12.5515	21.9354	20.7936	14.8764	27.8031	28.6594		24	29	17	24	23	19	51	36
26.213	25.7273	20.2981	21.3819	19.2533	5.41929	33.9658	32.4076		24	29	18	24	23	19	51	36
21.7845	9.28402	18.977	14.1946	18.6512	23.8225	27.1799	28.4411		25	29	18	24	23	19	51	36
10.5616	16.7189	19.8956	21.2938	16.35	22.5282	28.3371	32.2987		25	29	18	24	23	19	51	36
11.6897	16.3253	23.1891	21.807	15.7337	14.6356	33.122	28.5247		25	29	18	24	23	19	51	36
10.4646	18.9144	22.4028	19.1182	7.95302	17.3592	30.4989	35.3938		25	29	18	24	23	19	51	36
27.9622	25.0412	14.6586	21.7054	20.5985	19.6829	33.2731	25.1692		25	29	18	24	23	19	51	36
8.99481	20.9965	24.0206	21.1987	13.2857	23.3633	25.4471	8.10961		25	29	18	24	23	19	51	36
27.8642	21.5046	20.5755	10.3653	18.0381	10.6504	37.0387	26.4158		25	29	18	24	23	19	51	36
46.3873	25.8803	22.5935	14.661	18.7389	12.5371	31.0828	21.839		25	29	18	24	23	19	51	36
27.783	24.9748	23.2916	18.9995	4.8955	24.8529	15.1242	26.5298		25	29	18	24	23	19	52	36
25.2003	30.1765	23.1753	0.3437	2.48699	17.2046	32.3311	20.7784		25	29	18	24	23	19	52	36
39.681	20.8209	23.0984	19.8903	13.4443	23.0031	29.0287	31.6851		25	29	18	24	23	19	52	36
12.8363	24.9582	24.003	20.6684	21.9137	15.7922	29.1476	36.0051		25	29	18	24	23	19	52	36
23.2216	20.5666	21.4116	24.3025	15.3682	9.98397	27.3036	30.6505		25	29	18	24	23	19	52	36
27.5371	20.833	24.1138	22.1317	10.6553	13.4379	29.8008	30.4048		25	29	18	24	23	19	52	36
25.7236	13.3035	23.7276	22.2648	12.9055	35.9486	28.7683	34.317		25	29	18	24	23	19	52	36
12.2661	21.6074	19.9285	20.8559	26.7009	24.9343	26.3733	28.8084		25	29	18	24	23	19	52	36
26.8418	30.5324	20.0987	15.0053	22.3426	13.137	23.2517	34.398		25	29	18	24	23	19	52	36
10.9935	19.1793	21.8334	16.6599	33.9702	13.8946	14.4583	35.8006		25	29	18	24	23	19	52	36
12.0367	12.7641	18.1197	21.353	16.5997	11.3594	29.6885	28.7765		25	29	18	24	23	19	53	36
15.4919	12.4507	19.5948	25.9651	17.0289	7.42106	29.6733	13.6652		25	29	18	24	23	19	53	36
21.0648	15.0441	18.2585	18.5932	16.148	20.6193	27.713	8.23108		25	29	18	24	23	19	53	36
31.0921	25.9937	18.3846	20.6891	11.694	12.8122	33.7792	36.007		25	29	18	24	23	19	53	36
37.8548	17.4899	27.2356	15.2995	9.52367	12.8879	25.6176	34.1467		25	29	18	24	23	19	53	36
9.32629	22.1617	22.7836	17.9679	13.9346	19.2599	30.4028	28.7027		25	29	18	24	23	19	53	36
27.5242	25.4474	5.32959	17.8693	23.126	19.0781	32.7355	16.7997		25	29	18	24	23	19	53	36
28.6474	23.273	19.6781	20.7984	15.3785	9.88974	33.3094	28.7861		25	29	18	24	23	19	53	36
19.941	27.7354	22.3516	22.0912	23.1789	21.2239	29.0929	26.7763		25	29	18	24	23	19	53	36
23.9235	23.5862	23.3516	20.7229	10.3941	23.6733	38.5817	30.4682		25	29	18	24	23	19	53	36
25.204	23.091	15.3001	18.8365	18.0198	16.876	29.4465	12.7532		25	29	18	24	23	19	53	36
16.9612	21.5792	19.6602	18.3617	13.235	25.663	23.457	24.8607		25	29	18	24	23	19	53	36
20.0625	31.2059	11.5119	15.1746	20.4074	18.3981	34.4547	20.6386		25	29	18	24	23	19	53	37
39.8269	24.1054	19.4746	17.909	19.3765	30.0282	24.0415	23.0414		25	29	18	24	23	19	53	37
9.39737	30.6588	17.1091	20.9791	18.4108	28.3227	31.4901	14.2059		25	29	18	24	23	19	53	37
33.2798	23.0489	20.3988	18.7162	24.8996	0.7439	24.6968	21.5638		25	29	18	24	23	19	53	37
10.9245	16.4714	23.1863	18.9576	8.25066	12.1694	28.7221	28.7679		25	29	18	24	23	19	53	37
26.0343	38.6476	20.2661	20.8579	20.9839	13.0593	28.5039	23.9794		25	29	18	24	23	19	53	37
12.0507	26.7411	20.0145	22.4685	15.9203	22.2757	23.6924	24.1742		25	29	18	24	23	19	53	37
9.69414	32.0375	18.7398	19.573	19.0019	13.9696	27.5242	20.9227		25	29	18	24	23	19	53	37
20.8048	29.4222	20.0936	18.2017	16.2902	23.7495	28.0863	23.9196		25	30	18	24	23	19	53	37
11.3998	32.4008	21.021	23.0399	16.7941	12.2091	28.1411	20.5017		25	30	18	24	23	19	53	37
26.6128	18.2414	21.8319	17.0769	1.43514	8.27888	30.2781	17.5554		25	30	18	24	23	19	53	37
12.734	16.8803	22.048	17.5941	31.8363	23.1834	29.193	25.5133		25	30	18	24	23	19	53	37
24.8066	25.2052	21.4398	16.5563	11.2975	24.1982	22.3768	14.9569		25	30	18	24	23	19	53	37
23.5588	15.2829	19.8436	20.8028	21.4426	30.8433	29.3567	22.8715		25	30	18	24	23	19	53	37
10.8104	30.5634	20.616	17.0159	11.0883	13.7871	33.1205	19.7055		25	30	18	24	23	19	53	37
4.04581	23.8237	21.9182	18.7391	22.0998	18.3021	33.1543	23.6434		25	30	18	24	23	19	53	37
15.9032	16.2865	22.7991	23.1394	20.5926	27.3733	27.3677	14.2493		25	30	18	24	23	19	53	37
25.1812	19.9777	20.9196	18.4449	19.6674	27.8524	25.3694	25.2416		25	30	18	24	23	19	53	37
19.644	22.3753	24.2309	21.0664	21.6133	20.5705	33.1638	20.722		25	30	18	24	23	19	53	37
19.7946	15.6063	21.6714	11.3777	10.9431	17.4001	35.0138	31.6609		25	30	18	24	23	19	53	37
8.65628	22.6513	23.3004	19.66	2.8248	15.7943	31.6472	20.3566		25	30	18	24	23	19	53	37
20.9473	14.5577	17.546	21.2839	24.9114	27.1435	29.107	22.315		25	30	18	24	23	19	53	37
21.7838	17.1524	21.6939	22.388	11.9313	15.0017	31.0414	24.9683		25	30	18	24	23	19	53	37
21.3916	16.3875	21.5531	20.6767	13.5509	11.448	20.7694	19.3478		25	30	18	24	23	19	53	37
16.0874	15.1281	21.5059	21.9344	17.3606	10.8077	34.5885	30.3701		25	30	18	24	23	19	53	37
23.9742	22.6744	16.712	19.6917	16.0762	5.04134	26.7137	18.7638		25	30	18	24	23	19	53	37
28.662	18.6776	18.2124	22.2508	19.1219	19.0544	35.0222	25.3407		25	30	18	24	23	19	53	37
11.7589	15.7039	22.2986	20.7008	19.2489	15.6152	27.4595	9.71695		25	30	18	24	23	19	53	37
17.9678	22.4958	22.8958	26.0584	18.2932	12.3451	31.239	22.5372		25	30	18	25	23	19	53	37
16.583	22.6888	15.121	26.3333	19.8339	25.9644	16.6288	23.1811		25	30	18	25	23	19	53	37
22.4626	18.2811	18.9928	30.8003	18.7062	24.6852	18.1262	4.18687		25	30	18	25	23	20	53	37
23.5487	15.9769	14.5982	22.0839	17.6527	18.819	26.7036	23.0134		25	30	18	25	23	20	53	37
14.9168	15.953	20.2992	26.2435	13.0563	27.57	15.7927	23.6421		25	30	18	25	23	20	53	37
20.4399	22.1744	17.7998	21.5058	18.8635	27.0709	23.8861	21.3448		25	30	18	25	24	20	53	37
8.30502	21.3293	19.4542	23.1995	15.5628	23.9061	28.7536	26.2886		25	30	18	25	24	20	53	37
15.69	15.7443	17.2719	24.6963	16.7419	20.9894	24.2997	18.1506		26	30	18	25	24	20	53	37
24.1889	15.1991	20.5866	21.9265	16.2016	20.5369	26.2419	27.5109		26	30	18	25	24	20	53	37
20.4693	23.1784	17.632	24.5231	12.7132	21.1568	28.3062	17.0762		26	30	18	25	24	20	53	37
16.4362	17.885	18.6886	19.1359	18.4454	20.0567	16.6741	19.3904		26	30	19	25	24	20	53	37
19.8573	15.7499	21.0735	23.3623	18.4628	26.4482	26.8833	25.623		26	30	19	25	24	20	53	37
19.723	16.7656	20.9201	24.2144	16.0598	21.791	26.2946	20.8801		26	30	19	25	24	20	53	37
17.6281	20.8725	20.5707	23.7716	13.1585	26.7264	20.8612	19.7354		26	30	19	25	24	20	53	37
13.8939	12.2839	18.0898	26.2272	11.7773	28.3848	32.6471	18.9295		26	30	19	25	24	20	53	37
24.6836	8.46119	21.0349	23.0784	21.3572	21.009	30.3736	20.6836		26	30	19	25	24	20	53	37
14.7867	24.2523	19.2996	25.1888	23.6034	21.509	25.273	16.5484		26	30	19	25	24	20	53	37
22.0388	15.0577	20.093	24.2074	15.5696	28.0084	27.3728	20.5401		26	30	19	25	24	20	53	37
21.9064	13.2231	22.1991	27.4128	10.3265	21.6323	37.6703	30.256		26	30	19	25	24	20	53	37
20.3669	19.0888	19.8374	19.9947	20.5446	19.8611	29.1314	16.2814		26	30	19	25	24	20	53	37
16.8583	11.4416	16.6057	27.2775	13.8809	27.7969	28.7479	21.9849		26	30	19	25	24	20	53	37
20.5104	17.5666	23.0789	25.9134	12.4871	23.3096	26.5266	29.0501		26	30	19	25	24	20	53	37
19.9842	18.6301	16.1629	23.1731	14.2058	22.3073	23.677	32.5891		26	30	19	25	24	20	53	37
23.0579	19.6624	20.0425	27.1537	16.5406	24.3691	25.896	10.9466		26	30	19	25	24	20	53	37
16.346	12.7	15.7794	22.4251	13.8962	7.42217	34.0639	29.843		26	30	19	25	24	20	53	38
19.5364	10.4052	21.0422	17.4555	19.2036	21.5542	28.4453	31.8794		26	30	19	25	24	20	53	38
18.8695	14.8639	17.9501	21.4957	14.6136	31.7264	12.8029	28.8369		26	30	19	25	24	20	53	38
25.4573	11.0763	20.6554	19.5714	19.7301	37.0903	29.1543	28.5016		26	30	19	25	24	20	53	38
19.6479	21.2827	21.998	25.4096	16.074	20.18	31.2828	22.0596		26	30	19	25	24	20	53	38
21.5968	20.8106	18.6565	25.9545	15.8318	20.6039	29.2116	20.9625		26	31	19	25	24	20	53	38
24.1249	13.6743	28.4932	24.7856	11.9936	19.5578	28.0797	27.1894		26	31	20	25	24	20	53	38
22.4296	19.7947	24.0079	23.4793	14.5674	20.3839	18.2416	23.5712		26	31	20	25	24	20	53	38
24.027	25.2337	28.2596	25.2709	19.0871	27.4171	26.9383	19.0398		26	31	20	25	24	20	53	38
18.7454	16.1224	27.3869	21.4177	21.5543	23.1	19.2658	26.9614		26	31	20	25	24	20	53	38
20.7166	21.5392	16.4637	22.5075	19.6923	27.5639	28.3843	28.2013		26	31	20	25	24	20	53	38
22.2581	14.2202	22.9343	8.85486	9.24687	19.2407	26.4801	20.9617		26	31	20	25	24	20	53	38
4.77949	18.0709	16.7166	20.0128	29.3803	17.1584	27.7009	26.9729		26	31	20	25	24	20	53	38
10.7795	13.7237	21.8003	22.9726	12.5351	21.8743	28.8809	24.1989		26	31	20	25	24	20	53	38
21.3039	9.71931	18.4737	20.1273	15.3255	26.766	28.1599	21.7165		26	31	20	25	24	20	53	38
15.8411	14.9919	22.2895	20.1069	19.0458	26.4997	23.897	20.1944		26	31	20	25	24	20	53	38
19.2625	19.9012	22.9619	21.8328	15.2032	24.7767	31.4004	26.8858		26	31	20	25	24	20	53	38
4.31965	16.0657	20.8676	24.4628	16.1367	21.134	25.0969	25.9511		26	31	20	25	24	20	53	38
27.7489	15.4917	26.3866	22.7608	20.5688	23.6727	29.8975	22.914		26	31	20	25	24	20	53	38
29.3454	18.6923	24.3678	23.723	10.4815	24.7233	24.7552	26.3073		26	31	20	25	24	20	53	38
8.59963	18.2625	20.2183	24.7871	14.598	24.0667	27.7784	24.5662		26	31	21	25	24	20	53	38
13.3406	19.0676	26.0723	19.3698	17.4717	23.5984	30.9359	28.3715		26	31	21	25	24	20	53	38
4.69936	23.1174	21.1129	19.1861	17.8758	24.1483	24.8945	26.835		26	31	21	25	24	20	53	38
27.5155	20.9405	23.461	23.0241	20.5299	21.6358	27.8281	24.8107		26	31	21	25	24	20	53	38
11.2094	18.3157	21.0835	22.4066	17.8843	26.5797	30.9615	25.1095		26	31	21	25	24	20	53	38
14.6566	20.2466	30.432	23.4993	15.2005	21.8103	27.8441	26.9133		26	31	21	25	24	20	53	38
8.90908	19.7105	24.6841	18.3495	16.8629	23.6362	8.7612	38.064		26	31	21	25	24	20	53	39
5.99612	20.4332	22.7707	19.0629	13.8087	22.8947	31.0136	44.2144		26	31	21	25	24	20	53	39
24.975	10.6961	25.6907	24.7461	16.2894	20.0194	22.5157	43.2279		26	31	21	25	24	20	53	39
18.9025	20.8326	20.9792	22.0412	14.4539	21.0278	29.819	17.0513		27	31	21	25	24	20	53	39
26.5624	19.2119	25.0739	20.2757	17.9397	17.5613	29.7091	28.4952		27	31	21	25	24	20	53	39
31.7288	10.6734	24.9252	16.8012	19.3593	22.0046	27.4548	21.0227		27	31	21	25	24	20	53	39
28.8116	13.3277	30.2099	25.0353	14.3453	20.4467	33.1968	44.7023		27	31	21	25	24	20	53	39
8.08633	11.9415	27.7717	25.7361	18.0646	18.3206	29.8171	9.84151		27	31	21	25	24	20	53	39
27.7671	14.0605	13.4383	20.8724	17.0498	20.1649	25.5288	24.1251		27	31	21	25	24	20	53	39
14.8992	17.2159	25.0941	17.6414	12.0203	23.5015	32.6257	37.0211		27	31	21	25	24	20	53	39
4.20025	23.4502	27.2164	22.7524	16.8399	18.6373	26.108	17.2416		27	31	21	25	24	20	53	39
12.4054	18.5073	24.4276	24.0466	17.2678	23.6714	27.8231	18.0371		27	31	21	25	24	20	53	39
27.0181	21.8174	24.516	14.0645	15.9177	16.7105	31.5319	23.9702		27	31	21	25	24	20	53	39
31.0489	23.9733	18.4793	21.9149	16.4066	20.156	28.5041	25.188		27	31	21	25	24	21	53	39
11.1565	20.082	19.1813	14.6366	19.4618	26.5505	26.3777	22.5552		27	31	21	25	24	21	53	39
23.0214	33.3554	22.5056	21.4125	13.5891	20.9465	32.6683	5.60902		27	31	21	25	24	21	53	39
15.9194	18.6232	20.4428	24.2396	18.7888	16.9688	29.8322	25.4112		27	31	21	25	24	21	53	39
18.9608	17.3089	17.6843	4.45338	17.1441	25.6217	27.6657	26.2637		27	31	21	25	24	21	53	39
21.0887	21.3412	17.7939	19.3624	16.259	23.1989	31.0088	0.74615		27	31	21	25	24	21	53	39
33.395	17.1788	22.4395	13.9371	17.5131	15.1771	28.0199	27.616		27	31	21	25	24	21	53	39
24.4423	19.3387	20.6027	17.6148	12.47	8.46757	21.8078	25.9454		27	31	21	25	24	21	53	39
16.0211	15.9425	23.0671	16.0218	21.873	24.2838	36.2608	45.3634		27	31	21	25	24	21	53	39
23.072	24.8288	26.8199	24.223	15.9847	1.40052	18.7053	30.2721		27	31	21	25	24	21	53	39
24.9009	16.3708	25.1954	13.3642	14.8019	15.4842	26.8801	32.2276		27	31	21	25	24	21	53	39
18.0576	19.0419	24.241	19.1626	16.229	25.0973	29.3452	34.2563		27	31	21	25	24	21	53	39
24.1791	13.9766	22.8126	17.2922	17.0138	21.0331	32.167	9.88959		27	31	21	25	24	21	53	39
22.5873	24.703	24.9827	27.874	11.9143	25.6501	33.819	29.9332		27	31	21	25	24	21	53	39
22.6903	14.669	23.5389	20.6251	15.3957	22.6708	32.9879	28.7623		27	31	21	25	24	21	53	40
12.6023	25.5256	28.1705	22.9555	13.1059	20.9843	31.5137	24.662		27	31	21	25	24	21	54	40
20.0781	20.1358	23.2	19.645	12.3584	15.6871	25.0222	34.5269		27	31	21	25	24	21	54	40
19.4446	28.9479	24.8892	19.9465	17.7112	25.9659	17.2867	18.1654		27	31	21	25	24	21	54	40
27.9108	23.9961	22.8194	26.1982	12.8651	35.6628	24.9955	17.2839		27	31	21	25	24	21	54	40
16.7251	21.7585	28.1274	25.3483	15.0102	21.2549	3.63761	21.8453		27	31	21	25	24	21	54	40
9.13875	24.7999	23.9259	18.1336	13.841	18.4047	18.7662	28.675		27	31	21	25	24	21	54	40
29.5374	21.0257	21.9991	15.4879	18.0979	20.3873	26.0744	23.6815		27	31	21	25	24	21	54	40
26.1839	26.4663	22.175	19.3651	16.0925	18.2662	16.4373	24.8343		27	31	21	25	24	21	54	40
26.635	32.3503	22.0614	20.8145	43.798	33.1603	28.6471	32.2429		27	31	21	25	24	21	54	40
26.1631	19.6923	24.4957	15.361	13.3705	22.1242	22.3792	25.6074		27	31	21	25	24	21	54	40
23.2679	29.8861	22.1241	25.5556	17.1053	16.543	19.7169	24.7679		27	31	21	25	24	21	54	40
25.082	21.3042	19.1159	27.0277	11.4246	22.388	24.8806	23.8932		27	31	21	25	24	21	54	40
41.5532	17.7454	28.1252	20.3576	15.8498	8.74104	18.7549	18.8811		27	31	21	25	24	21	54	40
24.921	14.6037	21.4538	13.717	18.4548	8.30018	34.1219	34.1809		27	31	21	25	24	21	54	40
28.2938	13.5695	19.966	23.6908	12.6981	25.5677	27.9345	33.5222		27	31	21	25	24	21	54	40
23.66	22.0689	25.999	24.5769	6.02302	14.0765	23.1716	32.535		27	31	21	25	24	21	54	40
20.6415	22.4733	24.7406	20.2226	11.8801	21.4403	21.0416	34.4918		27	31	21	25	24	21	54	40
24.3363	17.2558	21.539	17.8694	17.6953	22.1499	25.31	28.5858		27	31	21	25	24	21	54	40
17.1876	14.2276	22.7917	25.0446	14.807	28.1603	25.3638	24.7589		27	31	21	25	24	21	54	40
18.5288	18.8324	21.2862	19.4129	5.67895	24.854	28.5396	24.7265		27	31	21	25	24	21	54	40
13.8007	17.0131	19.738	17.1914	17.1922	22.0547	25.6922	27.1058		27	31	21	25	24	21	54	40
23.8173	15.9348	24.5161	24.8902	11.7345	20.1968	15.2836	10.8976		27	31	21	25	24	21	54	40
27.0943	21.0639	22.5964	17.5117	3.38515	17.8465	7.02909	20.1728		27	31	21	25	24	21	54	40
21.0111	16.0316	26.5417	18.5897	13.5608	15.9643	21.7711	26.9175		27	31	21	25	24	21	54	40
22.6091	12.7709	21.2365	21.8768	18.0126	23.6892	5.66765	16.9533		27	31	21	25	24	21	54	40
23.7285	20.744	22.9741	17.3913	14.411	6.80949	24.9101	5.62485		27	31	21	25	24	21	54	40
27.4541	18.5672	21.9844	26.4843	12.1374	7.71385	17.9781	21.8439		27	31	21	25	24	21	54	40
23.431	21.9139	19.3809	16.8543	22.0209	19.0768	28.4594	26.9823		27	31	21	25	24	21	54	40
32.6855	17.4865	21.9904	21.3163	17.5134	19.4249	20.2362	27.5391		27	31	21	25	24	21	54	40
27.4584	14.8768	27.9672	21.5267	19.0009	17.2253	25.7779	33.2818		27	31	21	25	25	21	54	40
17.1336	18.4384	25.8827	26.0589	19.1353	20.2323	16.4076	23.4212		27	31	21	25	25	21	54	40
22.3854	18.1753	22.0004	23.2015	16.2648	20.5366	35.9197	27.0485		27	31	21	25	25	21	54	40
15.9474	20.2392	28.4405	23.9628	19.5267	23.946	39.5939	36.5734		27	31	21	25	25	21	54	40
15.5094	17.1083	23.3078	21.0742	17.0417	22.7591	25.2963	28.114		27	31	21	25	25	21	54	40
21.4091	19.4306	22.0308	19.1961	21.366	22.842	28.9512	27.2532		27	31	21	25	25	21	54	40
11.5353	18.4163	18.6586	21.8386	21.2509	22.8276	18.0922	30.3219		27	31	21	25	25	21	54	40
22.6231	16.4968	14.9088	21.9957	19.5824	22.9667	4.69103	36.8534		27	31	21	25	25	21	54	40
10.7667	15.7523	25.6693	26.9009	17.3691	20.3149	26.045	24.7076		27	31	21	25	25	21	54	40
24.1148	18.0918	16.0838	22.0168	13.6374	23.2432	20.2098	27.0731		27	31	21	25	25	21	54	40
11.7969	13.7949	27.7494	23.9672	18.0117	22.1336	17.5971	24.8362		27	31	21	25	25	21	54	40
9.07966	19.0747	27.5401	26.2877	18.1577	23.7787	35.5604	29.0618		27	31	21	25	25	21	54	40
28.7522	15.7121	18.5551	23.4172	28.0084	21.0615	29.0778	29.7948		27	31	21	25	25	21	54	40
6.73247	15.7732	23.6079	24.685	17.3217	20.0319	31.4836	31.154		27	31	21	25	25	21	54	40
7.38063	15.8929	23.1525	26.5509	16.0908	20.1802	19.879	26.0254		27	31	21	25	25	21	54	40
22.8692	16.668	7.54167	28.3308	18.4133	16.9753	34.7773	32.1571		27	31	21	25	25	21	54	40
26.1934	27.1542	22.0213	23.8677	16.6727	21.0292	23.4211	38.856		27	31	21	25	25	21	54	40
20.421	21.2871	22.2017	25.6685	15.2328	22.447	34.4291	27.0895		27	32	21	25	25	21	54	40
12.3376	20.0613	25.4224	25.2048	16.3943	20.34	25.5112	26.7874		27	32	21	25	25	21	54	40
16.3567	17.5242	17.443	26.9042	14.2813	22.8573	25.2121	27.3753		27	32	22	25	25	21	54	40
16.7772	19.4113	18.0237	22.7707	21.0985	16.4404	25.5276	28.1741		27	32	22	25	25	21	54	40
22.8188	17.4794	2.12232	27.5722	21.9589	17.0887	22.1998	24.6805		27	32	22	25	25	21	54	40
31.6923	22.267	25.2496	27.3538	16.1048	21.909	21.2486	28.2715		28	32	22	25	25	21	54	40
22.4855	21.2478	34.787	26.9436	18.5723	25.1416	22.0005	36.4221		28	32	22	25	25	21	54	40
31.4419	16.2372	21.1373	21.6134	23.6617	17.145	24.8003	23.6055		28	32	22	25	25	21	54	40
24.0075	19.28	25.5626	19.3827	20.9547	29.6165	13.3789	29.0251		28	32	22	25	25	21	54	40
25.6625	33.9135	14.2945	28.843	19.1405	17.8518	21.1918	27.0365		28	32	22	25	25	21	54	40
23.0081	14.5737	30.7033	25.0948	21.5965	23.932	20.7004	16.5168		28	32	22	25	25	22	54	40
25.7121	19.5592	13.6431	23.7719	23.9944	20.3531	17.7298	33.1735		28	32	22	25	25	22	54	40
20.848	15.4955	13.4212	18.1923	16.3585	17.6216	21.391	17.5689		28	32	22	25	25	22	54	40
24.6028	19.8731	18.5983	27.4745	19.6115	21.4276	17.2067	24.4259		28	32	22	25	25	22	54	40
30.5961	22.3759	12.8469	27.4003	21.5487	18.6744	17.2613	29.2296		28	32	22	25	25	22	54	40
16.6924	19.612	20.4239	21.1816	14.7802	16.0082	24.6045	26.7677		28	32	22	25	25	22	54	40
22.7852	26.2129	13.5451	29.3988	20.6483	26.081	46.5686	40.1851		28	32	22	25	25	22	55	49
25.8977	17.2848	22.4123	24.8237	13.1396	20.9742	46.4137	31.7669		28	32	22	25	25	22	55	49
29.1403	26.0404	25.028	24.6177	22.9281	25.2203	21.0656	26.0321		28	32	22	25	25	22	55	49
18.9749	23.2766	8.50131	23.7441	18.5313	19.1561	13.0908	40.8568		28	32	22	25	25	22	55	49
14.2738	22.3361	9.33442	18.1356	25.0654	18.594	29.746	29.9184		28	32	22	25	25	22	55	50
17.2114	21.5535	24.8576	14.0197	19.1394	19.6189	30.6053	29.1953		28	32	22	25	25	22	55	50
25.6477	20.0836	16.6501	17.2635	21.0975	21.0899	30.8398	28.4016		28	32	22	25	25	22	55	50
21.2344	23.172	10.1389	26.7543	13.7655	19.1932	10.1405	19.3609		28	32	22	25	25	22	55	50
18.4599	21.3749	18.917	26.1893	22.3395	17.7677	25.2355	27.0922		28	32	22	25	25	22	55	50
19.6396	18.8077	21.653	24.1426	24.5663	23.2024	14.8185	28.9931		28	32	22	25	25	22	55	50
28.7025	23.4879	19.5407	19.3522	24.7509	15.215	32.2516	22.1512		28	32	22	25	25	22	55	50
23.7658	18.1431	30.0121	25.7266	19.4332	16.0798	14.1528	17.9137		28	32	22	25	25	22	55	50
25.4328	26.5287	10.7605	23.9468	29.4453	22.0003	29.0538	30.5979		28	32	22	25	25	22	55	50
17.6256	16.1523	30.2405	25.5104	23.4589	15.0581	32.0027	30.3505		28	32	22	25	25	22	55	50
22.2467	20.6158	11.8999	17.0633	25.0145	13.336	29.1001	29.1973		28	32	22	25	25	22	55	50
23.9263	16.6406	17.4764	22.4773	21.1146	14.7107	26.1247	30.2924		28	32	22	25	25	22	55	50
22.7782	18.4613	33.6044	22.5409	24.1279	35.5213	20.6739	19.9303		28	32	22	25	25	22	55	50
21.4286	29.8507	18.0041	23.8664	17.52	39.1681	13.9455	29.6134		28	33	22	25	25	22	55	50
27.7822	23.35	22.2865	22.8253	27.7448	23.1921	16.4678	29.7513		28	33	22	25	25	22	55	50
15.8205	25.5006	19.7237	21.3389	15.2669	23.6741	33.8402	27.9549		28	33	22	25	25	22	55	50
28.7098	22.3221	13.4524	25.174	22.029	16.3003	28.0661	32.2587		28	33	22	25	25	22	55	50
23.9841	17.0328	15.8173	20.9256	21.6178	20.0729	36.1866	30.472		28	33	22	25	25	22	55	50
20.0853	27.2725	16.9734	23.4236	21.6253	13.1328	30.4199	25.5639		28	33	22	25	25	22	55	50
8.88586	21.859	23.1192	25.9505	21.7208	20.8889	25.8944	29.1987		28	33	22	25	25	22	55	50
0.77123	28.8468	15.4625	20.6976	18.8836	20.699	37.491	30.8158		28	33	22	25	25	22	55	50
19.7406	15.505	10.1397	18.3644	17.3047	15.3893	31.5015	32.9069		28	33	22	25	25	22	55	50
14.4779	21.9447	16.2067	23.1752	20.9589	24.7029	26.8989	24.5682		29	33	22	25	25	22	55	50
18.9032	15.1906	20.1742	17.5675	16.2075	8.74907	9.22031	29.8175		29	33	22	25	25	22	55	50
15.7516	22.8823	22.3005	21.1929	21.8488	24.5271	35.4843	29.1368		29	33	22	25	25	22	55	50
23.8151	22.9113	16.8531	26.5748	21.7949	17.6099	38.3792	31.0414		29	33	22	25	25	22	55	50
19.7031	11.8791	14.3927	21.855	18.1736	10.6764	39.4646	28.8022		29	33	22	25	25	22	55	50
16.7483	30.076	14.2536	20.1071	17.5102	21.0947	14.749	30.8156		29	33	23	25	25	22	55	50
17.6026	19.8014	29.1191	21.916	18.0535	25.1806	27.2121	31.3821		29	33	23	25	25	22	55	50
15.6162	20.2091	20.5992	25.1738	17.1506	24.4426	24.2608	32.7853		29	33	23	25	25	22	55	50
19.1617	23.5098	17.5413	22.5	14.6631	19.6277	26.0649	24.1289		29	33	23	25	25	22	55	50
22.8315	19.2119	20.856	22.2626	19.0737	0.67094	21.6784	21.8419		29	33	23	25	25	22	55	50
27.1774	25.2831	20.9666	22.0363	21.0057	1.27751	0.60468	29.0332		29	33	23	25	25	22	55	50
18.1997	24.5596	18.4453	19.9007	20.2886	26.7037	12.9249	26.8119		29	33	23	25	25	22	55	50
21.7323	14.8967	18.8961	23.236	20.1782	8.30642	31.1535	31.571		29	33	23	25	25	22	55	50
26.9587	15.319	17.6075	23.3558	20.2542	9.10062	32.7423	30.4691		29	33	23	25	25	22	55	50
25.087	20.0857	20.6029	18.3036	14.1944	22.1878	19.8483	26.2945		29	33	23	25	25	22	55	50
24.1842	23.5152	23.2182	19.8266	18.8009	9.34031	2.85105	33.0824		29	33	23	25	25	22	55	50
32.4479	17.2015	15.9828	19.9455	22.06	25.1231	37.7157	31.63		29	33	23	25	25	22	55	50
22.1831	24.5135	19.2417	18.3646	16.0356	20.094	72.9754	18.961		29	33	23	25	25	22	55	50
24.2687	18.4549	16.9701	20.5145	21.6841	19.6463	45.1145	34.7659		29	33	23	25	25	22	55	50
24.4694	18.3699	16.0999	23.9806	21.9289	24.3757	45.6401	29.1477		29	33	23	25	25	22	55	50
20.2748	26.496	24.6105	21.6472	16.8522	14.8642	42.128	30.156		29	33	23	25	25	22	55	50
20.8693	21.1642	23.0605	21.9905	20.7228	16.7759	18.518	28.6235		29	33	23	25	25	22	55	50
31.2875	22.4384	21.0825	24.7059	18.495	24.5821	29.7927	33.7886		29	33	23	25	25	22	56	50
26.853	14.1889	21.4636	13.2005	14.056	13.3609	26.5886	28.7409		29	33	23	25	26	22	56	50
23.9336	20.495	23.2749	20.4204	10.1547	16.5602	29.666	30.241		29	33	23	25	26	22	56	50
23.1951	16.115	18.266	23.5441	13.0606	22.843	18.5435	31.2728		29	33	23	25	26	23	56	50
24.3637	29.0144	17.3303	21.8408	11.078	21.2233	30.7737	32.4993		29	33	23	25	26	23	56	50
24.3705	23.8379	20.4339	17.4762	16.1734	13.6767	17.5555	31.5336		29	33	23	25	26	23	56	50
23.9672	22.0664	19.6852	24.2644	11.8442	22.1826	25.3804	25.8374		29	33	23	25	26	23	56	50
29.9184	15.8223	17.5569	24.5281	11.9235	21.6974	37.5743	33.6074		29	33	23	26	26	23	56	50
22.6868	25.6918	20.9932	16.5905	16.6748	20.8447	24.3977	35.8784		29	33	23	26	26	23	56	50
11.0012	23.4203	24.2314	24.3699	17.6335	20.6336	30.4235	20.1785		29	33	23	26	26	23	56	50
26.0064	23.0229	17.1611	24.5511	17.2352	13.7497	23.1363	23.5813		29	33	23	26	26	23	56	50
27.7212	19.2274	13.4709	27.1065	19.5314	18.1421	28.4955	29.9513		29	33	23	26	26	23	56	50
27.1706	24.4981	21.9423	26.1719	19.5006	8.70767	34.696	28.7425		29	33	23	26	26	23	56	50
31.7245	14.7208	21.0712	24.3261	19.5057	15.3867	29.9756	27.3036		29	33	23	26	26	23	56	50
17.7772	15.4387	9.3794	24.6414	16.5109	15.3826	26.369	29.9949		29	33	23	26	26	23	56	50
27.9506	14.6738	20.2083	22.162	17.7598	20.7601	32.2267	27.16		29	33	23	26	26	23	56	50
25.4651	17.3685	24.6668	9.34004	19.0025	20.2117	28.8771	30.3807		29	33	23	26	26	23	56	50
26.3206	26.5802	21.5948	23.3684	15.7317	23.1557	28.2712	25.1795		29	33	23	26	26	23	56	50
28.6263	19.4322	22.3104	7.76982	15.9973	17.3625	33.7286	25.9275		29	33	23	26	26	23	56	50
21.3639	22.0943	22.1284	19.7612	13.8805	17.6373	30.9417	25.7017		29	33	23	26	26	23	56	50
22.1193	17.7583	23.1893	22.2649	20.4981	18.2007	29.8178	31.3619		29	33	23	26	26	23	56	50
24.5774	17.9859	19.9491	24.514	14.2016	18.9342	27.6479	24.9072		29	33	23	26	26	23	56	50
20.0058	19.458	20.6785	27.1873	18.8924	19.5834	21.9319	28.1072		29	33	23	26	26	23	56	50
28.1825	21.9855	24.767	21.0815	15.1952	19.8667	27.3083	17.7614		29	33	23	26	26	23	57	50
17.1085	23.5059	16.2121	21.0814	21.6419	20.5496	18.9153	28.8768		29	33	23	26	26	23	57	50
26.9426	18.8738	23.0166	24.702	12.6549	18.5943	24.9067	23.6736		29	33	23	26	26	23	57	50
16.7535	23.1731	20.8065	26.5906	18.3617	19.1677	10.4845	21.2501		29	34	23	26	26	23	57	50
20.0131	26.3253	23.3312	23.4948	16.0025	11.5551	36.5088	25.3196		29	34	23	26	26	23	57	50
28.3941	20.8363	16.0302	22.372	16.9999	22.8882	13.9736	30.9567		29	34	23	26	26	23	57	50
23.8964	20.6792	19.2925	7.91539	17.331	11.4159	25.3154	24.6994		29	34	23	26	26	23	57	50
23.6889	25.9066	18.9642	24.1352	16.2538	20.1591	27.5428	33.4531		29	34	23	26	26	23	57	50
20.9871	20.0353	15.2616	20.4101	18.2855	22.1526	31.2622	17.9524		29	34	24	26	26	23	57	50
26.9161	19.6612	20.458	15.1974	17.3548	17.9014	28.4782	30.1177		29	34	24	26	26	23	57	50
24.6189	18.6306	18.7317	23.3546	21.3889	12.2528	29.3781	28.2827		29	34	24	26	26	23	57	50
29.1097	20.4044	23.9734	22.0946	18.5767	25.0544	30.6272	23.0733		29	34	24	26	26	23	57	50
26.1014	10.6377	16.4015	21.7259	18.5799	17.143	31.1234	23.1323		29	34	24	26	26	23	57	50
18.415	17.5053	20.3024	24.8076	21.3734	19.1435	29.4402	27.8026		29	34	24	26	26	23	57	50
27.8908	22.5357	22.5134	25.0517	19.6024	12.0109	24.3411	21.0996		29	34	24	26	26	23	57	50
22.9765	9.60885	21.5597	10.6657	20.7626	8.94435	20.4998	28.9854		29	34	24	26	26	23	57	50
24.011	14.5406	21.764	22.3452	18.7575	25.5829	33.9592	26.8298		29	34	24	26	26	23	57	50
22.634	10.4801	19.8582	21.3732	13.0871	21.204	20.3172	21.0764		29	34	24	26	26	23	57	50
16.6982	15.0351	11.3157	25.1235	19.4762	11.0374	32.4446	27.8394		29	34	24	26	27	23	57	50
28.5252	24.9707	20.6853	18.536	11.513	24.7005	28.9263	29.515		29	34	24	26	27	23	57	50
19.3319	20.2188	24.1772	6.82787	19.7249	14.1207	35.1638	27.4373		29	34	24	26	27	23	57	50
22.8363	11.0698	19.3045	12.4377	16.6567	15.131	28.0225	19.3832		29	34	24	26	27	23	57	50
21.1783	20.1299	23.5409	21.8767	11.5441	23.2037	27.8486	28.8794		29	34	24	26	27	23	57	50
22.0224	12.9788	24.4632	21.4823	18.8329	17.7829	30.5962	30.2132		29	34	24	26	27	23	57	50
29.2235	14.3221	28.6619	15.9638	19.2375	20.8329	38.1056	30.9834		29	34	24	26	27	23	57	50
24.2584	29.0683	25.9224	19.7248	17.7248	17.9356	26.8932	29.5721		29	34	24	26	27	23	57	50
20.7764	5.28036	23.7799	16.4449	25.9256	18.9489	27.3453	31.5376		29	34	24	26	27	23	57	50
17.8429	7.97049	28.3582	22.9496	22.8577	26.9252	31.6952	36.6946		29	34	24	26	27	23	57	50
22.3911	8.00383	15.7129	28.1895	19.867	20.6311	32.0943	30.4249		29	34	24	26	27	23	57	50
21.8778	16.3588	6.20076	27.9146	27.3345	22.812	13.0605	31.3224		29	34	24	26	27	23	57	50
26.9171	14.7413	22.6988	21.9125	18.9368	14.6857	29.3299	29.658		29	34	24	26	27	23	57	50
17.3239	26.3012	23.1577	24.5602	20.2292	15.3383	34.9926	28.3313		29	34	24	26	27	23	57	50
26.0351	21.8038	16.8641	18.7988	24.4729	20.5124	28.6819	29.1335		29	34	24	26	27	23	57	50
21.7267	20.6456	18.0531	22.8998	17.1933	18.2851	28.8439	29.8511		29	34	24	26	27	23	57	50
26.2717	23.9585	24.2803	22.399	20.1951	21.3743	11.8953	33.0892		29	34	24	26	27	23	57	50
20.1644	11.8072	26.8772	23.0909	15.7218	25.8101	18.2223	30.7847		29	34	24	26	27	23	57	50
22.7303	21.1537	18.2508	21.1899	14.7708	19.8003	33.9414	31.8831		29	34	24	26	27	23	57	50
11.3024	17.0263	21.3552	27.0592	21.2544	15.5338	29.3909	30.4857		29	34	24	26	27	23	57	50
21.651	14.1963	17.5075	19.1092	16.6098	15.1941	28.4017	39.0992		29	34	24	26	27	23	57	50
22.8	20.5255	17.6859	27.0075	13.1014	16.641	26.7321	33.4551		29	34	24	26	27	23	57	51
25.4854	13.2017	17.3333	21.998	19.784	20.3659	3.36262	31.7884		29	34	24	26	27	23	57	51
27.1269	20.8174	20.7633	18.4384	15.8098	19.5245	15.8439	28.1784		29	34	24	26	27	23	73	51
27.2792	11.9977	2.63509	20.8743	17.5181	14.4203	30.0705	21.2367		29	34	24	26	27	23	73	51
18.5034	26.4583	18.456	19.9461	20.5515	27.1675	23.178	32.0416		29	34	24	26	27	23	73	51
25.8063	1.53237	21.3	26.2132	22.8912	20.4557	30.1059	31.5789		29	34	24	26	27	23	73	51
29.8886	22.3462	24.6625	26.7067	14.1579	20.3092	27.9035	27.8233		29	34	24	26	27	23	73	51
25.8277	20.7173	17.9367	19.939	9.22238	15.9295	26.4336	31.9778		29	34	24	26	27	23	73	51
28.7085	15.898	20.5239	18.6902	14.8659	13.8226	24.9697	29.0993		29	34	24	26	27	23	73	51
24.7989	18.2769	20.2735	25.3436	15.2724	22.0047	26.5501	23.5795		29	34	24	26	27	23	73	51
27.5358	17.4051	18.9301	22.7582	17.0613	16.439	27.3844	33.817		29	34	24	26	27	23	74	51
36.5268	8.90906	25.4238	19.2816	47.7869	19.9128	28.3959	15.3366		29	34	24	26	27	23	74	51
30.3932	14.7293	22.4726	3.10254	20.5669	14.3715	24.2703	33.1735		29	34	24	26	27	23	74	51
24.434	12.8819	22.518	21.4153	15.7416	25.2795	26.2348	21.0205		29	34	24	26	27	23	74	51
14.0001	19.8814	18.611	20.3919	21.0761	26.6502	25.3241	32.1243		29	34	24	26	27	23	74	51
28.4479	19.1327	27.8187	12.7147	26.1777	14.3075	36.0231	22.7102		29	34	24	26	27	23	74	51
23.1062	20.139	9.83539	24.4782	20.9881	22.6967	31.2427	31.2474		29	34	24	26	27	23	74	51
23.6464	9.09916	21.5217	17.422	21.5399	12.9705	24.1474	20.3826		29	34	24	26	27	23	74	51
20.3031	9.03446	14.5206	19.0565	17.5365	27.7611	27.1021	34.0968		29	34	24	26	27	23	74	51
18.5937	25.8997	26.2513	19.0707	5.00501	15.1344	27.3849	23.274		29	34	24	26	27	23	74	51
22.2678	7.07015	16.6613	19.8212	13.7774	17.1676	30.8826	20.2467		29	34	24	26	27	23	74	51
26.8262	10.6583	33.9533	23.1646	18.063	22.8735	40.0568	38.6886		29	34	24	26	27	23	74	51
29.378	11.0142	17.8308	25.2978	19.6834	10.0537	22.099	20.773		29	34	24	26	27	23	74	51
25.5372	20.7275	17.7919	30.9075	20.4736	22.6971	23.8662	22.259		29	34	24	26	27	23	74	51
20.9707	12.4313	19.2536	24.9137	22.5047	26.7599	33.3575	18.7177		29	34	24	26	27	23	74	51
25.0192	18.8979	23.3096	32.6095	16.4469	6.78752	34.3713	41.8382		29	34	24	26	27	23	74	51
20.911	18.6677	15.4088	26.2416	22.6566	13.4601	40.2243	21.8849		29	34	24	27	27	23	74	51
23.6877	22.4918	17.4043	19.3647	11.7132	18.9556	40.5885	21.3059		29	34	24	27	27	23	74	51
20.6979	19.9785	21.5729	4.53828	11.8668	6.92921	28.9646	11.4277		29	34	24	27	27	23	74	51
23.1471	16.0019	18.7873	21.4476	19.216	17.0948	32.4928	8.39967		29	34	24	27	27	23	74	51
23.5989	25.9335	27.4246	24.5232	14.4669	14.772	48.1103	27.1585		29	34	24	27	27	23	74	51
7.19442	15.621	22.7466	24.1816	23.6663	23.3306	28.6887	24.7925		29	34	24	27	27	23	74	51
29.074	21.4285	16.0834	28.3078	11.3323	19.7495	13.7401	7.70152		29	34	24	27	27	23	74	51
31.4011	24.1815	11.3082	22.0031	18.9871	19.8214	32.9841	19.5895		29	34	24	27	27	23	74	51
27.2525	15.2538	25.3012	20.038	26.3443	17.2745	31.1312	21.8683		30	34	24	27	27	23	74	51
20.0329	19.337	13.9503	10.9794	13.2055	19.8472	26.7049	25.4538		30	34	24	27	27	23	74	51
28.5888	21.8358	20.0517	18.4711	15.5838	19.8022	27.0307	30.8356		30	35	24	27	27	23	74	51
27.2749	21.8251	28.5049	21.292	9.85996	17.8945	31.6612	27.7366		30	35	24	27	27	23	74	51
8.79831	22.9204	20.0924	23.6686	11.7936	10.7956	35.9368	26.3682		30	35	24	27	27	23	74	51
16.7068	18.8169	24.5557	18.9175	16.2075	13.7164	30.3693	22.949		30	35	24	27	27	23	74	51
19.7295	26.0026	27.2726	19.7193	16.8122	13.5223	37.7683	25.6405		30	35	24	27	27	23	74	51
21.4601	20.0249	20.1174	18.2297	18.0364	20.5786	29.2565	25.7439		30	35	24	27	27	23	74	51
25.4011	24.7208	25.3061	15.6981	17.29	32.613	32.1487	20.7257		30	35	24	27	27	23	74	51
23.6487	20.998	10.8507	18.3221	18.6453	19.2485	25.81	40.0742		30	35	24	27	27	23	75	51
26.5846	18.646	8.73541	20.0049	16.9282	13.7237	25.8067	28.9199		30	35	24	27	27	23	75	51
25.2226	21.4539	17.8594	22.5253	11.2942	20.4285	26.757	28.1158		30	35	24	27	27	23	75	51
28.0769	9.71996	24.7434	18.2381	25.3751	20.9138	27.3228	26.0642		30	35	24	27	27	23	75	51
23.5365	22.4011	21.1192	19.1426	16.9675	18.9292	29.102	27.0342		30	35	24	27	27	23	75	51
27.4064	25.2719	13.8022	17.849	19.6874	14.4146	27.2888	20.0735		30	35	24	27	27	23	75	51
18.6066	24.3434	13.5404	18.1636	15.5383	20.1297	28.0435	35.8258		30	35	24	27	27	23	75	51
29.6314	9.74129	18.6383	17.0525	27.4159	22.8391	27.4916	30.5542		30	35	24	27	27	23	75	51
28.5454	9.95953	21.6453	20.9729	6.36009	21.9629	30.4134	29.9527		30	35	24	27	27	23	75	51
26.9547	27.235	24.4629	17.6947	16.4703	25.9171	28.934	29.0189		30	35	24	27	27	23	75	52
20.4712	19.6482	16.9548	19.9939	8.88029	21.3655	30.3693	30.7241		30	35	24	27	27	23	75	52
24.1388	12.9678	18.6022	17.0127	17.5944	21.2602	28.5431	27.8617		30	35	24	27	27	23	75	52
27.4898	24.166	31.0259	22.6928	20.8844	18.5397	33.0445	27.9062		30	35	24	27	28	23	75	52
24.7576	31.1501	28.5555	11.3983	21.6279	22.1329	31.4388	27.2671		30	35	24	27	28	23	75	52
20.339	24.6572	17.7621	22.8305	16.4937	23.0194	21.1901	29.3438		30	35	24	27	28	23	75	52
20.6017	11.6706	25.2573	21.4303	19.1661	23.826	32.4264	33.1027		30	35	24	27	28	23	76	52
17.4786	21.7162	20.158	14.5447	22.8054	28.8844	34.1004	24.13		30	35	24	27	28	23	76	52
30.8085	20.8303	27.179	18.6955	21.8707	20.3875	30.0378	17.0094		30	35	24	27	28	23	76	52
23.3715	19.1198	26.6	18.2477	19.8653	25.7042	31.7128	26.4349		30	35	24	27	28	23	76	52
21.513	26.4053	20.0557	17.185	20.8485	28.7562	32.7806	23.4652		30	35	24	27	28	24	76	52
19.9415	5.22604	27.5277	29.503	22.2601	27.1923	31.7326	31.6932		30	35	24	27	28	24	76	52
24.9669	14.4217	11.0258	6.53279	20.9546	27.4009	31.4939	26.047		30	35	25	27	28	24	76	52
24.409	22.0915	15.7769	19.1711	21.0079	28.139	28.5974	29.3387		30	35	25	27	28	24	76	52
14.1347	17.8903	16.22	18.5152	18.762	26.4703	31.0375	27.7593		30	35	25	27	28	24	76	52
25.5714	28.0023	24.4844	21.2436	24.6798	28.8569	30.2931	20.6991		30	35	25	27	28	24	76	52
18.5183	24.3723	22.3637	21.0039	20.446	25.9017	32.1582	32.6087		30	35	25	27	28	24	76	52
32.8843	20.6825	26.5788	15.717	20.3299	22.082	30.82	28.5663		30	35	25	27	28	24	76	52
18.3592	19.5863	20.893	24.9246	21.4572	26.059	28.7859	8.755		30	35	25	27	28	24	76	52
23.0924	34.8335	19.2568	19.5751	21.5126	17.3529	32.5027	24.0206		30	35	25	27	28	24	76	52
28.8732	9.08872	16.0536	18.1271	21.1831	25.8063	30.5881	27.2992		30	35	25	27	28	24	76	52
29.844	11.2096	18.2572	19.1622	20.5847	30.5697	31.705	8.05149		30	35	25	27	28	24	76	52
28.9213	27.955	19.8706	17.1578	19.6558	23.8672	31.655	26.82		30	35	25	27	28	24	76	52
19.6262	32.1201	22.5031	7.62498	21.9791	17.0545	34.2641	26.6843		30	35	25	27	28	24	76	52
16.3732	36.1225	21.5296	21.6976	18.8534	17.0622	34.4888	25.9098		30	35	25	27	28	24	76	52
27.1051	14.0982	24.0812	18.9255	16.8111	27.4157	26.1272	28.2046		30	35	25	27	28	24	76	52
21.6003	8.68802	19.3859	15.3022	16.3509	28.9141	35.9981	28.8027		30	35	25	27	28	24	76	52
3.52274	5.43251	17.519	5.68861	16.2907	28.282	31.7252	26.8884		30	35	25	27	28	24	76	52
11.8804	21.8376	18.946	17.4387	29.0609	16.1793	29.3944	31.741		30	35	25	27	28	24	76	52
25.3388	2.656	19.0818	19.4774	17.9035	27.8261	31.3152	29.3926		30	35	25	27	28	24	76	52
16.8286	27.2129	17.5296	16.6301	15.9098	26.5698	30.5093	29.1484		30	35	25	27	28	24	76	52
30.8263	31.7787	14.3204	17.647	5.325	25.2128	29.0757	29.3013		30	35	25	27	28	24	76	52
16.3529	15.8467	24.4676	16.9925	18.9411	23.7089	15.9652	28.0719		30	35	25	27	28	24	77	52
13.4981	7.86744	23.4917	23.4316	20.0389	25.1504	36.3342	26.9195		30	35	25	27	28	24	77	52
25.537	17.2201	19.5285	21.6477	9.20211	25.2541	30.1155	28.2456		30	35	25	27	28	24	77	52
24.3672	24.3163	22.4376	15.825	10.8718	22.8856	17.1676	37.0917		30	35	25	27	28	24	77	52
28.7453	19.8893	24.2188	21.4097	16.4843	36.175	28.1944	19.2808		30	35	25	27	28	24	77	52
23.0548	31.7392	15.1319	21.4509	21.7593	26.7953	30.0048	24.2862		30	35	25	27	28	24	77	52
21.1305	35.8501	20.706	21.2463	19.7552	23.3621	34.3284	33.3786		30	35	25	27	28	24	77	52
18.6686	29.0012	27.986	23.827	22.2309	22.6826	31.875	25.134		30	35	25	27	28	24	77	52
27.3875	14.5971	29.6194	21.1337	24.3236	21.4097	28.6855	26.0585		30	35	25	27	28	24	77	52
19.0812	14.1618	20.4771	19.5846	16.672	22.8508	31.8213	19.0876		30	35	25	27	28	24	77	52
19.2661	21.4744	21.3694	21.897	22.3217	9.36937	30.1949	29.2305		30	35	25	27	28	24	77	52
24.187	25.5772	23.6282	26.3718	20.1071	26.0132	27.9264	18.5914		30	35	25	27	28	24	77	52
20.4851	10.7258	16.1472	21.8754	19.9884	32.1731	34.7667	11.8894		30	35	25	27	28	24	77	52
21.2185	13.2635	23.7021	23.5847	22.7832	25.5756	28.8172	32.4463		30	35	25	27	28	24	77	52
23.2232	17.545	11.9621	17.8637	22.7987	28.9604	28.4002	22.8145		30	35	25	27	28	24	77	52
33.1728	9.61135	20.5656	20.0155	15.1685	23.8306	27.8225	20.2285		30	35	25	27	28	24	77	52
26.621	25.3075	27.5804	14.2752	18.2179	30.6648	27.7827	22.7883		30	35	25	27	28	24	77	52
27.6809	30.7688	9.71865	20.5932	18.9705	27.2596	26.6737	30.0636		30	35	25	27	28	24	77	52
18.3676	21.5658	28.3032	18.5379	18.62	24.9662	28.9876	17.3691		30	35	25	27	28	24	77	52
11.002	26.2448	19.5746	17.6447	23.6832	23.2545	31.39	27.103		30	35	25	27	29	24	77	52
21.5324	28.2945	22.3111	42.8538	23.1012	25.6295	20.5405	28.7325		30	35	25	27	29	24	77	52
29.1559	28.1214	22.5067	18.6808	23.5102	23.7591	23.4235	26.2992		30	35	25	27	29	24	77	52
31.3193	24.1515	28.1375	19.0679	19.4041	22.9617	28.3486	29.4733		30	35	25	27	29	24	77	52
19.5363	22.4764	16.4404	18.1335	23.3057	23.4638	28.8106	31.3209		30	35	25	27	29	24	77	52
4.78439	30.1382	21.3761	21.0072	11.4014	25.1459	25.0373	18.9681		30	35	25	27	29	24	77	52
15.095	23.5452	18.0354	14.247	20.4599	24.6485	20.3362	26.6031		30	35	25	27	29	24	77	52
12.9484	19.3432	28.0901	19.5246	16.2562	28.5408	24.3848	31.5464		30	35	25	27	29	24	78	52
16.7578	24.0473	15.6799	17.9166	22.1113	26.8373	21.825	18.7764		30	35	25	27	29	24	78	52
22.0946	15.6609	23.7134	18.5186	19.874	26.9157	26.7741	26.7537		30	35	25	27	29	24	78	52
21.3946	8.07308	25.4672	17.3963	25.9227	27.6696	35.9759	27.0276		30	35	25	27	29	24	78	52
9.30748	23.4062	19.1584	21.7579	21.5565	20.1404	31.3068	25.9179		30	35	25	27	29	24	78	52
17.9749	24.9614	18.0421	18.9654	22.6164	29.4471	22.0604	28.6177		30	35	25	27	29	24	78	52
16.4048	20.0269	10.2734	23.1329	26.9543	21.1835	35.9013	31.9279		30	35	25	27	29	24	78	52
24.3593	18.5247	24.0727	14.2761	20.6661	26.3812	32.3147	13.4289		30	35	25	27	29	24	78	52
23.5035	22.9252	25.6806	20.3981	19.9544	24.9386	25.5424	26.8662		30	35	25	27	29	24	78	52
24.953	16.5165	20.5866	20.1766	18.7198	25.6464	29.1886	22.2488		30	35	25	27	29	24	78	52
17.4149	24.1504	23.3041	14.6479	17.647	23.1736	14.64	17.2667		30	35	25	27	29	24	78	52
26.0098	11.767	22.523	17.0863	24.8982	28.6999	27.5208	25.0812		30	35	25	27	29	24	78	52
23.6231	17.4029	18.2497	21.747	21.7659	26.8094	26.4118	30.0599		30	35	25	27	29	24	78	52
18.6471	24.8861	23.6298	17.0593	21.2353	26.7399	26.7266	22.8679		30	35	25	27	29	24	78	52
26.833	10.0727	20.2724	13.7121	19.5332	27.7589	37.6853	26.5824		30	35	25	27	29	24	78	52
22.0719	25.8429	24.9479	23.1124	23.0157	24.2337	25.5993	21.54		30	35	25	27	29	24	78	52
14.6495	29.1618	14.9782	23.3988	15.709	27.2956	26.5236	30.1751		30	35	25	27	29	24	78	52
19.6727	24.0904	20.1681	14.6848	20.8653	26.3683	25.1642	19.979		30	35	25	27	29	24	78	53
24.9832	23.4597	21.1708	29.775	20.6	19.3368	28.6815	7.88609		30	35	25	27	29	24	78	53
18.9707	26.0208	20.4832	21.2645	19.2684	18.8218	30.8344	13.0049		30	35	25	27	29	24	78	53
21.7234	10.5389	22.5442	19.6522	23.8669	21.0038	29.2008	15.2089		30	35	25	27	29	24	78	53
25.2686	26.7444	20.3475	17.0944	25.9702	25.172	27.9105	8.34272		30	35	25	27	29	24	78	53
20.9203	15.9353	20.0123	18.0785	20.3152	27.4551	31.1306	16.208		30	35	25	27	29	24	78	53
21.7541	43.0755	22.5997	19.7068	18.0313	24.605	32.7676	21.9174		30	35	25	27	29	24	78	53
25.4055	26.0381	19.0512	21.22	12.297	28.7351	28.3515	25.0553		30	35	25	27	29	24	78	53
25.4364	22.7697	23.2916	15.842	22.6861	31.1732	27.9302	17.5651		30	35	25	28	29	24	78	53
22.0235	24.383	21.3367	23.2086	23.5746	27.6405	24.5732	25.0757		30	35	25	28	29	24	78	53
23.7876	10.432	26.5966	21.3071	19.9276	20.4483	26.4553	17.7311		30	35	25	28	29	24	78	53
18.0042	24.9153	27.688	17.6965	22.1062	29.3576	28.6744	34.5659		30	35	25	28	29	24	78	53
21.2772	31.9935	20.86	21.7982	20.7705	23.5065	29.1812	36.7565		30	35	25	28	29	24	78	54
19.3828	13.7393	23.2236	20.3026	21.5297	29.6953	31.3781	33.0469		30	35	25	28	29	24	78	54
20.3141	29.5758	14.6189	15.1946	21.4971	21.439	25.9314	26.1045		30	35	25	28	29	24	78	54
22.8872	33.6515	23.5082	7.29895	21.8601	43.4319	33.8997	20.7453		30	35	25	28	29	24	78	54
29.8808	30.4253	18.3591	10.1009	11.2248	21.6538	30.1926	33.8821		30	35	25	28	29	24	78	54
21.5514	24.2829	21.5264	9.93063	25.3517	26.7936	25.6826	36.0277		30	35	25	28	29	24	78	54
23.6496	20.2107	21.3215	20.339	52.7024	26.9387	22.4954	23.4086		30	35	25	28	29	24	78	54
27.8566	27.2159	18.9326	17.2184	21.9372	23.465	13.1075	27.4415		30	35	25	28	29	24	79	54
20.8296	31.536	22.556	5.31349	24.9779	21.6522	19.9547	27.8049		30	35	25	28	29	24	79	54
25.1742	24.3131	22.6471	25.5263	19.9012	34.2672	21.3785	27.0656		30	36	25	28	29	24	79	54
20.3883	27.7085	28.8577	34.7557	19.9978	21.978	8.05984	33.3393		30	36	25	28	29	24	79	54
22.4145	27.6332	11.4626	7.81611	18.3436	23.0826	15.3815	31.4246		30	36	26	28	29	24	79	54
21.2255	16.3871	11.6881	11.1313	17.5506	36.4645	26.8491	25.6377		30	36	26	28	29	24	79	54
20.7524	25.0659	10.6415	14.9482	32.1312	31.5581	28.5277	29.7203		30	36	26	28	29	24	79	54
19.2017	12.8149	14.0664	30.575	18.9231	22.1896	26.9818	25.1885		30	36	26	28	29	24	79	54
27.7322	14.8924	15.4872	9.66405	38.9692	12.7558	25.629	31.458		31	36	26	28	29	24	79	54
21.9233	21.2388	11.8012	16.8782	22.5689	25.4805	14.725	31.6065		31	36	26	28	29	24	79	54
20.3868	22.5948	12.7108	16.795	30.2896	36.24	26.9879	30.1731		31	36	26	28	29	24	79	54
29.658	20.4921	17.3737	8.8573	21.5238	27.5049	16.2411	26.5075		31	36	26	28	29	24	79	54
18.9562	19.8137	16.2879	19.3994	20.9307	21.9267	27.714	22.5063		31	36	26	28	29	24	79	54
20.0264	19.0431	12.7299	17.23	19.0658	23.8363	0.34155	34.2784		31	36	26	28	29	24	79	54
12.1612	15.7607	13.255	8.0278	22.7599	26.7042	27.3542	30.8614		31	36	26	28	29	24	79	54
22.5929	21.8607	7.61456	40.8919	18.9646	25.3953	20.463	29.9		31	36	26	28	29	24	79	54
21.3238	23.0882	11.7467	14.5753	15.596	11.5077	24.8182	26.0898		31	36	26	28	29	24	79	54
12.6436	19.9518	10.3971	51.281	18.1561	22.523	26.222	35.4929		31	36	26	28	29	24	79	54
26.07	21.7956	11.5807	64.9978	23.7722	23.1213	15.2121	21.2781		31	36	26	28	29	24	79	54
22.898	21.7252	14.1272	25.683	19.876	29.922	24.8777	13.991		31	36	26	29	29	24	79	54
23.0334	21.0153	15.3501	13.5601	20.6307	22.1349	20.7745	19.7744		31	36	26	29	29	24	79	54
18.9375	25.6446	13.7394	15.4925	19.5145	21.1198	30.6905	34.0228		31	36	26	29	29	24	79	54
20.3911	17.5077	12.5762	19.2705	20.1849	32.9685	24.6383	22.9995		31	36	26	29	29	24	79	54
13.3539	16.1075	13.4305	21.4586	21.6696	21.3768	14.1323	15.5498		31	36	26	29	29	24	79	54
19.9358	17.5677	15.6788	21.9181	18.5375	29.9122	19.6813	32.973		31	36	26	29	29	24	79	54
17.4387	13.9561	10.7083	16.9663	17.9968	23.4802	35.7369	38.7504		31	36	26	29	29	24	79	54
23.107	18.6591	13.2874	13.7885	20.3884	10.1474	21.276	27.6411		31	36	26	29	29	24	79	54
26.2961	16.4866	15.6671	18.4984	22.0904	27.1309	30.273	27.8695		31	36	26	29	29	24	79	54
10.9961	21.1769	15.2698	15.9581	21.4954	19.1885	18.8184	28.4928		31	36	26	29	29	24	79	54
24.6704	16.5159	9.20101	17.0161	24.9161	24.9947	3.24109	24.7193		31	36	26	29	29	24	79	54
23.0348	16.485	15.0663	18.0578	21.3066	28.7422	9.33192	33.1692		31	36	26	29	29	24	79	54
23.611	19.9293	16.2456	22.8401	20.5985	22.1002	17.6413	24.149		31	36	26	29	29	24	79	54
25.7613	27.8981	14.1023	22.0624	22.3767	25.2932	17.1952	28.9368		31	36	26	29	29	24	79	54
18.5335	32.0024	14.952	16.6404	20.8857	20.5871	12.9254	31.3519		31	36	26	29	29	24	79	54
22.3444	15.8774	16.1088	18.1984	20.5925	12.8098	10.9573	29.8704		31	36	26	29	29	24	79	54
17.6629	15.9201	12.0132	22.6372	25.4548	29.2607	25.2553	29.5694		31	36	26	29	29	24	79	54
26.753	22.9102	12.3834	20.1306	20.6231	33.0091	22.6454	30.0467		31	36	26	29	29	24	79	54
11.3045	14.5125	10.2912	16.367	21.6813	26.7629	26.9313	30.1345		31	36	26	29	29	24	80	54
19.1557	12.4946	10.4265	16.6913	18.6933	13.4375	29.979	32.041		31	36	26	29	29	24	80	54
21.2799	22.3354	7.43805	16.6069	22.8041	9.71204	28.281	27.124		31	36	26	29	29	24	80	54
27.1152	7.19733	18.234	19.082	22.9006	21.9922	24.0943	32.7714		31	36	26	29	29	24	80	54
18.294	17.8776	19.1346	15.706	20.4661	21.5167	37.394	29.7799		31	36	26	29	29	24	80	54
19.2605	13.2914	12.1182	17.7014	22.2564	14.2996	33.9342	22.8505		31	37	26	29	29	24	80	54
25.9941	21.6421	16.2378	34.1101	23.8894	20.6969	13.8402	28.4272		31	37	26	29	29	24	80	54
21.2943	12.5842	13.0503	18.6242	13.3521	23.8962	26.5891	31.3852		31	37	26	29	29	24	80	54
19.2974	22.7085	10.947	18.2942	23.0976	28.1334	20.8823	33.0938		31	37	26	29	29	24	80	54
15.5811	21.1242	11.6151	31.9279	18.9864	29.2475	30.7711	29.3745		31	37	26	29	29	24	80	54
19.3947	27.8912	10.9364	26.7987	17.4665	27.3678	28.1519	31.2607		31	37	26	29	29	24	80	54
34.3381	18.1976	14.3726	25.3299	22.4021	22.2742	28.5023	30.9587		31	37	26	29	29	24	80	54
15.8035	21.6758	20.2493	22.016	13.6698	24.1276	22.7839	33.7319		31	37	26	29	29	24	80	54
32.218	7.78883	16.3908	23.9229	20.2437	23.8964	28.8665	35.6264		31	37	26	29	29	24	80	54
21.9845	17.0881	19.6868	33.9634	21.8044	25.3151	27.3631	38.4741		31	37	26	29	29	24	80	54
16.5149	19.9348	17.4757	22.6544	23.2245	20.8135	28.5709	33.0733		31	37	26	29	29	24	80	54
7.65646	16.4442	16.1093	14.378	11.6894	4.17443	27.3766	28.9181		31	37	26	29	29	24	80	54
21.0751	30.4733	19.0816	21.1613	21.2723	24.662	28.7821	24.3255		31	37	26	29	29	24	80	54
16.4573	10.3171	18.8689	15.7903	17.4267	15.9468	29.3485	29.5884		31	37	26	29	29	24	80	54
23.5955	20.0295	18.5661	21.1581	20.2332	27.3058	28.0202	22.6295		31	37	26	29	29	24	80	54
7.5399	14.6057	16.8405	23.2265	21.119	24.9844	23.2223	27.5638		31	37	26	29	29	24	80	54
21.4842	11.7581	18.774	10.8004	19.863	24.2191	29.6687	28.1248		31	37	26	29	29	24	80	54
17.8466	23.5346	14.4294	19.4433	24.9362	25.7704	24.1827	36.6304		31	37	26	29	29	24	80	54
15.4992	17.0199	16.1006	11.8775	21.8454	25.2447	29.8337	28.3524		31	37	26	29	29	24	80	54
21.7011	21.6052	15.4454	25.0035	21.534	29.816	31.4549	30.1495		31	37	26	29	29	24	80	54
15.7225	14.8069	15.9532	18.4386	21.5263	26.7608	21.2842	11.222		31	37	26	29	29	24	80	54
21.7903	24.7543	15.2782	16.3642	10.861	23.7675	31.4127	36.5328		31	37	26	29	29	24	80	54
22.8733	17.5557	18.3839	20.8303	20.2905	26.5189	35.7522	43.3337		31	37	26	29	29	24	80	54
25.7798	17.8307	15.9404	2.55458	7.97527	29.1	30.1593	26.4684		31	37	26	29	29	24	80	54
9.12251	17.4802	17.4332	20.9047	18.4111	24.353	29.8765	32.8374		31	37	26	29	29	24	80	54
4.54262	19.916	17.9807	21.9343	11.5643	29.4856	34.3158	37.1561		31	37	26	30	29	24	80	54
17.2322	11.6064	17.0851	19.476	18.0986	20.6274	35.192	24.8838		31	37	26	30	29	24	80	54
15.5702	16.3592	20.7013	22.2601	22.4767	26.1394	30.0774	13.2272		31	37	26	30	29	24	80	54
20.4441	6.73155	21.3941	27.1437	11.7008	27.7687	30.0882	34.9242		31	37	26	30	29	24	80	54
24.8564	22.8669	16.4833	23.2775	17.1191	31.8363	39.4012	33.6712		31	37	26	30	29	24	80	54
18.4278	17.7611	16.2528	22.0325	21.0885	25.0641	24.9094	30.4116		31	37	26	30	29	24	80	54
18.2626	22.974	18.6245	20.0893	21.0077	29.1876	34.1275	19.1494		31	37	26	30	29	24	80	54
18.6047	19.5803	20.7097	25.29	21.716	28.0154	35.3972	36.4603		31	37	26	30	29	24	80	54
20.7363	14.1732	18.8868	23.5904	21.1667	20.5967	28.9658	32.3077		31	37	26	30	29	24	80	54
21.5375	13.6681	26.2485	24.5528	20.5362	26.9704	34.4421	38.8904		31	37	27	30	29	24	80	54
21.4406	19.5762	27.8695	21.324	18.9507	23.3642	31.5344	23.9412		31	37	27	30	29	24	80	54
20.6216	15.558	22.5355	22.8333	21.2255	22.9044	28.82	33.6754		31	37	27	30	29	24	80	54
18.1623	13.9813	24.4922	21.9982	22.2837	21.3691	25.9116	35.3173		31	37	27	30	29	24	81	54
18.2334	17.372	27.9342	24.9657	17.0462	25.5238	27.1891	30.9244		31	37	27	30	29	24	81	54
18.408	13.9589	20.6917	28.8731	22.0446	22.9257	25.8915	36.3336		31	37	27	30	29	24	81	54
19.5556	26.9905	24.8855	24.2243	20.073	24.2897	31.865	30.2032		31	37	27	30	29	24	81	54
20.5686	13.9868	28.7033	24.5772	21.5398	24.5023	29.5403	27.5122		31	37	27	30	29	24	81	54
20.1131	24.9979	25.7415	21.5489	20.0694	22.783	23.4135	27.3474		31	37	27	30	29	24	81	54
23.8388	21.6732	22.0363	18.4338	21.541	24.041	31.4278	28.9876		31	37	27	30	29	24	81	54
13.5121	19.4919	23.9628	22.1428	21.5057	26.5258	16.6178	32.2491		31	37	27	30	29	24	81	54
22.9671	16.8712	23.1995	11.3535	22.8985	19.6188	34.3809	53.7184		31	37	27	30	29	24	81	54
16.303	15.7426	32.0081	20.238	17.8259	26.0596	21.1441	18.5076		31	37	27	30	29	24	81	54
24.7677	27.9393	11.2041	19.3118	21.8335	27.3806	26.9241	25.1155		31	37	27	30	29	24	81	54
24.3993	16.9056	26.3735	25.2698	17.8762	27.0403	17.8099	30.3223		31	37	27	30	29	24	81	54
16.8618	10.9363	30.5756	32.1756	14.1974	26.2508	33.6345	26.161		31	37	27	30	29	24	81	54
10.4902	18.0865	27.3918	16.0076	20.7216	30.5823	24.9905	28.9018		31	37	27	30	29	24	81	54
22.1971	12.0643	21.0411	21.6296	16.83	24.7133	28.4942	25.1061		31	37	27	30	29	24	81	55
18.4819	12.8136	8.16848	26.3923	19.7914	19.0726	28.0437	33.0719		31	37	27	30	29	24	81	55
18.4484	14.2434	26.8504	17.7371	15.6222	17.0623	30.4529	30.3523		31	37	27	30	29	24	81	55
34.2657	16.4338	19.7443	22.8998	22.8022	24.6092	25.9194	21.033		31	37	27	30	29	24	81	55
22.9522	14.6121	30.0404	25.0252	17.2168	22.8889	14.9497	32.7874		31	37	27	30	29	24	81	55
21.0334	15.1245	23.587	22.2248	14.3334	23.4556	21.2287	19.9676		31	37	27	30	29	24	81	55
24.1318	20.3821	6.66173	22.6393	11.5066	19.4333	27.1663	27.2777		32	37	27	30	29	24	81	55
19.7941	24.6157	24.6702	21.42	24.8326	18.2139	28.5039	25.1188		32	37	27	30	29	24	81	55
19.3544	16.1896	16.0863	23.4627	19.2393	22.9611	0.85564	32.5045		32	37	27	30	29	24	81	55
19.4251	18.1295	24.5244	20.5812	23.9151	28.5137	28.465	31.3208		32	37	27	30	29	24	81	55
22.1349	16.9399	24.943	22.8086	21.3886	28.1395	28.3515	27.8906		32	37	27	30	29	24	81	55
8.43584	22.2164	26.6629	22.0694	14.6829	25.9879	31.6155	26.925		32	37	28	30	29	24	81	55
21.612	16.6701	23.0561	22.6345	18.251	26.4519	12.1386	32.6015		32	37	28	30	29	24	81	55
19.3708	20.1875	25.7765	23.8555	18.169	28.5865	24.5044	34.3524		32	37	28	30	29	24	81	55
18.2497	7.69149	24.6687	22.3927	13.1377	24.8899	29.2272	30.0346		32	37	28	30	29	24	81	55
21.9609	11.8864	30.4998	23.6664	20.1798	32.2191	2.25983	30.6565		32	37	28	30	30	24	81	55
16.6652	18.5483	26.4506	23.5477	20.6653	29.4981	34.0147	20.9133		32	37	28	30	30	24	81	55
18.4124	15.5782	37.3734	23.2409	25.4657	18.1123	39.2919	33.1402		32	37	28	30	30	24	81	55
20.1626	15.6686	11.7978	19.591	23.2359	25.5231	34.909	20.117		32	37	28	30	30	24	81	55
23.8751	23.4569	38.0512	17.2856	19.9506	27.2182	31.2182	29.7866		32	37	28	30	30	24	81	55
22.1239	17.1302	12.6971	13.102	20.6842	20.9603	27.7537	30.0439		32	37	28	30	30	24	81	55
23.5267	16.5177	34.3651	20.3565	13.1771	29.004	29.9801	29.5084		32	37	28	30	30	24	81	55
15.4128	16.2318	21.1954	19.3959	18.5233	22.406	9.53084	28.1445		32	37	28	30	30	24	81	55
19.8573	20.5332	21.2591	21.6315	18.9809	31.9535	30.3933	24.5808		32	37	28	30	30	24	82	55
19.7475	19.5536	26.9881	21.4176	23.7325	26.1954	27.4398	27.4684		32	37	28	30	30	24	82	55
24.5151	21.2262	24.9165	23.6519	11.7896	30.1167	27.7405	12.9573		32	37	28	30	30	24	82	55
15.7975	28.2667	30.2744	21.7355	10.7383	7.72703	29.1543	17.7115		32	37	28	30	30	24	82	55
9.62116	23.4245	29.3326	24.0739	25.0223	25.0515	26.0699	22.3974		32	37	28	30	30	24	82	55
13.6194	26.5986	25.8601	21.1459	20.8974	27.1033	32.4235	34.629		32	37	28	31	30	24	82	56
24.5032	18.0842	25.4125	21.2512	18.0116	24.1585	28.3712	28.8155		32	38	28	31	30	24	82	56
20.2234	18.2532	23.2997	18.9943	26.9869	10.6148	31.1371	25.8477		32	38	28	31	30	24	82	56
22.6663	17.3451	29.1779	15.5619	21.5671	26.5517	29.6499	29.3512		32	38	28	31	30	24	82	56
17.4798	18.5018	26.8795	23.3232	24.9167	21.804	33.4573	18.4696		32	38	28	31	30	24	82	56
26.6949	18.2958	21.9238	20.4479	25.8593	37.3132	29.1485	26.3635		32	38	28	31	30	24	82	56
18.9744	14.803	28.274	21.787	25.3909	18.7986	29.2515	25.3503		32	38	28	31	30	24	82	56
22.0306	16.6914	22.1722	19.8466	19.7163	16.0791	21.4932	28.2324		32	38	28	31	30	24	82	56
22.7053	17.2243	15.5928	13.4449	23.1672	23.1583	26.1688	31.4644		32	38	28	31	30	24	93	56
20.853	14.3574	27.5841	18.24	15.9454	28.876	29.5246	19.7014		32	38	28	31	30	24	93	56
24.6506	18.5284	31.2848	11.4775	5.5401	27.8915	26.6464	27.0658		32	38	28	31	30	24	93	56
23.8871	15.1818	23.8268	20.0599	21.7403	26.7133	29.6735	33.658		32	38	28	31	30	24	93	56
18.1264	17.4785	24.7998	15.3141	7.33045	23.9933	23.8911	28.7154		32	38	28	31	30	24	93	56
25.8636	19.6006	21.0808	14.9211	20.692	22.988	29.2367	11.9695		32	38	28	31	30	24	93	56
21.2188	19.0565	28.2696	18.337	19.311	13.0983	29.7431	14.2196		32	38	28	31	30	24	93	56
19.0713	23.4312	14.2955	23.6094	21.0464	26.4092	27.0179	26.8055		32	39	29	31	30	24	93	56
21.6386	15.1282	22.6102	16.5407	21.5388	28.9036	29.396	33.5637		32	39	29	31	30	24	93	56
12.0181	18.4072	17.5741	19.9393	17.9454	26.0064	23.2761	32.6355		32	39	29	31	30	24	94	56
19.4356	27.2511	24.0248	9.23237	18.1286	28.1368	25.7711	25.7144		32	39	29	31	30	24	94	56
24.1151	16.5082	14.3509	19.3202	19.92	25.383	22.0948	28.7267		32	39	29	31	30	24	94	56
26.6854	16.4464	14.4939	21.8418	20.9956	27.9408	20.5754	22.1102		32	39	29	31	30	24	94	56
20.7322	20.3575	11.9038	16.623	14.76	21.0981	24.9383	21.7924		32	39	29	31	30	24	94	56
21.297	15.7095	12.6684	17.9235	20.149	27.2894	28.5241	18.4251		32	39	29	31	30	24	94	56
13.9961	19.3978	13.1032	24.2166	22.0178	19.0186	26.0377	23.63		32	39	29	31	30	24	94	56
24.9439	16.1523	10.0502	20.8016	18.8447	28.9767	25.9047	19.1165		32	39	29	31	30	24	94	56
25.6905	18.9589	12.7885	17.6363	21.5637	12.8441	21.8098	32.7594		32	39	29	31	30	24	94	56
14.408	18.1999	11.5679	21.2353	20.6319	24.5565	27.2567	17.8934		32	39	29	31	30	24	94	56
20.6737	21.6005	17.7664	21.7192	13.0567	41.0785	27.9842	30.9014		32	39	29	31	30	24	94	56
23.2273	19.1388	6.71878	21.6881	25.8169	27.9117	12.5025	26.7905		32	39	29	31	30	24	94	56
24.4992	15.6597	8.71253	22.892	20.7066	10.6233	28.5124	32.6456		32	39	29	31	30	25	94	57
22.9114	19.8112	6.93879	24.9469	22.6819	23.6663	21.2444	31.7576		32	39	29	31	30	25	94	57
22.4151	18.7661	14.1279	22.566	17.4082	28.0307	32.0532	26.7751		32	39	29	31	30	25	94	57
20.7218	13.1985	3.57994	22.5436	17.8158	14.3325	28.3839	29.9522		32	39	29	31	30	25	94	57
26.4852	17.8308	17.389	22.7051	18.0267	12.2798	24.1687	30.8783		32	39	29	31	30	25	94	57
24.3752	13.8047	35.5697	20.301	8.25955	7.13592	18.3563	29.2558		32	39	29	31	30	25	94	57
21.8941	17.8204	13.311	21.9938	20.173	20.7407	17.3035	27.7156		32	39	29	31	30	25	94	57
9.28416	9.41742	3.06629	19.9068	13.0598	22.363	18.6652	25.5255		32	39	29	31	30	25	94	57
22.6064	23.1755	8.76851	18.1075	19.2286	8.87364	25.4808	19.7447		32	39	29	31	30	25	94	57
24.9631	18.9093	25.8394	26.1036	12.1005	10.6129	21.8708	23.5543		32	39	29	31	30	25	94	57
24.6597	13.728	17.4712	18.4616	24.8574	34.3373	32.2878	22.6448		32	39	29	31	30	25	95	57
14.7967	21.8361	18.6894	24.0878	17.0391	46.5168	18.2861	20.1403		32	39	29	31	30	25	95	57
24.6105	18.5665	10.4402	24.8456	18.2507	3.78613	27.678	10.2995		32	39	29	31	30	25	95	57
21.0921	22.03	19.6989	24.9725	23.9111	25.8551	21.4894	28.0091		32	39	29	31	30	25	95	57
25.2879	21.9089	21.8934	11.152	21.6253	29.2508	34.2681	13.9152		32	39	29	31	30	25	95	57
19.8366	21.1227	14.5636	29.9251	14.3058	39.135	25.65	21.6338		32	39	29	31	30	25	95	57
26.6573	14.0458	18.4571	19.6553	21.4236	22.3506	26.9098	24.035		32	39	29	31	30	25	95	57
21.8162	16.8439	1.18182	20.0759	22.8634	14.4812	28.137	18.4554		32	39	29	31	30	25	95	57
22.0025	21.8961	12.7685	26.4078	21.7277	25.6865	23.8009	22.0053		32	39	29	31	30	25	95	57
22.1518	21.439	31.5961	21.9683	21.141	11.6003	28.1062	9.76754		32	39	29	31	30	25	95	57
22.7839	21.8263	12.5631	23.316	21.3754	17.1825	26.3357	19.4668		32	39	29	31	30	25	95	57
11.4332	18.8728	7.1195	26.7265	20.6141	17.9994	24.0339	13.4474		32	39	29	31	30	25	95	57
17.1637	22.2363	13.5974	20.414	20.8461	17.6275	22.6895	21.8492		32	39	29	31	30	25	95	57
18.3688	16.0525	18.7984	25.0532	22.3062	19.2201	33.2468	21.4704		32	39	29	31	30	25	95	57
21.3537	14.5852	10.3478	23.3463	7.75805	26.4615	25.1461	18.0539		32	39	29	31	30	25	95	57
24.5081	14.0122	21.4706	19.4873	20.8835	15.4086	25.4882	16.7314		32	39	29	31	30	25	95	57
6.75312	13.5391	14.7131	24.3541	26.5963	17.9042	36.3667	19.9692		32	39	29	31	30	25	95	57
19.5171	21.0971	17.9573	25.2419	19.0814	23.647	31.9346	21.1608		32	39	29	31	30	25	95	57
24.4837	22.5901	20.9736	19.9909	20.9564	24.384	28.7072	19.8354		32	39	29	31	30	25	95	57
22.1251	21.3055	15.4875	22.4155	25.9134	32.1434	28.7261	30.5555		32	39	29	31	30	25	95	57
18.6439	13.2851	5.9234	25.1364	23.2668	20.5805	32.5476	18.0171		32	39	29	31	30	25	95	57
22.2482	12.5131	15.46	21.312	22.8812	38.064	31.6475	15.8933		32	39	29	31	30	25	95	57
22.5267	21.9177	16.3999	23.8973	17.4552	19.2669	30.4176	21.7047		32	39	29	31	30	25	95	57
18.8022	16.408	17.1848	21.3975	19.7895	14.5906	29.9749	13.1919		32	39	29	31	30	25	95	57
21.9622	19.7169	23.3548	22.448	13.6688	19.348	29.3781	21.231		32	39	29	31	30	25	95	57
31.3905	9.044	29.8251	21.9584	22.1396	13.5319	26.6106	14.0252		32	39	29	31	30	25	95	57
22.0944	26.6524	4.34777	25.9064	15.0227	25.7115	29.4779	16.3076		32	39	29	31	30	25	95	57
20.0551	14.1548	3.65552	20.0607	13.5445	34.0027	25.445	19.9328		32	39	29	31	30	25	95	57
12.9873	19.1038	23.9393	20.3955	21.7814	7.87864	27.2316	23.7811		33	39	29	31	30	25	95	57
18.2005	15.3945	25.3946	18.7534	12.4583	24.9161	11.4934	22.1048		33	39	29	31	30	25	95	57
21.6133	21.6042	20.8502	20.9017	23.2006	28.6609	22.2949	25.6354		33	39	29	31	30	25	95	57
26.2859	16.6803	22.1356	21.5387	9.9748	14.3516	27.4177	19.7175		33	39	29	31	30	25	95	57
23.2254	20.3379	19.6875	17.3175	14.3021	8.70457	25.3412	18.7918		33	39	29	31	30	25	95	57
17.3339	17.7393	15.5822	19.2305	23.4176	13.9884	26.9402	13.2726		33	39	29	31	30	25	95	57
18.9862	17.2944	20.7925	18.9315	25.3335	14.4988	26.4408	22.3514		33	39	29	31	30	25	95	57
18.7966	14.1288	11.4155	20.0245	22.3462	15.256	34.3046	12.8692		33	39	29	31	30	25	95	57
18.9389	16.4381	7.53488	17.7245	22.7849	16.238	29.7916	21.4299		33	39	29	31	30	25	95	57
15.5709	15.9001	17.5926	23.3667	21.1262	12.2537	29.0623	16.1959		33	39	29	31	30	25	95	57
19.3145	18.8769	13.5676	20.8868	17.5028	11.9964	26.066	11.398		33	39	29	31	30	25	95	57
18.5856	17.9455	28.2777	20.3479	21.8442	18.9629	29.0995	21.3603		33	39	29	31	30	25	95	57
17.6364	19.9616	20.8127	23.1517	20.658	8.33139	26.7869	12.5953		33	39	29	31	30	25	95	57
16.9048	30.5743	24.275	6.64081	25.7902	19.4694	27.2289	22.9971		33	39	30	31	30	25	95	57
18.8864	14.3039	13.2427	20.8953	20.496	21.3857	22.8054	10.6093		33	39	30	31	30	25	95	57
20.8484	20.0302	25.3159	21.2421	27.8668	38.1454	25.4937	17.1306		33	39	30	31	30	25	95	57
16.4708	14.8214	26.1825	23.9592	12.7678	20.6973	28.3645	17.7492		33	39	30	31	30	26	95	57
22.7032	19.3878	4.52255	26.202	18.3707	20.5544	30.6664	31.5547		33	39	30	31	30	26	95	57
22.4953	15.7546	16.783	24.974	19.3834	22.5179	22.6705	18.979		33	39	30	31	30	26	95	57
20.0977	5.60868	8.82484	22.1071	22.5064	22.2003	40.7263	16.9677		33	39	30	32	30	26	95	57
16.2543	19.5281	38.2048	19.4689	11.1171	24.5547	26.0356	25.4476		33	39	30	32	30	26	95	57
14.0096	20.0855	10.848	24.0257	23.7246	24.8764	31.1313	27.0041		33	39	30	32	30	26	95	57
19.7432	25.8649	18.1568	21.2373	15.2108	24.3306	34.2458	16.9232		33	39	30	32	30	26	95	57
18.1243	12.8927	18.6554	23.1386	23.0001	15.855	35.9926	15.7101		33	39	30	32	30	26	95	57
22.1459	23.1404	8.28253	24.1016	23.8442	26.4978	29.7219	18.1958		33	39	30	32	30	26	95	57
21.78	26.1405	12.5454	22.2377	19.8525	31.4067	28.4264	20.3158		33	39	30	32	30	26	95	57
25.2729	24.56	16.7933	21.7711	21.1182	26.2518	28.769	20.0628		33	39	30	32	30	26	95	57
27.3233	16.156	26.2039	25.534	23.0643	27.7217	28.6645	16.4294		33	39	30	32	30	26	95	57
20.1167	19.2789	14.1475	27.9577	18.1294	25.6791	28.2712	16.6278		33	39	30	32	30	26	95	57
27.7522	19.4071	17.3259	23.1236	20.2536	19.8882	32.6194	18.9259		33	39	30	32	30	26	95	58
21.8047	23.0679	10.7625	30.1047	18.3788	21.8829	27.0627	28.7588		33	39	30	32	30	26	95	58
16.6381	14.6586	29.9646	23.2348	18.5553	24.1522	26.9688	25.2162		33	39	30	32	30	26	95	58
26.9034	13.1609	15.2727	19.15	19.9471	22.5226	27.3924	23.5479		33	39	30	32	30	26	95	58
10.8478	12.8445	21.2249	22.9937	18.0358	33.4871	32.1947	29.5289		33	39	30	32	30	26	95	58
24.5624	12.4116	43.1917	27.3201	22.7223	24.5706	8.25121	30.5361		33	39	30	32	30	26	95	58
22.8014	28.1313	28.7286	21.2808	25.8011	26.4594	9.10071	24.2348		33	39	30	32	30	26	95	58
30.0579	9.98046	27.9452	20.01	10.3355	25.0495	37.7116	28.367		33	39	30	32	30	26	95	58
26.0389	17.8743	21.1747	22.4272	3.94046	21.0563	24.8141	25.2459		33	39	31	32	30	26	95	58
19.891	21.3619	20.0352	21.2146	20.2585	20.3214	23.0069	23.0743		33	39	31	32	30	26	95	58
27.069	19.9015	27.5436	19.5667	16.5771	22.9166	26.6951	23.9389		33	39	31	32	31	26	95	58
28.8359	21.4711	19.8811	18.5095	15.1991	25.479	32.7516	23.871		33	39	31	32	31	26	95	58
28.0273	21.3115	19.8879	19.0353	14.1047	28.1397	20.5583	31.0592		33	39	31	32	31	26	95	58
20.2091	13.5635	19.3235	24.68	15.3839	17.3302	40.9267	34.5142		33	39	31	32	31	26	95	58
19.7492	18.0968	16.3438	25.2173	19.0897	24.2128	29.8681	28.0248		33	39	31	32	31	26	95	58
9.29878	18.4048	24.4899	16.1741	19.1625	21.8731	34.0272	21.1187		33	39	31	32	31	26	95	58
20.0731	11.0407	21.9708	18.8356	18.0959	25.549	27.6404	31.5347		33	39	31	32	31	26	95	58
20.3171	14.9029	19.7352	16.7909	19.2647	20.4763	37.3398	27.1611		33	39	31	32	31	26	95	58
23.6573	14.855	17.3961	19.9506	23.1454	26.4136	38.6309	36.2954		33	39	31	32	31	26	95	58
16.2636	21.466	18.9743	2.00583	23.5301	20.8665	28.141	20.7519		33	40	31	32	31	26	95	58
22.2039	16.9667	12.6228	21.242	16.3911	10.357	29.1112	12.6144		33	40	31	32	31	26	95	58
21.6947	26.7031	20.4649	20.1171	23.7201	23.4218	24.2951	19.3361		33	40	31	32	31	26	95	58
9.57644	23.0954	20.2952	18.6084	23.0906	24.4331	27.7388	26.65		33	40	31	32	31	26	95	58
20.4645	14.1548	28.2456	17.5229	15.0038	15.9096	21.111	19.1587		33	40	31	32	31	26	95	58
29.7817	20.801	28.1643	14.3449	24.7572	22.2556	33.8405	26.5248		33	40	31	32	31	26	95	58
16.9359	21.1901	22.4323	14.569	22.9331	24.406	34.4675	21.1459		33	40	31	32	31	26	95	58
16.8056	3.1431	29.918	16.212	15.8708	12.3242	31.3077	22.979		33	40	31	32	31	26	95	58
21.9471	20.0702	22.3861	17.3156	23.6549	21.2047	31.6411	23.7057		33	40	31	32	31	26	95	58
27.9371	19.5021	25.8965	15.8349	23.8451	19.896	22.1619	26.3009		33	40	31	32	31	26	95	58
26.6284	14.8107	23.8612	18.6017	21.9617	20.1876	31.3991	25.6404		33	40	31	32	31	26	95	58
28.297	17.0062	22.0825	23.2032	20.5941	26.0153	8.74685	22.1805		33	40	31	32	31	26	95	58
19.7209	21.0875	27.2417	14.4748	18.5986	21.7199	30.8716	28.062		33	40	31	32	31	26	95	58
19.8435	23.8992	14.1386	16.2743	15.0585	29.9109	42.0801	17.9827		33	40	31	32	31	26	95	58
26.7281	11.6264	23.3923	24.9458	19.0637	24.9372	25.7281	19.6269		33	40	31	32	31	26	95	58
25.2184	16.1361	17.0458	23.1102	8.96592	26.884	43.9175	31.4974		33	40	31	32	31	26	95	59
24.9333	18.0355	17.6387	23.3471	14.6475	13.3418	27.2108	31.1537		33	40	31	32	31	26	95	59
18.6186	19.8585	25.4317	21.7579	14.4805	29.2072	22.8896	28.1689		33	40	31	32	31	26	95	59
24.5468	23.118	20.5004	18.9038	18.8186	25.7233	24.519	28.5875		33	40	31	32	31	26	95	59
22.6178	18.04	21.3553	22.277	21.3264	25.9391	41.8902	26.2609		33	40	31	32	31	26	95	59
25.1333	22.236	20.5794	23.63	31.6004	22.9134	25.8697	27.3558		33	40	31	32	31	26	95	59
37.2199	17.2404	19.2987	25.0822	16.778	26.0838	22.6445	28.4213		33	40	31	32	31	26	95	59
24.6913	17.2149	20.6743	23.0508	15.9294	25.2278	39.627	28.8603		33	40	31	32	31	26	95	59
34.0474	21.2817	19.3808	24.7953	23.3109	11.8343	22.1372	28.3805		33	40	31	32	31	26	95	59
21.7248	19.6702	20.6265	20.2928	15.7501	21.1062	32.1188	32.2524		34	40	31	32	31	26	95	59
22.9577	22.1051	19.6786	22.2483	15.9056	23.3366	32.2021	28.7538		34	40	31	32	31	26	95	59
21.1291	22.4957	21.7514	24.1078	31.758	22.8488	32.7677	27.9741		34	40	31	32	31	26	95	59
22.2116	25.2661	20.5526	19.6713	18.7956	21.5563	26.6369	27.8385		34	40	31	32	31	26	95	59
23.6119	11.7027	17.1217	21.2187	25.0544	24.392	21.4661	26.6173		34	40	31	32	31	26	95	59
21.0355	15.5506	23.6924	22.7009	24.2414	21.34	39.51	37.0761		34	40	31	32	31	26	95	59
25.8342	23.4247	20.7542	20.4804	30.8959	22.7014	19.4666	23.7547		34	40	31	32	31	26	95	59
21.5436	16.7563	26.7936	21.3003	21.33	24.2549	24.6922	27.8015		34	40	31	32	31	26	95	59
25.0513	17.5598	36.7949	23.8249	23.497	15.8248	27.2509	30.2191		34	40	31	32	31	26	95	59
16.2698	24.713	16.7145	22.6169	19.4213	24.8391	28.3002	29.4808		34	40	31	32	31	26	95	59
24.8679	18.2544	11.9648	22.0668	36.0277	23.4064	27.4321	32.0867		34	40	31	32	31	27	95	59
[truncated: 8,723 more rows]

## Sheet: DPII-FL_data_Fig2e
DPII with YPet-FL-mCherry tension sensor in keratinocytes after induction of desmosome formation by Calcium - Figure 2e
FRET efficiency of individual puncta [%]					corresponding image number to individual puncta					median FRET efficiency per image based on individual puncta [%]
MEK-wt					MEK-wt					MEK-wt
3 h		1 day			3 h		1 day			3 h		1 day
TS	Ctrl	TS	Ctrl		TS	Ctrl	TS	Ctrl		TS	Ctrl	TS	Ctrl
33.3376	28.3386	31.1059	26.6516		1	1	1	1		29.1048	29.3555	27.0409	26.9174
32.1404	25.5997	26.8842	34.1544		1	1	1	1		26.0348	28.6173	28.377	31.4154
29.903	25.0299	28.3396	20.9159		1	1	1	1		26.8587	27.2572	33.1279	32.8059
20.0195	28.7733	29.2857	25.6417		1	1	1	1		29.778	33.6519	28.4676	29.6058
28.7263	29.4704	22.1871	26.9174		1	1	1	1		27.8984	33.3662	30.2788	28.49
32.035	28.6494	20.7372	34.109		1	1	1	1		29.1965	27.9979	29.0597	27.3065
33.4993	30.5097	23.1889	31.3722		1	1	1	1		25.9288	28.8024	26.4837	26.1343
30.0485	23.1293	29.3309	32.143		1	1	1	1		27.417	33.7935	30.5686	34.169
31.3356	29.4746	21.2369	23.2945		1	1	1	1		28.6354	28.3496	24.0845	30.9124
29.9758	32.0731	26.2673	28.8605		1	1	1	1		29.4204	20.6831	27.3865	27.2965
31.5055	27.5252	30.8025	38.7508		1	1	1	1		25.4206	27.8959	32.2062	27.768
25.5846	24.9606	40.1394	23.7175		1	1	1	1		32.3546	33.9246	30.4628	26.5771
29.2585	29.3555	11.5392	33.2664		1	1	1	1		29.6164	25.8319	29.4033	30.1874
29.1048	29.8786	42.0349	34.115		1	1	1	1		31.2985	31.2998	33.014	29.3335
27.0185	21.5978	31.734	29.4596		1	1	1	1		29.5438	29.6713	27.5318	24.9577
25.3316	26.6783	19.1264	20.4237		1	1	1	1		28.7884	25.9301	29.7233	30.19
31.6481	25.1646	30.815	32.8337		1	1	1	1		24.5726	30.0625	30.897	30.4148
28.9557	32.6278	25.1797	24.2694		1	1	1	1		30.2385	33.6882	26.4977	31.391
28.1743	24.1544	29.0224	31.5557		1	1	1	1		24.4271	27.5502	30.5793	36.18
32.366	23.8181	23.8212	33.0367		1	1	1	1		28.0374	29.1253	33.8052	27.9876
20.0082	30.5467	19.8242	20.2987		1	1	1	1		27.3554	27.2664	34.8942	28.1925
27.6879	24.6454	19.1364	32.3126		1	1	1	1		30.9665	31.6579	31.1061	31.0422
36.1814	29.9103	30.159	20.5332		1	1	1	1		28.9042	28.053	33.6019	26.3586
20.3737	32.4544	30.4552	17.0109		1	1	1	1		32.8317	25.6454	25.9148	28.2505
21.2223	31.7335	27.1977	28.0144		1	1	1	1		24.2693	30.5228	30.4467	37.0888
38.4883	31.5372	31.3314	29.0613		1	1	1	1		26.7032	25.1884	32.1378	28.8159
29.4987	35.7294	32.0945	24.9204		1	1	1	1		30.6494	27.8873	29.187	29.1994
29.9764	30.0114	26.788	24.244		1	1	1	1		23.8941	25.7026	32.9577	31.6546
34.767	32.6953	29.9956	28.3113		1	1	1	1		30.1429	24.4786	23.3284	28.1335
24.5272	29.7899	20.8012	25.4823		1	2	1	1		27.4777	27.7269	32.6776	27.6893
39.2624	17.1909	24.5608	17.1482		1	2	1	1		30.2414	20.0614	30.9786	28.748
21.0365	28.7352	20.8346	34.044		1	2	1	1		26.3537	21.937	29.1347	30.6112
16.5881	29.1529	37.8007	19.3237		1	2	1	1		22.5385	28.8211	30.485	31.1589
26.6391	32.3785	24.1817	26.5785		1	2	1	1		28.1956	29.7551	26.9625	28.3027
23.5017	23.3015	28.902	36.2223		1	2	2	1		26.3331	23.6541	31.9425	27.0871
34.0106	28.1175	32.4501	23.3152		1	2	2	1		27.6583	24.9289	29.7677	28.0418
26.9377	27.7056	32.1121	11.1435		1	2	2	1		27.7057	22.4451	24.8844	31.6918
33.1361	27.3758	24.2206	24.255		1	2	2	1		28.8448	26.7853	30.6815	30.0419
28.3013	27.8877	30.0348	27.9677		1	2	2	1		33.0667	24.1875	34.4374	25.4551
24.7929	27.3379	17.2085	26.6389		1	2	2	1		24.2255	26.4981	24.3508	28.3011
27.292	30.385	33.06	24.8433		1	2	2	1		26.0911	30.7414	27.5115	32.9995
32.0694	31.2796	28.377	26.5237		1	2	2	1		36.288	20.7599	23.7659	28.7841
26.5627	29.4085	29.9793	34.2182		1	2	2	1		28.7219	29.9786	28.7016	27.0626
29.752	26.5195	23.9501	26.0014		1	2	2	1		29.1348	26.8097	27.4543	31.9267
19.1529	28.658	8.41039	19.6939		1	2	2	1		27.8881	26.8	27.4704	31.9371
25.868	27.6923	35.9567	21.6061		1	2	2	1		26.2114	27.168	27.6109	26.2419
36.8084	33.127	29.3112	23.3334		1	2	2	1		29.8377	24.7981	30.928	32.5812
26.4291	24.322	25.6119	31.4001		1	2	2	1		36.4186	25.3048	31.8582	26.242
26.5418	24.4255	29.8745	29.6856		1	2	2	1		27.1119	25.508	28.914	30.7849
29.9989	31.7039	15.8874	22.7817		1	2	2	1		29.0627	27.3488	31.8135	28.1874
31.6419	21.5108	42.5509	27.551		1	2	2	1		32.2017	20.4574	28.0654	29.8049
28.8659	22.6532	32.3829	29.2755		1	2	2	1		25.0057	28.3818	27.9153	29.8845
31.2478	20.1459	31.6414	20.5201		1	2	2	1		26.9368	18.277	27.0591	33.1929
25.7083	29.8923	20.8837	20.2757		1	2	2	1		29.2376	24.2893	28.7693	29.1698
29.9602	31.6296	28.5766	17.8771		1	2	2	1		24.9097	25.7761	29.422	33.4053
28.9049	25.3312	33.1617	33.3913		2	2	2	1		27.8061	26.08	25.3754	27.0249
19.9414	22.5976	27.4361	17.6242		2	2	2	1		29.8807	24.3657	26.9637	29.1133
35.6595	30.2666	49.9803	23.3827		2	2	2	1		30.0275	25.2954	29.0327	31.7983
33.7508	34.2677	26.6829	29.0141		2	2	2	1		30.7394	24.4198	22.7124	33.8624
34.6681	33.1098	28.7093	22.159		2	2	2	1		25.9927	25.8441	29.7081	24.2602
23.5131	32.0439	33.666	25.4843		2	2	2	1		26.1419	29.9185	26.1017	29.6754
25.2092	28.9286	32.3681	34.5992		2	2	2	1		22.0968	35.8779	26.0861	27.7673
30.0178	28.5391	40.6344	32.4883		2	2	2	1		26.5688	33.1746	28.0071	23.9435
24.2055	32.4044	27.3698	24.7439		2	2	2	1		27.9352	34.7653	29.8137	34.5546
21.497	28.5767	29.8587	31.4771		2	2	2	1		28.5481	27.0984	13.7182	26.8442
14.1407	28.0658	34.8253	18.9248		2	3	2	1		32.5146	23.6332	32.3396	26.1012
20.0619	25.5065	35.9773	25.3136		2	3	2	1		26.7002	29.5746	30.0237	26.8549
28.6815	26.7571	17.4505	30.4723		2	3	2	1		28.7513	27.6663	31.0006	27.1992
20.042	23.8919	24.0286	22.5453		2	3	2	1		27.5939	29.7275	32.1463	29.5853
24.6527	26.9735	22.843	17.6125		2	3	2	1		14.8669	24.8601	30.7301	27.127
28.8994	30.4778	18.5346	31.4049		2	3	2	1		30.2092	28.1	26.7978	30.5446
22.9236	27.9502	20.2162	26.8708		2	3	2	1		29.9391	28.6704	21.4395	27.5177
30.3255	27.2414	30.1906	20.9256		2	3	2	1		26.7432	20.695	26.3142	26.4814
28.9742	28.9427	32.3727	25.3436		2	3	2	1		24.8614	17.6788	31.7653	31.1985
29.8861	28.9209	32.705	11.2756		2	3	2	1		24.8683	30.7173	33.9564	29.8658
26.1157	29.2627	36.8342	28.2319		2	3	2	1		35.1957	28.0707	32.1903	32.8226
26.0655	29.9442	13.2182	38.3257		2	3	2	1		22.8422	28.7608	27.5999	28.5855
30.1646	20.2709	29.4265	35.8879		2	3	2	1		34.2462	35.4904	29.7097	26.4994
28.4653	27.2729	30.9175	26.4675		2	3	2	1		NaN	28.4069	28.7069	28.7179
27.6005	27.7203	33.6054	30.6544		2	3	2	1		NaN	25.9669	27.9482	32.4022
26.0042	1.92042	26.3719	16.6128		2	3	2	1		NaN	24.3247	25.9392	31.7258
30.992	26.5955	26.5192	36.0956		2	3	2	1		NaN	36.1246	28.8835	31.7208
27.3681	28.4031	29.2783	27.2133		2	3	2	1		NaN	29.9024	26.8998	33.1692
32.8877	18.0077	25.5402	25.7617		2	3	2	1		NaN	28.2048	32.6846	29.2603
21.5355	24.4776	25.3727	25.6831		2	3	2	1		NaN	29.5348	30.5826	32.0358
28.9651	20.1492	31.6013	36.2863		2	3	2	1		NaN	22.8294	30.3074	29.425
24.9172	29.4428	22.1222	27.8432		2	3	2	1		NaN	27.0952	28.9826	30.6413
28.956	19.2873	32.2707	25.6793		2	3	2	1		NaN	29.1415	30.5447	24.7304
24.7007	27.1602	32.7747	26.2837		2	3	2	1		NaN	28.7986	25.9857	27.2709
30.4261	30.9528	36.9466	23.1599		2	3	2	1		NaN	27.9917	29.9398	24.3331
16.6038	31.8273	27.0291	30.9171		2	3	2	1		NaN	29.1322	28.5427	11.5432
24.4688	21.4956	17.8511	26.378		2	3	2	1		NaN	29.8593	27.4427	27.2131
29.077	30.5894	51.3636	35.2863		2	3	2	1		NaN	26.9638	30.0375	29.9532
25.9987	27.014	24.2112	23.1161		2	3	2	1		NaN	29.123	29.6318	30.5904
17.7421	25.6028	21.7796	24.7541		2	3	2	1		NaN	25.6564	27.5407	31.1152
28.3294	25.4621	27.5676	27.3918		2	3	2	1		NaN	NaN	25.9861	25.154
27.7747	26.5069	26.1871	28.7735		2	3	2	1		NaN	NaN	33.1736	28.4384
24.2075	26.4199	25.9827	32.9502		2	3	2	1		NaN	NaN	33.0525	27.4498
26.3785	27.91	31.6454	30.3521		2	3	2	1		NaN	NaN	31.3846	28.0135
22.9271	26.0685	27.4232	13.938		2	3	2	1		NaN	NaN	28.3956	NaN
29.428	22.2126	44.4064	28.6611		2	3	2	1
23.4746	27.0842	32.9257	22.4005		2	3	2	1
17.2456	25.4386	26.9799	24.7372		2	3	2	1
18.7564	28.4608	32.0314	20.2616		2	3	2	1
18.0295	25.5835	20.7645	27.736		2	3	2	1
19.8138	32.6105	30.4744	26.0035		2	3	2	1
22.5047	24.629	24.3337	26.2817		2	3	2	1
9.29728	30.201	30.126	25.3188		2	3	2	1
24.0826	31.1438	25.2639	21.4333		2	3	2	1
27.1301	32.5741	24.5538	35.077		2	3	2	1
31.2631	27.8824	30.1014	22.212		2	3	2	1
29.5679	29.3649	25.3941	28.1031		3	3	2	1
27.4342	29.1365	35.5059	39.9819		3	3	2	1
24.0767	27.5091	25.0241	24.294		3	3	2	1
22.7412	27.5325	28.9234	29.3043		3	3	2	1
22.1681	25.3058	27.2601	27.4352		3	3	2	1
26.7408	28.6181	29.1948	31.2071		3	3	2	1
24.5968	28.1864	26.0581	36.8678		3	3	2	1
34.7325	30.27	25.1633	26.6109		3	3	2	1
20.7953	19.9389	29.6364	30.3302		3	3	2	1
26.9028	24.9881	16.6897	34.5701		3	3	2	1
27.4137	25.4915	27.7649	25.7712		3	3	2	1
31.1755	29.6285	26.5898	28.3278		3	3	2	1
29.267	18.8548	24.128	27.171		3	3	2	1
22.546	23.5884	26.1574	28.6618		3	3	2	1
33.0296	24.9494	28.6	24.7068		3	3	2	1
26.4413	23.4451	26.9599	31.5416		3	3	2	1
30.7706	25.5194	26.7766	19.7789		3	3	2	1
21.5311	27.277	28.9854	33.999		3	3	2	1
28.9188	27.8821	7.97153	18.9376		3	3	2	1
27.0408	21.3808	28.6624	31.2169		3	3	2	1
27.2076	24.9805	27.6335	45.3018		3	3	2	1
31.3593	35.6504	29.2937	31.0454		3	3	2	1
20.7366	20.0148	25.0115	22.789		3	3	2	1
19.7769	28.5978	30.8631	26.1515		3	3	2	1
16.7998	30.9901	29.0444	27.0809		3	3	2	1
25.2896	32.5448	31.5188	16.6037		3	3	2	1
26.5644	27.5917	31.6272	34.9528		3	3	2	1
28.7871	20.4103	37.62	29.7962		3	3	2	1
26.4147	26.3815	33.3824	26.2567		3	3	2	1
25.716	29.9422	27.5655	36.5715		3	3	2	1
34.0185	30.0875	23.6605	40.569		3	3	2	1
28.0457	20.9495	31.1237	27.0812		3	3	2	1
26.8917	26.6987	27.9018	22.1635		3	3	2	1
27.112	22.378	27.4255	32.9924		3	3	2	1
20.7934	27.4356	22.4892	26.3535		3	3	2	1
31.4881	31.7325	28.3923	33.3253		3	3	2	1
21.6705	32.6789	30.0142	36.1835		3	3	2	1
20.3515	32.1247	24.5232	42.4727		3	3	2	1
29.1171	32.8868	29.8417	36.5338		3	4	2	2
23.8325	32.8763	25.1817	32.3685		3	4	2	2
24.3704	36.8	25.6476	37.1255		3	4	2	2
25.4686	32.3656	24.2948	37.3977		3	4	2	2
26.8564	31.3087	28.0698	32.4758		3	4	2	2
26.8428	34.2566	24.7571	38.9196		3	4	2	2
24.4115	30.7934	29.9411	37.405		3	4	3	2
28.648	35.2844	33.8897	34.8491		3	4	3	2
24.0417	31.885	24.9449	33.493		3	4	3	2
28.4728	35.9784	27.9636	32.4041		3	4	3	2
33.6394	36.3182	16.0948	31.4076		3	4	3	2
34.6972	32.393	28.2134	27.3041		3	4	3	2
17.3473	33.1735	36.5632	24.3973		3	4	3	2
26.9172	33.0016	33.3839	32.6497		3	4	3	2
31.3026	34.1401	32.1484	33.3321		3	4	3	2
25.1409	34.1302	32.0607	35.3893		3	4	3	2
33.8453	34.5977	28.1967	27.3995		3	4	3	2
26.8587	34.949	33.3185	28.8106		3	4	3	2
31.6576	34.1585	30.2882	33.1282		3	5	3	2
29.4213	31.9636	24.6869	27.9018		3	5	3	2
26.6568	23.163	25.3157	32.5659		3	5	3	2
31.3566	36.7041	33.8948	32.4745		3	5	3	2
26.2641	37.8365	31.5384	37.5987		3	5	3	2
22.3861	36.8277	39.7711	30.4229		3	5	3	2
27.5589	20.8757	47.1165	33.2222		3	5	3	2
26.9856	32.7424	34.0264	34.0022		4	5	3	2
27.7167	38.0718	34.5209	31.9319		4	5	3	2
29.4044	29.7457	35.6063	33.2443		4	5	3	2
36.9061	18.8581	35.6581	33.2818		4	5	3	2
14.7682	45.5332	34.4525	30.6481		4	5	3	2
30.9947	34.463	25.0861	29.0312		4	5	3	2
30.8119	10.2112	34.2985	32.8265		4	5	3	2
28.2354	48.5333	32.2882	30.3257		4	5	3	2
36.7705	33.3509	13.8192	30.5591		4	5	3	2
32.1717	40.8137	35.6808	30.5559		4	5	3	2
34.507	41.6212	24.5527	33.441		4	5	3	2
34.4988	33.3816	33.0758	32.1995		4	5	3	2
28.6461	32.4736	31.4558	29.486		4	5	3	2
26.8787	29.9342	34.429	29.1445		4	5	3	2
23.2453	26.5909	25.3228	33.1931		4	5	3	2
29.8308	29.2663	24.1363	25.0117		4	5	3	2
30.8813	43.3628	37.9959	32.6813		4	5	3	2
12.5302	37.8862	30.7413	30.9265		4	6	3	2
29.667	33.0712	35.9282	31.6706		4	6	3	2
28.9846	33.7579	33.5697	32.7736		4	6	3	2
29.8702	21.025	36.021	26.5694		4	6	3	2
30.9212	27.9542	33.935	25.3528		4	6	3	2
23.1524	16.7351	31.5256	33.0298		4	6	3	2
29.744	35.2727	28.2818	26.5609		4	6	3	2
32.873	21.2725	32.9393	32.0655		4	6	3	2
29.1646	22.2333	28.225	29.698		4	6	3	2
32.6008	29.2949	26.7511	30.7068		4	6	3	2
30.591	23.3399	29.0521	28.6887		4	6	3	2
28.6615	25.1424	34.4046	28.8324		4	6	3	2
31.8609	20.1405	32.7297	17.214		4	6	3	2
30.3271	29.4361	33.1673	28.0296		4	6	3	2
33.3286	29.5237	30.8835	31.2104		4	6	3	2
36.2653	25.6201	39.9003	33.2993		4	6	3	2
30.1654	28.198	32.2662	28.3264		4	6	3	2
33.4411	23.4342	30.3049	30.3433		4	6	3	2
31.5724	31.3764	39.7336	31.0267		4	6	3	2
31.7506	27.666	31.8822	28.0846		4	6	3	2
29.5875	29.3283	37.8272	31.1164		4	6	3	2
30.8169	28.437	41.2967	29.9272		4	6	3	2
31.9973	29.2779	29.262	25.4075		4	6	3	2
30.1883	27.9979	36.6547	31.1733		4	6	3	2
27.5738	28.4328	28.9761	34.0945		4	6	3	2
25.9184	29.5739	30.5863	30.7528		4	6	3	2
31.596	22.8249	30.0247	37.9644		4	6	3	2
31.7603	30.9098	32.1485	30.3208		4	6	3	2
20.8415	26.183	32.7853	31.4233		4	6	3	2
28.0944	22.7442	26.4717	31.1405		4	6	3	2
31.0577	23.2251	38.1574	36.6723		4	6	3	2
22.0381	33.8759	29.5446	34.6384		4	6	3	2
24.4619	26.5313	34.8647	31.798		4	6	3	2
27.1151	24.5415	33.0675	28.5285		4	6	3	2
33.5194	24.3498	34.5598	30.9205		4	6	3	2
24.2514	25.8423	33.051	33.5549		4	6	3	2
31.6595	25.7822	36.0378	29.8704		4	6	3	3
29.9008	21.6076	39.9426	22.7764		4	6	3	3
26.1929	22.5643	32.4063	16.4577		4	6	3	3
27.0936	31.0887	37.0406	32.9375		4	6	3	3
29.7062	32.1682	39.9174	30.8475		4	6	3	3
27.0288	16.7844	49.7333	30.5645		4	6	3	3
25.5527	31.1332	41.4756	33.2744		4	6	3	3
33.0728	21.3225	36.4431	33.0605		4	6	3	3
38.5646	14.3677	39.9125	32.6743		4	6	3	3
31.8021	22.1266	33.586	33.0843		4	6	3	3
27.8753	31.3464	36.6776	31.8971		4	6	3	3
30.7465	29.2905	35.6827	36.2004		4	6	3	3
28.5145	18.3896	32.7646	36.4699		4	6	3	3
31.8128	9.72714	33.0885	36.4046		4	6	3	3
23.0164	31.2356	40.7691	18.2217		4	6	3	4
20.9886	25.4773	35.7781	42.9547		4	6	3	4
19.92	27.5172	38.4896	34.8729		4	6	3	4
29.8121	21.2802	36.1764	36.5302		4	6	3	4
31.4667	26.5458	40.4854	40.0725		4	6	3	4
26.0805	23.757	33.0655	21.7271		4	6	3	4
27.2465	29.1535	23.8031	34.8773		4	6	4	4
29.0441	10.6955	27.1851	30.4509		4	6	4	4
27.1098	35.6115	29.04	31.4846		4	6	4	4
25.428	32.0901	29.4044	31.1374		4	6	4	4
30.6407	29.8473	22.724	31.9702		4	6	4	4
26.6904	32.2615	23.9623	24.208		5	6	4	4
31.0482	28.7206	30.5862	28.3081		5	6	4	4
20.7545	29.0409	29.9745	25.0745		5	6	4	4
15.3217	23.7632	32.3471	33.3825		5	6	4	4
30.4835	25.1306	30.3295	27.3278		5	6	4	4
26.1001	20.5866	18.3392	48.9983		5	6	4	4
25.4031	28.116	25.6376	26.2263		5	6	4	4
30.7368	21.4351	32.0686	27.0245		5	6	4	4
22.2102	28.1417	27.0041	31.1676		5	6	4	4
12.5525	31.1617	29.4449	27.9938		5	6	4	4
30.9898	32.0302	27.5034	27.3665		5	6	4	4
25.9122	32.3839	24.4302	22.616		5	6	4	4
21.891	31.3832	31.3798	26.3102		5	6	4	4
27.2854	27.5585	26.8997	28.6732		5	6	4	4
33.363	28.7854	28.1012	30.5369		5	6	4	4
24.8415	29.746	28.0242	31.5748		5	6	4	4
30.6005	34.8932	28.8005	30.1347		5	6	4	4
17.0155	34.3966	32.35	28.8279		5	6	4	4
30.8603	25.8913	31.3082	30.1047		5	6	4	4
29.2912	31.7044	29.1885	30.7911		5	6	4	4
29.4625	17.8386	31.8416	34.9911		5	6	4	4
28.396	28.9121	24.0982	28.4961		5	6	4	4
20.9292	22.3961	31.1054	27.302		5	6	4	4
45.163	26.836	28.4676	29.0065		5	6	4	4
27.0352	38.508	27.0085	22.2089		5	6	4	4
31.5333	27.3753	28.7371	38.1828		5	6	4	4
24.4762	28.7934	27.741	25.8048		5	6	4	4
20.4223	40.3622	27.5845	28.4523		5	6	4	4
41.6926	13.4129	50.4064	28.1647		5	7	5	4
19.1984	27.5398	28.1211	37.1239		5	7	5	4
27.8984	31.8144	28.7117	26.9388		5	7	5	4
30.8451	32.1043	39.57	32.8292		5	7	5	4
27.3004	26.7849	39.9596	32.6217		5	7	5	4
20.7923	29.4602	47.6691	30.7977		5	7	5	4
30.2813	31.2251	30.1798	30.0615		5	7	5	4
33.6896	30.396	27.7798	35.6899		5	7	5	4
33.9592	30.1722	33.5635	30.512		5	7	5	4
25.6136	28.5379	34.0612	31.0086		5	7	5	4
30.3008	25.094	28.1645	29.4398		5	7	5	4
19.7745	27.2388	26.4383	32.3031		5	7	5	4
19.113	32.1537	29.7318	27.9612		5	7	5	4
38.4113	27.0721	29.9418	28.1034		5	7	5	4
29.3862	28.8024	36.2787	31.9077		5	7	5	4
33.3914	28.0477	31.2697	28.913		5	7	5	4
33.3526	31.0175	31.0031	28.4078		5	7	5	4
30.1955	29.0043	33.9039	29.4579		6	7	5	4
27.7657	26.5434	34.3841	27.4794		6	7	5	4
25.7621	26.7585	35.1381	27.1753		6	7	5	4
29.9589	24.7983	34.6555	29.1836		6	7	5	4
33.1398	31.1751	33.8629	32.728		6	7	5	4
29.2125	18.8439	30.4541	28.8853		6	7	5	4
30.4318	8.4845	27.9025	28.2242		6	7	5	4
24.7584	28.3577	34.1896	30.2336		6	7	5	4
24.3822	27.5249	26.3381	31.6899		6	7	5	4
28.1272	21.2439	29.2238	25.4363		6	7	5	4
46.7717	28.7623	38.0608	30.0405		6	7	5	4
26.7791	28.2751	29.0428	29.2736		6	7	5	4
28.2742	34.5535	36.8066	30.1367		6	7	5	4
26.5581	24.6274	32.7247	23.9207		6	7	5	4
29.1806	30.623	30.2252	21.7928		6	7	5	4
30.3528	34.0777	30.9767	29.1562		6	7	5	4
30.4811	38.576	30.4883	30.8695		6	7	5	4
31.0324	32.543	35.1177	32.0682		6	7	5	4
30.3576	33.7951	36.7387	29.7536		6	7	5	4
27.4566	35.3492	26.9386	33.8241		6	7	5	4
25.741	25.7791	35.9337	26.6766		6	7	5	5
29.9627	34.423	30.5252	18.9822		6	7	5	5
29.9527	28.0038	26.4873	25.5709		6	7	5	5
32.608	20.6108	33.0978	31.5962		6	7	5	5
27.8438	29.0236	29.1894	25.0662		6	7	5	5
28.9126	15.2175	13.7822	24.8222		6	7	5	5
26.3673	37.0123	28.6761	29.452		7	7	5	5
18.3045	21.6095	26.6373	31.9319		7	7	5	5
28.1266	37.3164	9.18695	32.1574		7	7	5	5
5.99225	28.694	29.1566	27.9435		7	7	5	5
44.5515	32.3468	20.3997	28.4271		7	7	5	5
25.5611	37.7242	29.8607	31.1432		7	7	5	5
27.7123	30.6428	28.7813	31.32		7	7	5	5
31.8628	37.4141	30.0763	30.6016		7	7	5	5
26.3991	27.8622	21.8532	27.9039		7	7	5	5
22.4947	22.2786	28.2685	30.6105		7	7	5	5
22.7906	25.7495	28.6417	30.9722		7	7	5	5
42.513	26.9745	31.0081	25.3165		7	7	5	5
28.0139	29.6392	32.6214	28.6175		7	7	5	5
10.6296	28.9848	37.8407	28.3713		7	7	5	5
34.5282	24.7661	23.8925	31.7197		7	7	5	5
28.709	37.9916	27.8458	29.9964		7	7	5	5
25.0062	38.9585	28.0812	27.9044		7	7	5	5
32.5078	26.0259	34.7998	28.9139		7	7	5	5
18.9804	29.2179	39.3432	28.4362		7	7	5	5
20.9467	35.4698	29.6617	27.7153		7	7	5	5
24.3239	36.6756	39.0153	28.0939		7	8	5	5
11.1495	34.1188	32.3299	28.898		7	8	5	5
24.9998	33.6568	26.876	29.4024		7	8	5	5
31.3085	30.378	30.0157	28.5439		7	8	5	5
25.984	29.7009	32.588	27.0677		7	8	5	5
34.9489	36.9796	30.734	12.5361		7	8	5	5
26.3298	29.5128	38.0074	33.9356		7	8	5	5
20.2124	34.7816	30.3324	28.2387		7	8	5	5
31.1124	35.0711	35.5119	42.1281		7	8	5	6
2.97152	27.5017	22.3925	36.3865		7	8	5	6
25.6463	32.9853	25.8219	24.9111		7	8	5	6
32.3946	41.2616	29.7525	30.8357		7	8	5	6
2.61134	33.7935	28.8167	29.8484		7	8	5	6
14.7296	30.5802	32.6592	33.093		7	9	6	6
36.0545	23.0846	33.0471	34.8416		7	9	6	6
24.1047	34.3014	31.0285	32.9581		7	9	6	6
17.6239	28.3496	31.3418	31.733		7	9	6	6
24.391	30.995	33.3771	32.4982		7	9	6	6
29.5484	23.7788	37.9253	32.5878		7	9	6	6
29.0987	31.4627	41.0337	23.2528		7	9	6	6
26.2199	35.8103	30.2984	23.427		7	9	6	6
23.1765	41.6685	25.8028	21.6472		7	9	6	6
20.0925	29.499	28.2899	22.8553		7	9	6	6
34.3556	33.9557	27.8472	25.6619		7	9	6	6
23.9163	27.4403	14.3789	32.0474		7	9	6	6
18.5942	24.8748	29.4667	24.7176		7	9	6	6
29.0713	28.3419	27.4252	24.4244		7	9	6	6
9.83155	28.9388	27.5956	26.6941		7	9	6	6
27.0471	27.3908	29.8652	20.1315		7	9	6	6
17.4016	30.8584	35.1691	22.3417		7	9	6	6
26.1615	19.8399	30.5386	27.3065		7	9	6	6
12.0783	33.2814	35.9934	25.6484		7	9	6	6
12.8761	30.4237	27.0705	20.4989		7	9	6	6
21.7796	23.2817	32.8371	26.7183		7	9	6	6
19.3442	27.0599	33.5054	33.7621		7	9	6	6
35.9761	29.8129	36.6547	27.5198		7	9	6	6
26.1045	30.2158	36.1707	26.7219		7	9	6	6
16.2885	27.2192	19.386	30.9847		7	9	6	6
32.8577	24.7609	27.6751	27.3918		7	9	6	6
27.8767	25.6993	32.3433	27.9786		7	9	6	6
22.1883	34.1272	29.2622	32.7356		7	9	6	6
29.9408	24.2376	29.7701	10.4695		7	9	6	6
25.599	27.0363	31.0524	19.0739		7	9	6	6
25.402	24.9578	27.4626	1.12386		7	9	6	7
13.1604	29.1226	0.60624	35.6136		7	9	6	7
16.8782	28.7937	35.8507	24.1912		7	9	6	7
29.2817	31.8963	26.5085	23.3632		7	9	6	7
29.9416	29.2163	29.7514	21.0352		7	9	6	7
16.1114	29.7299	8.2497	27.1559		7	9	6	7
23.2173	27.6616	20.2461	22.6906		7	9	6	7
26.5399	23.0599	35.2785	27.7316		7	9	6	7
24.8698	24.3461	29.7651	29.5337		7	9	6	7
21.8942	33.0655	30.0657	29.7751		7	9	6	7
31.1904	27.7271	21.0131	29.8841		7	9	6	7
26.2043	31.4116	36.2837	26.3257		7	9	6	7
31.9091	24.1165	25.5757	32.2116		7	9	6	7
20.0913	24.8923	25.6944	26.9907		7	9	6	7
29.8462	28.3028	28.7444	30.8198		7	9	6	7
18.7034	29.1266	24.8957	12.6186		7	9	6	7
31.9324	33.9165	29.7865	21.6876		7	9	6	7
18.49	29.1511	24.8381	23.1966		7	9	6	7
25.3725	31.4472	30.3847	18.621		7	9	6	7
14.2983	36.7296	28.3889	32.3432		7	9	6	7
24.5194	29.3349	26.0196	29.0743		7	9	6	7
25.8735	23.8919	35.6431	23.2305		7	9	6	7
32.0188	37.2887	27.5133	26.7242		7	9	6	7
29.8792	27.4878	24.6044	13.1152		7	9	6	7
28.2297	24.9222	17.6259	27.7792		7	9	6	7
29.4419	25.5182	30.6194	23.9486		7	9	6	7
27.5278	27.9863	30.3419	29.5494		7	9	6	7
31.5396	26.8977	29.0597	30.9662		7	9	6	7
31.5868	29.5204	34.699	35.922		7	9	6	7
31.1443	16.0263	14.7138	32.0249		7	9	6	7
28.1831	29.1585	36.9828	22.8177		7	9	6	7
33.4613	22.3944	24.4197	18.9649		8	9	6	7
30.1295	29.8783	26.6388	31.229		8	9	6	7
27.2475	32.6676	24.4577	42.4038		8	9	6	7
26.6455	23.7544	33.252	22.6137		8	9	6	7
18.3564	13.2766	38.7146	17.2772		8	9	6	7
31.562	30.8253	24.0427	26.1343		8	9	6	7
30.0461	16.3177	26.3173	15.5214		8	9	6	7
30.2102	31.6803	40.545	24.8706		8	9	6	7
22.2654	28.8147	20.4588	28.4775		8	9	6	7
26.5897	29.6923	27.6137	27.4869		8	9	6	7
25.3575	26.8486	31.4472	31.1564		8	9	6	7
16.6824	21.9303	19.9112	26.4507		8	9	6	7
28.5381	29.8982	17.8914	19.3265		8	9	6	7
28.7919	26.6251	27.0779	33.7502		8	9	6	7
27.9509	27.6998	27.9823	25.0001		8	9	6	7
32.1269	23.0872	28.0077	19.2211		8	9	6	7
16.657	23.7943	31.7425	25.6375		8	9	6	7
30.3024	27.4024	25.3449	22.5715		8	9	6	7
30.2809	38.7028	35.1217	24.251		8	9	6	7
11.2286	29.2218	29.0535	31.102		8	9	6	7
29.4197	29.8592	29.2674	27.2878		8	9	6	7
23.6958	29.2409	27.9909	28.6081		8	9	6	7
30.4428	31.0728	25.0813	25.3478		8	9	7	7
25.7449	21.5207	26.4592	24.2424		8	9	7	7
24.2915	23.3832	29.5842	30.5027		8	9	7	7
25.2604	27.0831	26.6701	21.2803		8	9	7	7
20.3012	31.0628	26.3028	24.2448		8	9	7	7
24.5776	18.2166	19.759	29.6147		8	9	7	7
26.3634	28.2022	28.5648	15.8488		8	9	7	7
31.8629	31.9184	30.8264	28.9072		8	9	7	7
25.1325	29.2254	27.3499	9.69454		8	9	7	7
21.8227	25.5713	34.0953	22.9853		8	9	7	7
28.2576	28.2728	31.1539	19.9873		8	9	7	7
23.2293	26.4635	37.648	34.2698		8	9	7	7
24.807	30.1173	26.4837	42.084		8	9	7	8
27.0556	14.3576	24.2819	36.8304		8	9	7	8
28.1327	17.9579	27.2569	41.9191		8	9	7	8
39.2519	21.5143	20.7125	25.5079		8	9	7	8
27.8953	29.9737	44.1933	46.3977		8	9	7	8
17.6951	22.4114	29.5798	21.3225		8	9	7	8
32.299	22.6699	27.6153	9.78534		8	9	7	8
25.466	32.7401	31.813	21.7663		8	9	7	8
23.7121	8.6524	16.4844	41.5112		8	9	7	8
28.3213	31.5682	27.061	37.7943		8	9	7	8
26.5171	29.1427	12.9035	18.8665		8	9	7	8
26.6217	30.3049	23.4757	33.8062		8	9	7	8
31.1084	38.2923	28.2767	36.0202		8	9	7	8
22.6167	31.9716	32.2391	29.9831		8	9	7	8
26.4	19.8537	39.8613	36.7323		8	10	7	8
32.9364	17.1597	22.3938	40.2516		8	10	7	8
19.9803	18.8458	24.5291	34.5318		8	10	7	8
27.1347	18.4515	25.1243	31.2821		8	10	7	8
32.9128	18.5913	32.5844	45.1015		8	10	7	8
35.248	20.6992	25.5881	38.6733		8	10	7	8
28.374	23.1022	25.1166	35.7118		8	10	7	8
34.961	19.0066	18.6816	43.9607		8	10	7	8
27.2982	22.9464	24.2957	31.9384		8	10	7	8
29.6105	24.783	25.9178	30.067		8	10	7	8
27.9891	25.9274	38.4153	33.2926		8	10	7	8
27.417	20.5714	35.7214	27.4818		8	10	7	8
32.6427	13.7151	38.1127	19.8083		8	10	7	8
28.5684	16.5958	30.3358	25.9359		8	10	7	8
26.7112	21.9746	25.3826	40.3534		8	10	7	8
18.7432	15.2704	20.3602	35.1439		8	10	7	8
33.2094	23.8651	35.438	32.7943		8	10	7	8
27.6358	15.7378	29.4861	29.9968		8	10	7	8
28.8438	21.3046	33.6983	27.7386		8	10	7	8
19.1558	19.2778	28.2842	40.8649		9	10	7	8
29.8454	24.1913	30.6627	52.4169		9	10	7	8
30.653	16.9869	16.6933	32.5875		9	10	7	8
25.7212	20.9866	26.2852	30.6628		9	10	7	9
26.6386	20.667	17.7442	28.9704		9	10	7	9
32.2546	18.5961	19.1752	34.1114		9	10	7	9
34.3647	20.8364	32.883	31.0294		9	10	7	9
29.2443	22.7059	24.946	35.4296		9	10	7	9
25.482	24.995	27.9867	31.154		9	10	7	9
29.28	22.7156	25.4695	32.2671		9	10	7	9
29.9933	19.6055	26.8582	28.9446		9	10	7	9
15.275	26.4563	25.9979	33.9381		9	10	7	9
29.278	20.6308	27.923	31.0546		9	10	7	9
34.0413	33.0919	30.3383	30.0182		9	10	7	9
29.0509	23.4617	25.5386	29.5396		9	10	7	9
33.6081	27.766	24.7538	31.8446		9	10	7	9
41.4656	23.6302	23.2788	24.7127		9	10	7	9
36.1624	22.2269	22.6513	28.7538		9	10	7	9
31.1751	17.8063	41.7378	31.8235		9	10	7	9
10.2799	19.2599	23.679	29.7863		9	10	7	9
22.2569	17.0817	6.16174	29.718		9	10	7	9
35.2608	13.6547	20.4119	32.3752		9	10	7	9
28.4705	23.0084	9.23922	34.747		9	10	7	9
28.6777	28.021	32.0127	32.0481		9	11	7	9
23.3169	24.4424	21.61	29.9296		9	11	8	9
30.9397	28.704	37.5696	28.5371		9	11	8	9
28.1671	26.1762	28.0576	32.9467		9	11	8	9
34.6827	19.4763	25.3617	33.6028		9	11	8	9
32.3295	26.3636	25.3872	34.4584		9	11	8	9
25.6298	28.7036	26.6907	31.2678		9	11	8	9
33.0694	25.2765	32.6982	31.6954		9	11	8	9
22.6355	19.1852	51.56	34.3102		9	11	8	9
24.8555	23.8159	30.7391	35.804		9	11	8	9
29.8861	24.0296	30.5686	31.9999		9	11	8	9
24.0181	28.8773	30.0236	31.5904		9	11	8	9
27.3198	31.2285	26.8426	27.3405		9	11	8	9
30.558	28.6255	28.6986	34.49		9	11	8	9
27.536	25.9286	25.2442	32.0767		9	11	8	9
22.5249	29.8189	28.7248	34.6421		9	11	8	9
28.665	27.3416	19.8072	34.6421		9	11	8	9
28.6058	30.0681	25.1947	19.9552		9	11	8	9
33.6508	29.8745	37.9084	29.48		9	11	8	9
28.9437	30.4232	29.5664	30.2485		9	11	8	9
23.8543	22.9918	29.181	28.3062		9	11	8	9
28.4629	28.991	34.505	32.5074		9	11	8	9
22.735	30.993	31.298	28.4664		9	11	8	9
26.3086	28.6771	28.9428	24.143		9	11	8	9
26.8171	27.9552	30.7406	29.806		9	11	8	9
31.8366	27.8365	38.1484	32.3054		9	11	8	9
28.9185	30.68	32.1848	30.1606		9	11	8	9
30.8093	26.2255	17.6684	23.2636		9	11	8	9
24.5384	30.3581	29.3289	32.8317		9	11	8	9
26.9586	26.0719	28.5132	26.5062		9	11	8	9
28.0576	24.7931	32.1702	30.1049		9	11	8	9
32.2364	28.8112	29.3403	29.8059		9	11	8	9
25.865	23.935	29.6348	27.5374		9	11	8	9
24.1454	32.73	32.4712	29.6437		9	11	8	9
32.0622	26.1999	31.1964	26.4612		9	11	8	9
33.5383	23.38	29.5978	28.8935		9	11	8	9
25.6913	33.4664	28.5527	28.8744		9	11	8	9
26.0775	31.5569	26.5365	24.0775		9	11	8	9
32.7799	20.0557	31.0035	29.5734		9	11	8	9
27.3193	27.2571	36.6891	27.8469		9	11	8	9
24.6804	26.3069	31.6992	34.026		9	11	8	9
32.3897	31.528	36.9659	26.8126		10	11	8	9
29.3629	29.8848	16.6199	33.0518		10	11	8	9
30.0659	22.974	28.8175	28.8853		10	11	8	9
29.7114	26.1006	36.256	25.6648		10	11	8	9
30.96	25.6037	33.9959	30.9471		10	11	8	9
36.9373	21.6872	30.9252	26.4901		10	11	8	9
30.9896	26.6652	31.7402	19.4801		10	11	8	9
31.3407	26.6656	35.3681	31.3725		10	11	8	9
22.2196	28.2972	37.2433	32.0768		10	11	8	9
30.2917	26.7315	27.736	29.918		10	11	8	9
27.053	21.8064	31.6593	26.3166		10	11	8	9
24.4018	31.0088	34.1031	27.996		10	11	8	9
29.4779	27.972	33.1541	33.6449		10	11	8	9
35.0232	25.8058	17.7351	33.8473		10	11	9	9
25.9116	33.0699	26.0338	31.1629		10	11	9	9
27.2815	27.6949	8.13183	29.8532		10	11	9	9
38.0899	28.005	27.2255	30.8777		10	11	9	9
27.9433	25.3258	21.3531	29.5149		10	11	9	9
35.9393	37.5799	21.905	28.7755		10	11	9	9
27.0962	30.1486	25.6425	29.7849		10	11	9	9
33.305	26.6209	25.5203	23.1286		10	11	9	9
36.9736	31.1871	19.7449	32.9299		10	11	9	9
25.983	35.7993	16.135	32.4536		10	11	9	9
28.0028	26.6882	17.9033	31.7542		10	11	9	9
24.9207	25.3871	4.41295	31.9747		10	11	9	9
45.8754	28.8274	9.48938	31.7247		10	11	9	9
29.856	28.353	17.3242	33.4203		10	11	9	9
22.0802	27.3467	6.71341	26.7712		10	11	9	9
14.957	35.599	22.7265	33.5056		10	11	9	9
25.2888	29.8291	31.4123	27.0588		10	11	9	9
24.3109	30.5616	33.3655	31.718		10	11	9	9
24.3222	31.0179	21.8949	34.5529		10	11	9	9
26.8388	31.1366	31.843	25.0465		10	11	9	9
16.5647	26.8105	1.08798	34.3219		10	11	9	9
33.0831	31.0169	16.5897	32.1059		10	11	9	9
21.8491	27.4563	20.4134	35.2841		10	11	9	9
32.0663	26.6742	34.7428	31.3426		10	11	9	9
32.4423	27.3548	32.439	25.7215		10	11	9	9
30.0712	29.3056	9.68719	31.2549		10	11	9	9
24.327	33.354	18.5295	38.3716		10	12	9	9
34.0558	30.4611	37.8124	25.4559		10	12	9	9
34.1983	33.7067	26.5891	25.1985		10	12	9	9
22.0528	31.9566	26.6606	36.2444		10	12	9	9
32.0353	31.3838	18.9421	27.8579		10	12	9	9
24.395	30.8472	29.3468	34.3188		10	12	9	9
26.4653	34.6478	18.3744	39.2612		10	12	9	10
31.9	30.4394	27.4923	34.3984		10	12	9	10
18.9962	34.4467	24.8499	27.2965		10	12	9	10
53.5247	35.313	28.6916	27.8396		10	12	9	10
36.3418	20.6545	30.0915	30.8043		10	12	9	10
39.9475	35.1584	24.7458	27.834		10	12	9	10
26.9381	32.5245	20.9506	35.0112		10	12	9	10
22.0366	33.1171	23.4538	27.158		10	12	9	10
28.2792	29.4511	20.9701	33.5726		10	12	9	10
20.6756	37.1518	20.6425	27.7487		10	12	9	10
23.2393	36.2385	24.6722	27.7335		10	12	9	10
22.0305	31.5971	25.6391	32.2951		10	12	9	10
27.3908	36.3691	7.18849	29.1003		10	12	9	10
32.0273	34.3002	30.7423	24.7924		10	12	9	10
33.6068	34.8861	25.8039	25.9018		10	12	9	10
20.4621	41.763	18.4024	32.4008		10	12	9	10
28.9537	30.8238	24.0845	25.1152		10	12	9	10
16.0097	29.8381	27.4809	26.812		10	12	9	10
26.3601	29.4003	29.4531	26.6291		10	12	9	10
35.0969	34.0543	22.4666	30.2625		10	12	9	10
32.803	33.0369	10.5377	23.7211		10	12	9	10
30.0782	38.2953	22.2586	22.7181		10	12	9	10
21.3496	34.1913	19.8907	25.1198		10	12	9	10
13.5709	36.7293	28.2524	28.5416		10	12	9	10
35.7649	30.2165	30.0245	23.4719		10	12	9	10
17.1857	33.5921	33.3049	31.6669		10	12	9	10
35.4199	28.5651	31.0627	20.8584		10	12	9	10
28.7888	33.187	32.1293	29.9869		10	12	9	10
30.5696	33.7948	30.2828	26.2343		10	12	9	10
28.1261	27.2747	26.045	31.0752		10	12	9	10
24.7434	49.6835	23.8084	32.8363		10	12	9	10
26.5396	22.7993	12.6281	27.4078		10	12	9	10
31.4309	31.5923	27.3041	38.8906		10	12	9	10
22.873	32.7908	34.4631	27.3623		10	12	9	10
35.855	43.5388	20.5652	20.6489		10	12	9	10
28.0521	10.6933	24.518	28.0807		10	12	10	10
31.47	36.0432	23.0824	24.0184		10	12	10	10
31.7656	38.638	23.675	27.7682		10	12	10	10
33.1717	30.6721	29.1795	21.1578		10	12	10	10
33.8373	35.3973	28.9048	28.574		10	12	10	10
33.2216	40.2627	22.3958	25.6917		10	12	10	10
11.007	35.6401	23.3881	22.1872		10	12	10	10
32.4972	36.3006	26.8818	17.4048		10	12	10	10
32.7623	35.955	27.777	25.3308		10	12	10	10
35.0253	6.15491	31.4117	24.4706		10	12	10	10
25.4904	11.4998	24.233	29.9516		10	12	10	10
26.0994	44.8875	28.3225	24.2333		10	12	10	10
37.8416	37.2859	42.1946	24.6776		10	12	10	10
30.5711	41.167	23.2415	25.9612		10	12	10	10
28.9379	43.4363	33.1556	20.9668		10	12	10	10
38.3462	31.2847	27.0862	22.0776		10	12	10	10
27.9593	37.6551	27.7427	24.8136		10	12	10	10
34.3259	41.8306	28.7249	30.6056		10	12	10	10
28.5681	40.1812	39.7634	22.1347		10	12	10	10
31.3705	49.4163	27.4788	21.288		10	12	10	10
26.8807	32.6494	21.4382	27.992		10	12	10	10
30.0582	44.125	31.2394	37.2978		10	12	10	10
33.6703	36.8362	43.4925	29.679		10	12	10	10
29.0556	33.0351	45.6925	26.1273		10	12	10	10
41.4293	33.2719	26.242	22.8877		11	12	10	10
18.9832	25.2926	35.7256	30.425		11	13	10	10
24.8102	21.7377	27.3865	29.2505		11	13	10	10
31.5798	26.1553	22.3125	24.1265		11	13	10	10
0.38492	29.1	25.4154	28.7104		11	13	10	10
7.4547	27.6724	24.1641	21.699		11	13	10	10
34.0453	34.8048	30.4067	35.5671		11	13	10	10
32.2684	16.1089	38.5956	27.6539		11	13	10	10
28.3387	25.0083	28.9383	29.1281		11	13	10	10
41.4468	24.5852	29.8023	27.6968		11	13	10	10
33.6468	28.8734	29.1682	29.2856		11	13	10	10
36.2649	25.0121	33.8081	29.2699		11	13	10	10
17.9176	27.6368	27.1061	22.0421		11	13	10	10
30.9601	25.9803	31.4137	26.422		11	13	10	10
19.5	30.0787	32.492	31.248		11	13	10	10
21.9618	33.1718	18.6261	24.8588		11	13	10	10
30.7644	27.0554	29.7757	22.8629		11	13	10	10
19.705	23.0281	25.1933	29.439		11	13	10	10
43.2905	29.653	12.258	29.5014		11	13	10	10
33.5967	23.3218	28.0324	25.3206		11	13	10	10
21.3554	25.8717	20.8169	21.6269		11	13	10	10
23.7897	23.5626	24.673	19.3488		11	13	10	10
42.7113	30.1892	20.4401	26.0468		11	13	10	10
27.3799	23.0778	27.262	27.0879		11	13	10	10
40.2807	28.63	26.7843	22.773		11	13	10	10
34.1932	30.7325	28.3068	23.2495		11	13	10	10
26.8069	29.5167	31.0281	27.2302		11	13	10	10
19.8517	29.0439	26.2922	18.1451		11	13	10	10
14.3516	23.2671	23.0111	42.0769		11	13	10	10
33.746	18.1247	24.4909	25.2812		11	13	10	10
18.9197	30.5931	37.0788	28.9255		11	13	10	10
34.1155	19.4076	16.8481	35.6917		11	13	10	10
31.0854	23.5446	38.4691	26.5612		11	13	10	10
13.8947	32.0923	24.4389	28.1102		11	13	10	10
24.3863	26.4571	27.535	30.9486		11	13	10	10
14.1512	25.8319	22.1962	28.2956		11	13	10	10
28.2115	24.1994	20.8743	24.2904		11	13	10	10
20.4876	23.1505	25.1115	27.4308		11	13	10	10
26.0245	25.8113	30.9351	28.6102		11	13	10	11
32.0982	29.1737	22.0377	21.8706		11	13	10	11
14.6393	21.6152	32.1647	26.6312		11	13	10	11
27.6313	27.7586	26.2402	26.9926		11	13	10	11
15.7991	16.9185	30.0525	22.1428		11	13	10	11
24.7006	25.2691	43.1509	27.7053		11	13	10	11
8.84992	25.623	22.7403	15.6335		11	13	10	11
14.1795	24.5314	24.4305	31.875		11	13	10	11
27.6745	25.3872	27.4513	25.3832		11	13	10	11
28.0555	27.4621	23.9931	26.2298		11	13	10	11
35.5952	20.6952	41.314	34.9434		11	13	10	11
20.2636	33.3353	21.6659	23.6384		11	13	10	11
20.005	31.5665	25.2878	21.4834		11	13	10	11
16.033	22.6165	25.3503	26.2354		11	13	10	11
18.7024	28.1114	32.3489	34.0814		11	13	10	11
13.8231	21.9681	30.7792	28.5496		11	13	10	11
29.1764	19.709	28.5675	29.942		11	13	10	11
13.5884	25.8961	27.0789	29.4321		11	13	11	11
29.4163	13.792	33.325	21.1544		11	13	11	11
20.5231	20.846	36.3516	24.6865		11	13	11	11
30.8257	23.7606	33.0011	10.234		11	13	11	11
22.786	22.83	33.9553	22.5292		11	13	11	11
15.3664	21.3242	33.2683	28.2231		11	13	11	11
19.6021	17.2958	33.2204	21.069		11	13	11	11
46.3022	20.7362	36.9337	32.1707		11	13	11	11
20.5658	28.118	33.1097	20.273		11	13	11	11
35.5733	36.9209	26.0645	25.5736		11	13	11	11
31.1727	29.1244	28.6252	22.1966		11	13	11	11
30.9444	29.4814	26.0393	24.3015		11	13	11	11
18.0151	22.4948	28.9733	30.1155		11	13	11	11
30.6594	20.848	31.8182	29.8236		11	13	11	11
27.1402	29.7523	23.5587	18.3951		11	13	11	11
9.01909	27.8761	35.6207	19.0724		11	13	11	11
27.6043	23.3422	30.5918	18.8876		11	13	11	11
24.8168	22.9505	32.2062	6.43069		11	13	11	11
19.5441	27.1708	33.2022	25.8736		11	13	11	11
43.6666	29.5206	35.0044	8.9898		12	13	11	11
33.7985	25.3645	32.8333	30.7886		12	13	11	11
40.3222	31.1942	33.3784	22.2319		12	13	11	11
35.1848	21.3151	30.2651	14.7749		12	13	11	11
38.4564	31.2909	32.8345	33.5951		12	13	11	11
32.6931	19.2393	34.9392	36.2448		12	13	11	11
38.2641	27.967	29.4419	31.6587		12	13	11	11
36.7718	29.1846	36.3245	28.2017		12	13	11	11
31.9515	28.7057	29.122	26.2551		12	13	11	11
41.8925	27.5804	35.8944	30.7991		12	13	11	11
44.2715	33.4207	23.3013	45.1353		12	14	11	11
36.5943	34.6365	28.4751	22.1484		12	14	11	11
34.7146	32.784	29.0238	22.2261		12	14	11	11
36.0509	34.5887	35.1985	21.7078		12	14	11	11
33.8687	34.2473	27.2466	20.025		12	14	11	11
38.8811	23.9175	36.8965	25.7419		12	14	11	11
32.9885	27.3053	39.1005	24.0906		12	14	11	11
39.4385	27.1625	24.4887	30.0431		12	14	11	11
27.7154	32.6856	15.3999	40.7755		12	14	11	11
41.8791	31.5479	5.1089	23.6502		12	14	11	11
33.8603	28.3803	31.0279	15.508		12	14	11	11
31.8427	24.6243	28.6834	8.05398		12	14	11	11
32.0952	31.0517	33.1647	29.7874		12	14	11	11
32.7908	32.119	10.3112	26.7057		12	14	11	11
36.6523	26.6264	31.6597	30.5937		12	14	11	11
32.3546	36.568	34.2505	10.0319		12	14	11	11
20.6193	28.8692	32.4347	19.3844		12	14	11	11
31.6266	30.2516	30.7831	27.8209		12	14	11	11
31.4929	33.6056	32.1587	28.3093		12	14	11	11
22.1817	17.162	32.9219	15.1224		12	14	11	11
27.5556	30.3152	37.1007	33.5023		12	14	11	11
37.7852	28.5295	31.5066	4.57292		12	14	11	11
32.2503	28.9437	37.0224	27.7151		12	14	11	11
32.1506	35.2041	33.6036	27.4556		12	14	11	11
39.058	34.7351	25.8245	17.4323		12	14	11	11
32.8782	32.4758	23.7012	38.0577		12	14	11	11
31.8966	31.3407	35.1715	21.3932		12	15	11	11
34.3245	32.7467	25.3641	1.01835		12	15	11	11
33.9508	32.7142	33.3038	30.9596		12	15	11	11
25.4827	29.6866	34.8101	34.285		12	15	11	11
31.8532	32.0219	33.915	24.3598		12	15	11	11
33.3952	33.0585	35.0095	37.4248		12	15	11	11
34.4857	28.5148	31.1931	21.0255		12	15	11	11
34.2434	20.0898	31.0526	31.0439		12	15	11	11
40.2369	26.8705	39.1056	32.9534		12	15	11	11
32.7667	26.1404	26.5841	24.6756		12	15	11	11
24.8515	27.7449	29.0471	16.1463		12	15	11	11
29.2181	27.1181	28.3025	19.8277		12	15	11	11
29.8067	23.8469	32.9956	29.3916		12	15	11	11
32.6648	29.1991	22.9339	33.344		12	15	11	11
31.2719	31.7629	25.3842	26.4833		12	15	11	11
28.2938	30.2382	35.7216	33.7799		12	15	11	11
27.5885	29.6561	30.2719	38.5954		12	15	12	11
32.1537	28.3037	30.7721	36.1		12	15	12	11
27.6043	34.5674	29.3969	31.5592		12	15	12	11
31.3436	27.6677	27.0736	23.4888		12	15	12	11
33.8997	28.4749	27.5876	31.3127		12	15	12	11
33.0042	30.0461	36.4734	28.7316		12	15	12	11
36.8718	26.0423	31.8827	33.5709		12	15	12	11
32.1465	30.3175	30.7164	37.9037		12	15	12	11
33.094	28.6368	27.5249	30.087		12	15	12	11
35.7	32.3004	28.4318	34.3942		12	15	12	11
27.9417	32.099	23.647	31.6096		12	15	12	11
34.9784	31.1276	41.2203	28.9649		12	15	12	11
31.0268	29.4466	29.5019	31.5571		12	15	12	11
29.1017	32.7178	21.5253	35.0741		12	15	12	11
26.7163	14.9114	30.4981	43.1114		12	16	12	11
31.0375	8.93637	31.0686	32.8379		12	16	12	11
35.3753	26.3538	28.7102	35.85		12	16	12	11
30.2595	19.6277	34.1571	31.8127		12	16	12	11
31.9953	23.3029	30.4628	29.4816		12	16	12	11
30.4039	25.0818	31.1426	43.6094		12	16	12	11
31.6196	28.3222	33.1683	32.9723		12	16	12	11
31.5229	30.3718	30.2673	34.1595		12	16	12	11
32.2483	25.7467	40.9658	22.1808		12	16	12	12
29.9364	18.8549	25.0102	26.1043		12	16	12	12
27.8033	27.3757	30.896	21.9647		12	16	12	12
31.4662	29.6148	43.258	26.4935		12	16	12	12
32.2285	21.3865	29.9156	25.5979		12	16	12	12
33.7478	39.2653	30.6145	25.4347		12	16	12	12
31.2178	24.1129	35.7529	25.3352		12	16	12	12
30.8827	29.9438	35.3864	24.024		12	16	12	12
29.1364	22.8511	32.5157	26.2124		12	16	12	12
36.8265	27.5795	22.0089	23.6551		12	16	12	12
33.5919	22.2623	28.3668	28.9382		12	16	12	12
21.0285	19.4937	26.7696	26.533		13	16	12	12
35.0638	26.1819	30.6954	22.4752		13	16	12	12
24.7283	15.4232	26.7105	27.4964		13	16	12	12
24.5456	18.926	29.9905	17.1492		13	16	12	12
27.8753	30.3196	31.0365	23.6262		13	16	12	12
28.2784	21.8411	31.6948	26.8569		13	16	12	12
31.8176	30.4891	35.0884	24.9801		13	16	12	12
31.441	25.5423	31.1838	22.7698		13	16	12	12
29.3938	42.0416	32.5307	24.0552		13	16	12	12
32.2023	23.8374	26.1948	24.8531		13	16	12	12
33.5825	20.0248	34.5951	20.178		13	16	12	12
29.2879	24.3847	33.9819	25.0838		13	16	12	12
30.2305	24.9287	30.5269	24.3847		13	16	12	12
26.9945	26.0719	27.5681	24.0003		13	16	12	12
28.9347	24.7705	32.6144	22.6602		13	16	12	12
24.9758	16.6086	27.6985	28.3983		13	16	12	12
28.9398	29.6386	31.8201	27.3879		13	16	12	12
32.3295	28.7861	26.6046	30.3469		13	16	12	12
27.9809	20.0973	33.7004	24.4577		13	16	12	12
26.8894	24.1386	29.386	27.1965		13	16	12	12
33.7275	27.7635	31.954	23.6104		13	16	12	12
37.6262	32.2229	31.676	11.17		13	16	12	12
27.4198	30.9178	27.4263	27.9045		13	16	12	12
31.4861	23.1853	30.1084	28.6166		13	16	12	12
28.1348	32.6076	31.3999	29.0825		13	16	12	12
33.7143	30.0214	34.7983	25.3131		13	16	12	12
33.7525	25.7883	28.8826	26.9785		13	16	12	12
31.5508	31.2609	37.5701	26.0723		13	16	12	12
25.3142	25.7232	25.4382	29.4811		13	16	12	12
28.5822	23.4117	30.8836	27.3202		13	16	12	12
31.5654	28.1578	29.8456	27.7499		13	16	12	12
36.7725	29.8789	31.4331	29.1069		13	16	12	12
29.6164	29.7847	24.9428	25.6005		13	16	12	12
24.9555	27.8893	27.364	23.7974		13	16	12	12
28.5109	24.5519	31.0257	27.365		13	16	12	12
28.1243	28.6703	23.5142	27.3539		13	16	12	12
28.2836	21.2195	25.1836	28.6325		13	16	12	12
34.7866	26.8444	35.374	30.5268		13	16	12	12
39.4459	26.9306	33.5007	29.2967		13	16	12	12
33.1163	27.8462	31.6452	27.8799		13	16	12	12
26.8485	24.0318	29.4102	24.3557		13	16	12	12
30.9602	31.3462	32.9146	29.8058		13	16	12	12
38.384	36.6439	32.5052	27.6437		13	16	12	12
29.5291	23.9863	27.3553	19.5938		13	16	12	12
29.2754	35.2672	31.9118	29.2026		13	16	12	12
28.1691	30.0179	27.0546	27.4199		13	17	12	12
38.638	36.0179	32.84	26.8621		13	17	12	12
36.7173	38.0385	31.1755	14.9623		13	17	12	12
30.7122	27.0517	30.4103	33.6752		13	17	12	12
32.8852	33.1496	29.2136	26.3779		13	17	12	12
27.6295	34.2334	34.7526	26.2018		13	17	12	12
41.0077	27.7326	28.5676	27.2392		13	17	12	12
28.4893	34.3543	32.8053	29.866		13	17	12	12
29.5107	26.37	33.7154	22.7515		13	17	12	12
32.0618	30.0253	26.9052	26.9801		13	17	12	12
24.4971	30.7071	30.8174	26.9928		13	17	12	12
29.6702	29.3766	34.2411	26.0669		13	17	12	12
32.3237	32.9808	28.0344	30.6753		13	17	12	12
29.6536	36.5172	31.7045	27.4931		13	17	12	12
38.9263	33.8042	29.4225	24.6179		13	17	12	12
28.546	30.0997	29.9755	31.1644		13	17	12	12
35.8159	23.5368	31.6541	27.2928		14	17	12	12
33.4821	38.4833	30.6244	22.8254		14	17	12	12
32.1983	12.6369	23.7233	26.5771		14	17	12	12
29.5941	28.4303	29.6401	27.0073		14	17	12	12
30.4058	25.4214	21.9652	23.7617		14	17	12	12
34.0016	29.7049	22.9329	23.4569		14	17	12	12
27.1867	37.9004	27.6651	28.8363		14	18	12	12
30.2919	30.1689	24.7752	25.9852		14	18	12	12
36.2482	36.4777	13.661	20.0954		14	18	12	12
26.2655	28.6757	31.5722	25.96		14	18	12	12
30.1155	30.1349	35.1364	29.1114		14	18	12	12
20.6206	33.8497	29.2585	22.0131		14	18	12	12
34.5445	41.9336	26.8424	28.4487		14	18	12	12
24.929	33.7988	25.0632	35.012		14	18	12	12
30.5509	40.625	28.1433	29.6546		14	18	12	12
33.4935	37.1211	25.8999	28.3919		14	18	12	12
39.2655	35.0443	19.3797	23.1583		14	18	12	12
25.653	30.3849	23.785	31.003		14	18	13	12
31.4831	36.0964	36.0064	27.7227		14	18	13	12
32.5341	33.4086	32.9805	24.4637		14	18	13	12
33.7782	33.3363	22.325	12.6321		14	18	13	12
29.2121	33.2811	22.4894	27.3649		14	18	13	12
30.6891	23.9985	32.0072	12.1285		14	18	13	12
40.5597	39.2433	38.843	28.1337		14	18	13	12
35.0124	30.289	29.6039	28.425		14	18	13	12
25.0423	27.6565	27.6581	28.6189		14	18	13	12
32.1074	38.6448	38.3784	29.8963		14	18	13	12
28.5176	24.611	33.125	28.0469		14	18	13	12
30.7567	27.8449	28.6167	30.9035		14	18	13	12
22.9397	33.3631	26.8746	22.9118		14	18	13	12
32.7419	33.941	34.5025	29.3356		14	18	13	12
31.6564	35.9404	34.8008	25.5358		14	18	13	12
29.9196	32.1575	29.6923	27.7971		14	18	13	12
32.5192	30.6462	33.6594	23.2521		14	18	13	12
31.2035	32.8623	31.0054	22.6089		14	18	13	12
29.2569	28.724	22.3306	12.2115		14	18	13	12
22.5869	33.0151	30.5993	24.6271		14	18	13	12
35.5661	34.4887	33.1677	28.6092		14	18	13	12
30.2069	29.9819	25.5995	31.9909		14	18	13	12
37.8882	27.3839	31.0789	28.0899		14	18	13	12
31.3935	34.5978	5.93166	31.7467		14	18	13	12
35.0741	33.6882	35.6168	30.521		14	18	13	12
29.7853	36.6959	37.3246	28.3243		14	18	13	12
29.6658	29.6814	20.5908	26.4335		14	18	13	12
32.4889	36.3981	23.0133	23.1129		14	18	13	12
41.6867	36.959	23.5151	30.1945		14	18	13	12
34.2935	33.1714	30.9016	29.4297		14	18	13	12
28.6662	32.6625	20.564	21.8133		14	18	13	12
38.1114	37.3236	27.7548	19.4843		14	18	13	12
30.6348	36.7311	27.0997	28.389		14	18	13	12
35.5521	27.3443	34.8452	24.1823		14	18	13	12
35.1978	34.5388	25.2153	28.8104		14	18	13	12
27.9971	30.3024	21.3562	25.9417		14	18	13	12
29.1571	34.1921	28.5436	23.2302		14	18	13	12
38.3901	33.3763	27.702	30.0998		14	18	13	12
33.586	32.4016	29.4033	27.5488		14	18	13	12
29.0053	34.8646	32.8798	15.0852		14	18	13	12
33.5454	27.9124	30.7294	29.5306		14	18	13	12
29.9152	34.8847	28.5933	25.778		14	18	13	12
31.7539	29.7039	24.9601	21.9561		14	18	13	12
33.0014	36.3022	26.7127	23.7428		14	18	13	12
35.7343	31.7525	29.8234	30.6633		14	18	13	13
25.9516	36.5171	32.4278	23.539		14	18	13	13
29.457	34.6007	26.4226	27.2394		14	18	13	13
29.3823	35.4244	27.7979	27.2269		14	18	13	13
24.5254	38.6201	17.3722	28.9569		14	18	13	13
35.3017	27.1008	26.9327	25.2508		14	18	13	13
34.1972	30.0024	33.9696	29.8395		14	18	13	13
32.5943	35.1886	34.1956	34.5757		14	18	13	13
31.0323	35.4829	34.1679	26.9313		14	18	13	13
36.1128	33.6687	31.5685	33.7761		14	18	13	13
25.8581	35.2469	21.6286	26.5037		14	18	13	13
33.943	30.5218	25.7077	33.3696		14	18	13	13
30.6887	32.9608	29.0494	22.4455		14	18	13	13
30.5783	37.5071	20.5686	31.5672		14	18	13	13
36.3375	34.1041	32.0948	24.7322		14	18	13	13
32.4756	35.81	21.7673	30.1953		14	18	13	13
38.9396	34.8493	28.4215	27.6308		14	18	13	13
31.4687	31.5166	32.6331	31.1606		14	18	13	13
33.8392	36.1604	29.6984	27.9333		14	18	13	13
33.7033	32.6505	29.7111	22.6916		14	18	13	13
34.8426	35.4114	28.9444	33.172		14	18	13	13
29.7647	36.5177	30.8931	31.5902		14	18	13	13
30.68	32.5833	26.2279	20.7108		14	18	13	13
25.2745	36.4264	30.9443	30.4595		14	18	13	13
29.0608	33.3322	29.9482	29.0626		14	18	13	13
28.3695	30.9686	25.3947	29.9316		14	18	13	13
31.8366	31.4694	29.4468	26.3808		14	19	13	13
28.6235	29.4049	24.0887	33.2449		14	19	14	13
25.4032	34.0031	27.8383	29.0776		14	19	14	13
31.1445	27.6437	31.0752	30.0715		14	19	14	13
31.7446	27.2932	31.3708	29.0196		14	19	14	13
28.1612	23.1689	32.4262	27.6942		14	19	14	13
22.5438	21.4141	27.9365	26.2385		14	19	14	13
27.8386	37.3664	35.0371	28.6983		14	19	14	13
32.0362	26.7428	32.4174	29.6198		14	19	14	13
29.8965	21.1958	37.4391	22.7029		14	19	14	13
21.2251	34.8021	35.1557	30.4997		14	19	14	13
24.3391	30.2288	34.0298	31.4043		14	19	14	13
25.8196	33.0926	33.5095	32.517		14	19	14	13
27.1977	34.3629	27.3394	30.9646		14	19	14	13
12.3806	17.9745	32.2559	33.8914		14	19	14	13
30.7006	33.9064	32.7284	29.4333		14	19	14	13
18.2439	32.514	33.7711	34.6227		14	19	14	13
19.7598	31.2017	35.1897	3.00421		14	19	14	13
27.1658	27.8001	34.1852	34.3197		14	19	14	13
29.3974	25.3792	34.3174	32.9884		14	19	14	13
21.7037	25.0655	35.8403	30.3185		14	19	14	13
32.5506	25.9852	31.906	22.7423		14	19	14	13
32.4557	28.9692	35.6082	30.7889		14	19	14	13
33.2722	28.7662	36.0064	31.4036		14	19	14	13
32.0621	28.9045	31.8723	30.9258		14	19	14	13
41.7453	28.705	29.8365	31.554		14	19	14	13
37.0808	30.0053	33.4746	29.1369		14	19	14	13
40.1559	26.5934	33.0311	31.0862		14	19	14	13
35.5538	29.9142	31.6771	31.1506		14	19	14	13
41.4738	28.5415	34.0388	28.0518		14	19	14	13
36.9017	30.4126	32.9968	30.3388		14	19	14	13
27.914	32.1467	31.3329	28.9664		14	19	14	13
39.2452	30.4389	36.0845	28.6408		14	19	14	13
38.8164	25.0401	35.6287	29.2885		14	19	14	13
36.3757	31.3244	33.9261	33.1169		14	19	14	13
28.7336	24.1117	32.9616	17.9267		14	19	14	13
43.5304	23.8519	34.2386	31.3985		14	19	14	13
30.231	34.0414	33.1068	33.9411		15	19	14	13
35.0297	27.0418	33.883	31.2835		15	19	14	13
29.2755	25.9384	34.4679	29.207		15	19	14	13
26.103	32.7199	31.5207	31.6682		15	19	14	13
33.0624	26.4371	35.0023	33.2848		15	19	14	13
29.1926	35.3639	34.172	33.9151		15	19	14	13
27.5501	34.1188	33.2265	31.5405		15	19	14	13
33.2246	25.624	32.8549	29.9764		15	19	14	13
15.5658	33.0739	31.832	33.1107		15	19	14	13
38.9954	32.3452	27.9227	31.7956		15	19	14	13
24.0832	30.1735	33.2561	31.1897		15	19	14	13
28.2981	34.3132	27.208	31.6089		15	19	14	13
33.6125	36.0552	32.4878	25.9758		15	19	14	13
37.3743	22.8019	30.7271	31.4199		15	19	14	13
27.4454	32.215	32.4765	29.9924		15	19	14	13
30.755	22.371	33.2189	31.3935		15	19	14	13
42.6137	30.7707	32.0388	28.7415		15	19	14	13
30.5118	23.5145	33.196	33.4613		15	19	14	13
34.4554	34.6533	32.5666	30.1795		15	19	14	13
17.6984	27.2074	34.0402	21.1271		15	19	14	13
27.5437	25.4969	31.5534	32.0496		15	19	14	13
41.2135	32.5611	30.4525	26.8762		15	19	14	13
14.5464	29.3592	35.7627	10.5157		15	19	14	13
31.3909	31.8438	30.3795	31.3741		15	19	14	14
32.0549	28.604	32.3816	26.401		15	19	14	14
32.1446	27.4046	33.789	31.4912		15	19	14	14
32.8292	23.5079	31.0913	29.2053		15	19	14	14
28.1232	29.7268	34.449	28.7027		15	19	14	14
31.3159	32.1743	31.966	26.8389		15	19	14	14
31.64	29.6617	34.9898	35.6117		15	19	14	14
35.5261	25.3362	31.4422	30.6819		15	19	14	14
34.8656	24.7788	36.1574	29.352		15	19	14	14
35.2	26.6682	33.2453	28.9736		15	19	14	14
25.852	29.0224	17.0145	27.5201		15	19	14	14
34.25	25.6428	27.0337	28.1096		15	19	15	14
27.3411	24.8482	22.4055	29.1799		15	19	15	14
28.3703	28.975	25.0347	28.2053		15	19	15	14
10.4028	29.764	31.8905	29.246		15	19	15	14
34.7618	29.4324	26.6956	31.7338		15	19	15	14
35.2172	24.2054	38.9297	28.7136		15	19	15	14
36.0598	22.2401	25.0698	30.0908		15	19	15	14
28.4879	22.932	26.7196	28.6431		15	19	15	14
27.2086	19.8882	28.4081	34.3442		15	19	15	14
24.4086	31.9178	27.5431	27.6446		15	19	15	14
34.4195	29.0523	26.7009	28.2437		15	19	15	14
25.0173	25.4117	27.4745	19.9641		15	19	15	14
33.7846	26.7965	28.0399	31.683		15	19	15	14
35.716	32.6343	27.2413	29.1051		15	19	15	14
26.0955	29.4856	28.8798	22.3785		15	19	15	14
29.8456	29.1088	32.2106	28.4444		15	19	15	14
25.555	31.669	31.0869	24.6722		15	19	15	14
30.1268	28.5598	35.1671	30.2395		15	19	15	14
32.3958	28.6674	28.3493	30.8081		15	19	15	14
27.4727	22.6567	34.0973	29.315		15	19	15	14
25.8211	23.035	32.8347	33.0711		15	19	15	14
23.9035	20.7162	27.53	24.5213		15	19	15	14
14.0221	27.5896	28.1288	27.7614		15	19	15	14
26.8113	24.9282	25.4297	30.1578		15	19	15	14
25.913	34.0382	25.1669	32.0705		15	19	15	14
29.3539	24.2554	29.7194	32.191		15	19	15	14
19.6868	22.1859	23.7997	30.2812		15	19	15	14
30.727	23.906	23.6892	29.864		15	19	15	14
30.948	30.1135	26.4106	34.2935		15	19	15	14
19.4233	20.1298	24.0097	31.5219		15	19	15	14
24.6393	26.1178	28.162	30.4809		15	19	15	14
23.9694	31.7214	27.1635	27.0824		15	19	15	14
25.9557	25.9157	28.3903	32.068		15	19	15	14
31.7669	18.0614	26.6733	29.9322		15	19	15	14
38.305	16.3508	28.0065	31.1806		15	19	15	14
23.9971	23.3548	26.6838	31.6385		15	19	15	15
29.7469	24.499	25.1086	24.1423		15	19	15	15
31.2763	28.3319	30.5772	33.5018		15	19	15	15
31.0075	20.9	27.9133	29.7669		15	19	15	15
29.5438	23.3926	29.7606	28.2797		15	19	15	15
29.5179	23.6791	28.0926	24.885		15	19	15	15
29.0343	15.6254	25.7312	23.204		15	19	15	15
29.9554	21.1152	29.9636	26.9963		15	19	15	15
28.2374	27.293	34.2623	16.4895		15	19	15	15
32.8018	31.5205	26.6176	28.7776		15	19	15	15
28.7621	20.0752	29.563	22.9203		15	19	15	15
29.1363	20.2825	36.038	22.6626		15	19	15	15
28.9371	25.8036	31.1498	24.0999		15	19	15	15
35.6343	31.4751	25.7819	23.5943		15	19	15	15
29.1578	23.2781	29.641	19.9728		15	19	15	15
33.2501	21.396	29.3997	29.0688		15	19	15	15
29.2351	21.2369	27.306	20.6282		15	19	15	15
31.3387	29.3943	27.764	18.8329		15	19	15	15
31.6678	27.5109	27.385	25.265		15	19	15	15
24.8536	24.6209	29.1555	28.6383		15	19	15	15
36.1312	28.117	27.0142	26.1408		15	19	15	15
32.8454	20.9217	26.5997	20.0739		15	19	15	15
27.7799	30.792	33.5541	22.8185		15	20	15	15
29.2898	31.162	29.3112	25.0304		15	20	15	15
32.6415	29.0812	23.7603	21.5916		15	20	15	15
34.3368	39.3315	28.8695	28.9992		15	20	15	15
30.0046	27.5467	28.7655	26.714		15	20	15	15
27.4523	12.0015	26.6983	27.9498		15	20	15	15
26.0353	26.7298	20.4509	22.6165		15	20	15	15
29.5242	29.5499	23.6328	27.3357		15	20	15	15
33.5647	31.0428	23.8392	13.3776		15	20	15	15
25.0235	21.2557	24.9691	27.6806		15	20	15	15
28.5898	29.1693	16.686	41.8224		15	20	15	16
28.1679	25.2086	23.4968	29.9668		15	20	15	16
30.7021	34.9719	14.9375	21.2003		15	20	15	16
31.3314	21.3768	30.3972	31.5106		15	20	15	16
39.6105	29.7108	30.356	27.5719		16	20	15	16
29.3189	32.8555	18.6577	15.2728		16	20	15	16
30.7147	26.5579	17.8718	27.4589		16	20	15	16
37.3674	28.4893	24.8975	26.2299		16	20	15	16
26.1082	29.909	27.2651	28.8544		16	20	15	16
28.7937	27.0892	26.5146	36.6825		16	20	15	16
27.1643	31.9434	31.7019	29.7904		16	20	15	16
25.5325	19.9958	31.8031	36.4611		16	20	15	16
27.7001	29.8079	32.1022	26.8836		16	20	15	16
26.3503	28.8921	29.9163	34.742		16	20	15	16
31.8207	24.416	20.9013	26.472		16	20	15	16
28.3075	29.8412	30.3916	25.1188		16	20	15	16
18.4646	29.2235	27.5336	31.3362		16	20	15	16
26.2259	29.9228	33.6496	35.1909		16	20	16	16
26.3741	27.8832	26.578	33.9691		16	20	16	16
30.6057	35.1978	22.5643	24.9325		16	20	16	16
28.7537	18.0763	28.0994	33.1851		16	20	16	16
25.3546	25.8106	21.505	30.897		16	20	16	16
31.8403	27.1941	28.4596	35.1334		16	20	16	16
28.7831	26.718	24.2947	29.7976		16	20	16	16
28.4617	29.8208	27.4842	29.6055		16	20	16	16
29.4781	25.2867	29.8714	26.9171		16	20	16	16
26.5149	30.085	29.3061	30.4685		16	20	16	16
31.9964	28.3904	30.027	33.6027		16	20	16	16
17.231	31.4901	29.9185	31.4565		16	20	16	16
29.0711	29.413	25.8278	34.7415		16	20	16	16
28.1439	30.1493	29.7851	36.638		16	20	16	16
36.4499	26.3598	29.2184	27.6545		16	20	16	16
39.7088	29.9842	25.3858	30.3276		16	20	16	16
23.8508	27.2798	31.1138	26.5184		16	20	16	16
40.2858	25.0634	26.1976	29.4399		16	40	16	16
29.1805	21.8864	29.0236	36.8805		16	40	16	16
26.124	19.7994	29.241	30.19		16	40	16	16
36.8887	27.4602	28.3713	22.1615		16	40	16	16
32.8331	26.6132	29.8927	27.1685		16	40	16	16
29.4562	29.971	32.1686	32.645		16	40	16	16
28.8346	27.2688	33.9655	32.546		16	40	16	16
25.7786	29.8371	26.7272	33.4774		16	40	16	16
27.3714	35.2946	19.6645	34.2493		16	40	16	16
31.0633	23.8009	30.1453	31.6313		16	40	16	16
29.9157	26.1274	27.5136	34.7148		16	40	16	16
32.4581	21.1233	20.9359	25.2262		16	40	16	16
29.193	25.2468	29.1922	32.8571		16	40	16	16
22.1374	28.9888	31.9238	31.7696		16	40	16	16
25.6921	24.0545	28.3989	27.9321		16	40	16	16
31.3272	18.2051	25.6073	24.4886		16	40	16	16
45.6649	23.8138	31.4885	30.6688		16	40	16	16
25.0444	27.2664	29.9209	30.0678		16	40	16	16
21.8261	28.2624	23.5841	20.0064		16	40	16	16
31.4814	25.7895	28.1553	30.4783		16	40	16	16
26.1322	27.8482	21.9127	26.6978		16	40	16	16
29.1764	25.3418	23.3498	30.1256		16	40	16	16
28.1232	28.412	30.3529	28.5848		16	40	16	16
30.9449	23.7397	27.5745	27.2703		16	40	16	16
28.4383	18.5899	27.6936	21.2655		16	40	16	16
20.0304	22.1277	31.9428	22.0186		16	40	16	16
7.6214	20.3352	28.557	30.9935		17	40	16	16
27.9428	23.4784	26.1025	31.0336		17	40	16	16
26.8767	20.2484	18.9285	28.8483		17	40	16	16
13.2893	40.4533	23.6853	30.2234		17	40	16	16
18.3333	26.3132	31.9537	31.5876		17	40	16	16
33.0487	27.1033	30.3249	32.0397		17	40	16	16
13.9227	30.1987	23.542	30.2491		17	40	16	16
31.5656	38.3359	30.7458	33.3155		17	40	16	16
17.7517	27.3578	27.2168	29.9508		17	40	16	16
30.0802	26.0099	26.5271	29.869		17	40	16	16
26.128	29.8271	21.8014	31.4212		17	40	16	16
32.6188	33.0324	29.6614	28.7927		17	40	16	16
30.7826	24.0718	25.4947	26.1501		17	40	16	16
22.109	34.2726	24.1342	35.3467		17	40	16	16
17.4271	31.2986	32.6642	25.7693		17	40	16	16
31.1664	32.6153	28.4825	30.3149		17	40	16	16
37.6334	37.3925	30.8536	27.7416		17	40	16	16
23.0734	33.9311	29.3126	33.5627		17	40	16	17
24.3871	31.1527	26.9853	31.5282		17	40	16	17
25.1274	31.9952	31.0127	34.7115		17	40	16	17
27.8932	34.9041	29.8936	29.8224		17	40	16	17
33.7464	29.8191	33.2431	32.8318		17	41	16	17
29.9939	31.3459	32.0844	29.8536		17	41	16	17
18.1995	29.0464	23.2342	29.8335		17	41	16	17
30.0256	34.7045	25.7697	27.7784		17	41	16	17
23.9375	39.5861	29.6877	30.6451		17	41	16	17
36.8066	7.18606	33.5246	33.1441		17	41	16	17
22.1599	33.1968	31.1554	33.4895		17	41	16	17
22.9353	30.9039	31.3068	26.8521		17	41	16	17
22.7759	33.8896	25.9146	29.3369		17	41	16	17
26.2082	39.7477	26.9002	32.326		17	41	16	17
28.561	23.1871	31.2808	27.3989		17	41	16	17
26.2424	31.8533	31.5023	32.0872		17	41	16	17
6.69601	26.3382	27.577	32.8525		17	41	16	17
20.2304	23.467	18.2193	41.5038		17	41	16	17
15.791	33.2249	26.0813	18.4398		17	41	16	17
28.5659	30.7209	37.8676	31.9679		17	41	16	17
17.4509	38.838	29.8429	23.6877		17	41	16	17
14.9572	38.3894	32.7456	21.4538		17	41	16	17
21.0478	36.2118	27.7	30.3968		17	41	16	17
29.2774	34.344	25.4793	32.5096		17	41	16	17
26.4021	35.9169	31.0554	30.1358		17	41	16	17
12.0688	38.2992	30.7941	27.0233		17	41	16	17
24.3937	26.708	32.8847	14.122		17	41	16	17
29.0845	29.6245	25.8467	33.8385		17	41	16	17
22.0518	36.8299	26.5031	30.0997		17	41	16	17
23.7003	34.8223	22.3627	28.1998		17	41	16	17
10.4495	32.2265	26.8945	28.3974		17	41	16	17
22.2628	23.7009	34.6416	32.4569		17	41	16	17
14.3016	35.2163	32.5993	25.8165		17	41	16	17
25.6248	30.3477	31.3024	28.23		17	41	16	17
18.503	13.724	21.2111	28.5034		17	41	16	17
18.7909	28.1534	28.7893	30.4766		17	41	16	17
16.1069	30.4455	29.051	40.8381		17	41	16	17
17.3409	29.6901	15.7158	33.9134		17	41	16	17
20.7007	32.1388	32.5262	28.1541		17	41	16	17
24.7515	31.4625	34.359	39.2569		17	41	16	17
29.9687	33.8951	34.6887	26.7296		17	42	16	17
26.2251	28.2996	21.7167	27.7452		17	42	16	17
31.6027	15.133	30.0561	36.126		17	42	16	17
23.7028	29.5755	29.7233	29.139		17	42	16	17
31.4624	22.2407	34.9388	38.3312		17	42	16	17
31.5872	29.9392	29.2612	27.7691		17	42	16	17
24.2245	28.3592	27.5488	32.9142		17	42	16	17
22.7306	15.1435	38.2343	24.125		17	42	16	17
34.2296	28.053	39.7677	32.4966		17	42	16	17
28.9718	28.1564	30.9918	21.846		17	42	16	17
38.477	24.0949	31.6651	28.2534		17	42	16	17
25.2282	27.1766	24.2569	34.0213		17	42	16	17
29.1339	26.8851	27.7371	33.4098		17	42	16	17
18.5357	31.2086	36.9016	40.4846		17	42	16	17
17.7291	22.5961	31.146	23.1148		17	42	16	17
29.4192	28.4817	34.4458	38.3538		17	42	16	17
18.5603	29.0577	27.8196	37.9638		17	42	16	17
17.9316	26.364	33.1194	40.6225		17	42	16	17
25.975	26.0144	34.6772	31.0703		17	42	16	17
30.9181	78.903	34.8464	29.6093		17	42	16	17
29.9546	24.8447	32.7752	28.0576		17	42	16	17
23.1577	31.1028	30.777	30.6011		17	42	16	17
25.1666	27.651	36.1613	29.6412		17	42	16	17
30.4567	26.4952	29.2444	35.1379		18	42	16	17
30.9272	29.6407	35.9906	21.2965		18	42	16	17
31.192	28.6812	22.9088	36.3051		18	42	16	17
32.9252	80.5235	31.9571	32.6876		18	42	16	17
30.8111	33.2548	27.5369	28.7109		18	42	16	17
26.2155	29.5929	31.9078	20.8313		18	42	16	17
37.0388	31.047	36.2271	36.6805		18	42	16	17
30.2897	33.1217	32.7379	31.4735		18	42	16	17
26.6686	24.6459	34.6171	19.8119		18	42	16	17
34.7817	26.4653	31.1208	41.0212		18	42	16	17
22.1252	26.6078	33.6892	29.5019		18	42	16	17
30.2336	22.4114	30.4857	28.7778		18	42	16	17
31.3434	26.7037	35.6884	21.4849		18	42	16	17
28.6741	22.4044	35.0054	37.9192		18	42	16	17
26.5896	29.0902	32.3059	34.3224		18	43	16	17
32.1165	28.6946	32.4196	27.483		18	43	16	17
26.8595	27.1463	32.0308	27.6613		18	43	17	17
26.4625	26.4041	33.1754	32.721		18	43	17	17
30.7229	33.4153	27.7685	33.1078		18	43	17	17
30.2385	31.4142	26.3642	32.1566		18	43	17	17
29.2803	24.5472	28.8551	34.9979		18	43	17	17
32.0065	29.7376	34.4692	27.3515		18	43	17	17
31.1968	23.7041	28.4544	31.0438		18	43	17	17
28.8882	24.7357	30.8887	30.9374		18	43	17	17
35.2122	17.6445	32.767	30.1321		18	43	17	17
18.0425	23.5313	28.3478	29.8965		18	43	17	17
20.458	15.3075	23.5773	32.9355		18	43	17	17
31.9447	29.3722	26.8612	31.152		18	43	17	17
28.9714	13.5601	31.3908	20.0801		18	43	17	17
39.6028	18.1991	30.2917	26.5212		18	43	17	17
33.0095	28.5367	33.3323	35.9515		18	43	17	17
29.4537	23.6809	33.0881	24.4504		18	43	17	17
26.6748	18.2073	27.5156	30.1716		18	43	17	17
29.0879	28.0369	28.4304	25.6686		18	43	17	17
33.3816	12.8214	29.4083	31.8616		18	43	17	17
25.4912	31.1111	27.3716	33.6633		18	43	17	17
29.0778	37.5954	33.8381	31.8009		18	43	17	17
30.4479	8.62146	30.9052	24.5473		18	43	17	17
31.198	29.6068	25.3384	29.3241		18	43	17	17
32.829	26.9388	31.1667	30.8361		18	43	17	17
29.2173	16.0638	28.3109	38.8579		18	43	17	17
32.917	23.4408	25.1917	39.1825		18	43	17	17
30.571	29.1365	29.5553	28.6558		18	43	17	17
31.2505	32.5153	30.6854	31.794		18	43	17	17
58.1985	15.288	30.6075	29.6301		18	43	17	17
33.7455	25.4911	32.8755	30.4148		18	43	17	17
29.1701	30.5062	33.2363	30.2886		18	43	17	17
27.5888	17.9665	18.9258	27.6952		18	43	17	17
31.0352	30.0495	31.427	27.2177		18	43	17	17
31.8468	26.3866	31.681	32.611		18	43	17	17
30.651	23.5079	34.1386	13.7386		18	43	17	17
33.8442	18.0338	26.6576	25.045		18	43	17	17
30.1812	30.5961	30.5922	31.4298		18	43	17	17
21.4904	20.1563	36.7473	35.5886		18	43	17	17
32.4427	29.3863	35.7268	32.7665		18	43	17	17
25.7657	29.388	26.9056	27.0858		18	43	17	17
30.5123	31.8362	27.4089	26.3914		18	43	17	18
28.4008	26.3483	33.7069	34.1025		18	43	17	18
27.6199	34.321	30.8345	36.1168		18	43	17	18
31.9733	17.1272	37.2154	37.9377		18	43	17	18
26.801	24.0289	26.8015	25.5237		18	43	17	18
26.6838	25.6232	32.7393	31.4046		18	43	17	18
31.1953	7.09242	34.0623	25.7516		18	43	17	18
26.7484	22.2784	30.0822	31.7367		18	43	17	18
26.9525	21.7782	36.4852	24.7932		18	43	17	18
29.4408	18.6744	27.7259	33.5201		18	43	17	18
29.6838	18.0339	31.5028	35.4626		18	43	17	18
22.8036	26.1699	37.0169	23.1747		18	43	17	18
35.5574	34.129	32.553	29.0179		18	43	17	18
29.7996	24.0536	33.2013	18.8913		18	43	17	18
34.3482	29.3769	36.7944	26.1797		18	43	17	18
28.6131	33.503	31.2595	37.3922		18	43	17	18
29.4084	33.3496	28.5286	34.5362		18	43	17	18
22.0079	32.842	35.8221	31.1488		19	43	17	18
29.7775	30.2455	29.3167	35.1509		19	43	17	18
32.8729	27.6912	32.4735	38.4255		19	43	17	18
24.0618	18.8457	28.043	30.8785		19	43	17	18
36.565	25.8832	27.3761	26.2349		19	43	17	18
28.1405	24.7098	28.9793	19.0305		19	43	17	18
21.8238	22.2464	28.7444	31.4108		19	43	17	18
23.0058	24.7553	35.1235	31.3774		19	43	17	18
15.1746	28.5608	32.6692	27.7239		19	43	17	18
24.1592	22.0972	29.0118	29.3868		19	43	17	18
21.4545	25.6454	26.9761	29.3614		19	43	17	18
23.835	19.0128	29.6266	26.2814		19	43	17	18
22.1568	25.4256	27.9507	26.9457		19	44	17	18
15.2082	34.1621	31.4447	28.9514		19	44	17	18
22.2547	29.4385	31.7081	26.0707		19	44	17	18
26.5937	41.9578	31.3681	44.7573		19	44	17	18
26.4093	27.286	31.9218	11.351		19	44	17	18
27.0676	47.4885	32.1042	34.1414		19	44	17	18
22.0043	29.7611	30.7124	30.0072		19	44	17	18
5.19799	42.0083	33.2687	33.2175		19	44	17	18
21.5352	29.5901	32.8167	40.3938		19	44	17	18
27.2769	33.8049	27.1476	23.0356		19	44	17	18
40.4458	31.5733	33.0966	30.9412		19	44	17	18
23.8632	31.518	31.1517	34.1454		19	44	18	18
28.4608	36.6096	28.3916	37.301		19	44	18	18
31.7688	39.6497	27.2972	33.7478		19	44	18	18
21.8285	23.324	23.4659	39.4662		19	44	18	18
[truncated: 5,381 more rows]

## Sheet: softSubstrates_metaInfo_Fig3b-c
DPII with YF40C tension sensor on soft substrates - Figure 3b-c
[truncated: 30 more rows]

[truncated: 32 more sheets: pulling_metaInfo_Fig3d-e, softSubstrates_data_Fig3b-c, DPI-MDCK_data_Fig3d, DPII-MEKwt_data_Fig3e, DPI-MDCK_dist_Fig4a, DPII-MEKwt_dist_Fig4b, DPI-MEKwt_dist_Fig4c, DPI-MEKwt_dist_Fig4d, DPIandDPImut-MEKwt_data_Fig4c-d, DPII-MEKwt_angle_Fig5b, DPI-MDCK_splitAngle_Fig5d, DPII-MEKwt_splitAngle_Fig5e, density_drug_metaInfo_SFig2, seedingDensity_data_SFig2a, pMLC_data_SFig2b, Y27632_data_SFig2b, okadaicAcid_data_SFig2d, stability_metaInfo_SFig3a-b, bleaching_metaInfo_SFig3c, lifetimeCtrl_metaInfo_SFig3e …]
